# Supplementary material for: Synthesis, structure, and antioxidant activity of methoxy- and hydroxyl-substituted 2'-aminochalcones
Source: Monatsh Chem. 2016 Aug 26;147(10):1747–57. doi: 10.1007/s00706-016-1812-9 (PMC5028401; doi:10.1007/s00706-016-1812-9)
Supplement: Supplementary file 1 — Supplementary material 1 (CIF 570 kb) [file 706_2016_1812_MOESM1_ESM.cif]

data_chsu253_Iba2
_audit_creation_date              2015-03-05
_audit_creation_method
;
Olex2 1.2
(compiled 2015.01.26 svn.r3150 for OlexSys, GUI svn.r4998)
;
_shelxl_version_number            2013-3
loop_
  _publ_contact_author_name
  _publ_contact_author_address
      'Chiara Sulpizio,'
;    
      University of Vienna
      Faculty of Chemistry
      Institut of Biophysical chemistry
      Althanstrasse 14
      Vienna
      1090
      Austria
;
      'Alexander Roller'
;     
      University of Vienna
      Faculty of Chemistry
      X-ray Structure Analysis Centre
      Waehringerstrasse 42
      Vienna
      1090
      Austria
;
      'Gerald Giester'
;     
      University of Vienna
      Faculty of Earth Sciences, Geography and Astronomy
      Institut fur Mineralogie und Kristallographie
      Althanstrasse 14
      Vienna
      1090
      Austria
;
      'Annette Rompel'
;
      University of Vienna
      Faculty of Chemistry
      Institut of Biophysical chemistry
      Althanstrasse 14
      Vienna
      1090
      Austria
;
_publ_requested_journal           'European Journal of Medicinal Chemistry'
_publ_section_references
;
Bourhis, L.J., Dolomanov, O.V., Gildea, R.J., Howard, J.A.K., Puschmann, H.
 (2015). Acta Cryst. A71, 59-75.

Dolomanov, O.V., Bourhis, L.J., Gildea, R.J, Howard, J.A.K. & Puschmann, H.
 (2009), J. Appl. Cryst. 42, 339-341.

Sheldrick, G.M. (2008). Acta Cryst. A64, 112-122.

C. B. Huebschle, G. M. Sheldrick and B. Dittrich
ShelXle: a Qt graphical user interface for SHELXL
J. Appl. Cryst., 44, (2011) 1281-1284.
;
_chemical_name_common             ?
_chemical_name_systematic
;
(E)-1-(2-amino-4.5-dimethoxyphenyl)-3-(4-methoxyphenyl)-prop-2-en-1-one
;
_chemical_formula_moiety          'C18 H19 N O4'
_chemical_formula_sum             'C18 H19 N O4'
_chemical_formula_weight          313.34
_chemical_absolute_configuration  unk
_chemical_melting_point           ?
loop_
  _atom_type_symbol
  _atom_type_description
  _atom_type_scat_dispersion_real
  _atom_type_scat_dispersion_imag
  _atom_type_scat_source
 'C' 'C' 0.0033 0.0016 'International Tables Vol C Tables 4.2.6.8 and 6.1.1.4'
 'H' 'H' 0.0000 0.0000 'International Tables Vol C Tables 4.2.6.8 and 6.1.1.4'
 'N' 'N' 0.0061 0.0033 'International Tables Vol C Tables 4.2.6.8 and 6.1.1.4'
 'O' 'O' 0.0106 0.0060 'International Tables Vol C Tables 4.2.6.8 and 6.1.1.4'

_shelx_space_group_comment
;
The symmetry employed for this shelxl refinement is uniquely defined
by the following loop, which should always be used as a source of
symmetry information in preference to the above space-group names.
They are only intended as comments.
;
_space_group_crystal_system       'orthorhombic'
_space_group_IT_number            45
_space_group_name_H-M_alt         'I b a 2'
_space_group_name_Hall            'I 2 -2c'
loop_
  _space_group_symop_operation_xyz
 'x, y, z'
 '-x, -y, z'
 'x+1/2, -y+1/2, z'
 '-x+1/2, y+1/2, z'
 'x+1/2, y+1/2, z+1/2'
 '-x+1/2, -y+1/2, z+1/2'
 'x+1, -y+1, z+1/2'
 '-x+1, y+1, z+1/2'

_cell_length_a                    13.1460(13)
_cell_length_b                    29.598(3)
_cell_length_c                    8.1392(6)
_cell_angle_alpha                 90
_cell_angle_beta                  90
_cell_angle_gamma                 90
_cell_volume                      3166.9(5)
_cell_formula_units_Z             8
_cell_measurement_reflns_used     4924
_cell_measurement_temperature     100.0
_cell_measurement_theta_max       24.812
_cell_measurement_theta_min       2.581
_shelx_estimated_absorpt_T_max    0.998
_shelx_estimated_absorpt_T_min    0.973
_exptl_absorpt_coefficient_mu     0.093
_exptl_absorpt_correction_T_max   0.7452
_exptl_absorpt_correction_T_min   0.6588
_exptl_absorpt_correction_type    multi-scan
_exptl_absorpt_process_details
;
SADABS-2012/1 (Bruker,2012) was used for absorption correction. 
wR2(int) was 0.0902 before and 0.0499 after correction. 
The Ratio of minimum to maximum transmission is 0.8841. 
The \l/2 correction factor is 0.0015.
;
_exptl_crystal_colour             'clear orange'
_exptl_crystal_colour_lustre      clear
_exptl_crystal_colour_primary     orange
_exptl_crystal_density_diffrn     1.314
_exptl_crystal_density_meas       ?
_exptl_crystal_density_method     ?
_exptl_crystal_description        plate
_exptl_crystal_F_000              1328
_exptl_crystal_size_max           0.296
_exptl_crystal_size_mid           0.06
_exptl_crystal_size_min           0.021
_exptl_special_details
;
 ?
;
_exptl_transmission_factor_max    ?
_exptl_transmission_factor_min    ?
_diffrn_reflns_av_R_equivalents   0.0776
_diffrn_reflns_av_unetI/netI      0.0467
_diffrn_reflns_Laue_measured_fraction_full 0.998
_diffrn_reflns_Laue_measured_fraction_max 0.999
_diffrn_reflns_limit_h_max        15
_diffrn_reflns_limit_h_min        -15
_diffrn_reflns_limit_k_max        35
_diffrn_reflns_limit_k_min        -35
_diffrn_reflns_limit_l_max        9
_diffrn_reflns_limit_l_min        -9
_diffrn_reflns_number             17995
_diffrn_reflns_point_group_measured_fraction_full 0.996
_diffrn_reflns_point_group_measured_fraction_max 0.996
_diffrn_reflns_theta_full         25.242
_diffrn_reflns_theta_max          25.460
_diffrn_reflns_theta_min          2.581
_diffrn_ambient_temperature       100.0
_diffrn_detector_area_resol_mean  ?
_diffrn_measured_fraction_theta_full 0.998
_diffrn_measured_fraction_theta_max 0.999
_diffrn_measurement_device_type   'Bruker D8 Venture'
_diffrn_measurement_method        '\f and \w scans'
_diffrn_radiation_type            MoK\a
_diffrn_radiation_wavelength      0.71073
_diffrn_source                    'INCOATEC microfocus sealed tube'
_diffrn_standards_number          0
_reflns_Friedel_coverage          0.847
_reflns_Friedel_fraction_full     0.995
_reflns_Friedel_fraction_max      0.993
_reflns_number_gt                 2375
_reflns_number_total              2924
_reflns_special_details
;
 Reflections were merged by SHELXL according to the crystal
 class for the calculation of statistics and refinement.
 
 _reflns_Friedel_fraction is defined as the number of unique
 Friedel pairs measured divided by the number that would be
 possible theoretically, ignoring centric projections and
 systematic absences.
;
_reflns_threshold_expression      'I > 2\s(I)'
_computing_cell_refinement        'APEX2 v2013.6-2'
_computing_data_collection        'APEX2 v2013.6-2'
_computing_data_reduction         'APEX2 v2013.6-2'
_computing_molecular_graphics     'Olex2 (Dolomanov et al., 2009)'
_computing_publication_material   'Olex2 (Dolomanov et al., 2009)'
_computing_structure_refinement   'XL (Sheldrick, 2008)'
_computing_structure_solution     'ShelXS (Sheldrick, 2008)'
_refine_diff_density_max          0.151
_refine_diff_density_min          -0.174
_refine_diff_density_rms          0.040
_refine_ls_abs_structure_details
;
 Flack x determined using 942 quotients [(I+)-(I-)]/[(I+)+(I-)]
 (Parsons and Flack (2004), Acta Cryst. A60, s61).
;
_refine_ls_abs_structure_Flack    -0.4(10)
_refine_ls_extinction_coef        .
_refine_ls_extinction_method      none
_refine_ls_goodness_of_fit_ref    1.033
_refine_ls_hydrogen_treatment     constr
_refine_ls_matrix_type            full
_refine_ls_number_parameters      211
_refine_ls_number_reflns          2924
_refine_ls_number_restraints      1
_refine_ls_R_factor_all           0.0602
_refine_ls_R_factor_gt            0.0403
_refine_ls_restrained_S_all       1.033
_refine_ls_shift/su_max           0.000
_refine_ls_shift/su_mean          0.000
_refine_ls_structure_factor_coef  Fsqd
_refine_ls_weighting_details
'w=1/[\s^2^(Fo^2^)+(0.0482P)^2^+1.1265P] where P=(Fo^2^+2Fc^2^)/3'
_refine_ls_weighting_scheme       calc
_refine_ls_wR_factor_gt           0.0867
_refine_ls_wR_factor_ref          0.0943
_refine_special_details
;
1. Fixed Uiso
 At 1.2 times of:
  All C(H) groups, All N(H,H) groups
 At 1.5 times of:
  All C(H,H,H) groups
2.a Aromatic/amide H refined with riding coordinates:
 C2(H2), C5(H5), C10(H10), C11(H11), C13(H13), C14(H14), C16(H16), C17(H17)
2.b X=CH2 refined with riding coordinates:
 N1(H1A,H1B)
2.c Idealised Me refined as rotating group:
 C7(H7A,H7B,H7C), C8(H8A,H8B,H8C), C18(H18A,H18B,H18C)
;
_atom_sites_solution_hydrogens    geom
_atom_sites_solution_primary      direct
_atom_sites_solution_secondary    ?
loop_
  _atom_site_label
  _atom_site_type_symbol
  _atom_site_fract_x
  _atom_site_fract_y
  _atom_site_fract_z
  _atom_site_U_iso_or_equiv
  _atom_site_adp_type
  _atom_site_occupancy
  _atom_site_site_symmetry_order
  _atom_site_calc_flag
  _atom_site_refinement_flags_posn
  _atom_site_refinement_flags_adp
  _atom_site_refinement_flags_occupancy
  _atom_site_disorder_assembly
  _atom_site_disorder_group
 O1 O 0.95940(18) 0.36708(8) 0.1695(3) 0.0287(6) Uani 1 1 d . . . . .
 O2 O 0.91473(17) 0.42627(8) -0.0496(3) 0.0260(6) Uani 1 1 d . . . . .
 O3 O 0.59810(16) 0.44298(7) 0.5405(3) 0.0228(5) Uani 1 1 d . . . . .
 O4 O 0.63872(16) 0.26372(7) 1.3186(3) 0.0232(6) Uani 1 1 d . . . . .
 N1 N 0.6323(2) 0.48231(9) 0.2625(4) 0.0244(7) Uani 1 1 d . . . . .
 H1A H 0.5932 0.4816 0.3502 0.029 Uiso 1 1 calc R . . . .
 H1B H 0.6196 0.5017 0.1832 0.029 Uiso 1 1 calc R . . . .
 C1 C 0.7362(2) 0.42178(11) 0.3734(4) 0.0178(7) Uani 1 1 d . . . . .
 C2 C 0.8217(2) 0.39265(11) 0.3469(4) 0.0208(8) Uani 1 1 d . . . . .
 H2 H 0.8395 0.3715 0.4297 0.025 Uiso 1 1 calc R . . . .
 C3 C 0.8781(2) 0.39439(11) 0.2070(4) 0.0210(8) Uani 1 1 d . . . . .
 C4 C 0.8540(2) 0.42692(11) 0.0842(4) 0.0210(8) Uani 1 1 d . . . . .
 C5 C 0.7735(2) 0.45577(11) 0.1066(4) 0.0200(8) Uani 1 1 d . . . . .
 H5 H 0.7585 0.4776 0.0246 0.024 Uiso 1 1 calc R . . . .
 C6 C 0.7124(2) 0.45356(10) 0.2496(4) 0.0186(8) Uani 1 1 d . . . . .
 C7 C 0.9809(3) 0.33172(11) 0.2838(5) 0.0278(9) Uani 1 1 d . . . . .
 H7A H 1.0387 0.3139 0.2442 0.042 Uiso 1 1 calc GR . . . .
 H7B H 0.9211 0.3121 0.2947 0.042 Uiso 1 1 calc GR . . . .
 H7C H 0.9975 0.3449 0.3910 0.042 Uiso 1 1 calc GR . . . .
 C8 C 0.8939(3) 0.45841(12) -0.1761(5) 0.0272(8) Uani 1 1 d . . . . .
 H8A H 0.9418 0.4541 -0.2670 0.041 Uiso 1 1 calc GR . . . .
 H8B H 0.9013 0.4890 -0.1321 0.041 Uiso 1 1 calc GR . . . .
 H8C H 0.8242 0.4542 -0.2161 0.041 Uiso 1 1 calc GR . . . .
 C9 C 0.6742(2) 0.41779(10) 0.5185(4) 0.0193(8) Uani 1 1 d . . . . .
 C10 C 0.6959(2) 0.38404(11) 0.6484(4) 0.0206(8) Uani 1 1 d . . . . .
 H10 H 0.7449 0.3610 0.6296 0.025 Uiso 1 1 calc R . . . .
 C11 C 0.6467(3) 0.38600(10) 0.7920(4) 0.0195(8) Uani 1 1 d . . . . .
 H11 H 0.6027 0.4112 0.8051 0.023 Uiso 1 1 calc R . . . .
 C12 C 0.6506(2) 0.35523(10) 0.9308(4) 0.0177(7) Uani 1 1 d . . . . .
 C13 C 0.7045(2) 0.31411(10) 0.9290(4) 0.0207(7) Uani 1 1 d . . . . .
 H13 H 0.7450 0.3065 0.8364 0.025 Uiso 1 1 calc R . . . .
 C14 C 0.6992(2) 0.28494(11) 1.0599(5) 0.0221(8) Uani 1 1 d . . . . .
 H14 H 0.7353 0.2571 1.0561 0.026 Uiso 1 1 calc R . . . .
 C15 C 0.6415(2) 0.29562(11) 1.1979(4) 0.0174(7) Uani 1 1 d . . . . .
 C16 C 0.5900(2) 0.33656(10) 1.2043(4) 0.0179(7) Uani 1 1 d . . . . .
 H16 H 0.5519 0.3446 1.2991 0.021 Uiso 1 1 calc R . . . .
 C17 C 0.5948(2) 0.36554(11) 1.0709(4) 0.0186(7) Uani 1 1 d . . . . .
 H17 H 0.5588 0.3933 1.0753 0.022 Uiso 1 1 calc R . . . .
 C18 C 0.5723(2) 0.27171(12) 1.4551(5) 0.0252(8) Uani 1 1 d . . . . .
 H18A H 0.5033 0.2776 1.4148 0.038 Uiso 1 1 calc GR . . . .
 H18B H 0.5965 0.2979 1.5173 0.038 Uiso 1 1 calc GR . . . .
 H18C H 0.5717 0.2451 1.5266 0.038 Uiso 1 1 calc GR . . . .

loop_
  _atom_site_aniso_label
  _atom_site_aniso_U_11
  _atom_site_aniso_U_22
  _atom_site_aniso_U_33
  _atom_site_aniso_U_23
  _atom_site_aniso_U_13
  _atom_site_aniso_U_12
 O1 0.0287(13) 0.0370(14) 0.0204(14) 0.0042(12) 0.0018(11) 0.0135(11)
 O2 0.0229(12) 0.0363(14) 0.0187(13) 0.0071(12) 0.0038(11) 0.0053(10)
 O3 0.0183(12) 0.0232(12) 0.0267(14) -0.0020(11) 0.0010(11) 0.0008(10)
 O4 0.0171(11) 0.0300(13) 0.0224(14) 0.0062(11) 0.0038(11) 0.0069(10)
 N1 0.0195(15) 0.0263(15) 0.0276(17) 0.0062(14) 0.0016(13) 0.0050(12)
 C1 0.0185(17) 0.0156(16) 0.0193(18) -0.0008(14) -0.0026(14) -0.0044(13)
 C2 0.0232(17) 0.0208(17) 0.018(2) 0.0016(15) -0.0038(16) 0.0036(14)
 C3 0.0160(16) 0.0246(18) 0.023(2) -0.0015(16) -0.0011(15) 0.0046(13)
 C4 0.0189(17) 0.0261(19) 0.018(2) 0.0002(15) -0.0016(15) -0.0037(14)
 C5 0.0197(17) 0.0213(18) 0.0191(19) 0.0030(15) -0.0047(14) -0.0023(14)
 C6 0.0118(16) 0.0189(16) 0.025(2) -0.0030(15) -0.0028(14) -0.0040(13)
 C7 0.034(2) 0.0280(18) 0.021(2) 0.0008(17) -0.0022(17) 0.0120(15)
 C8 0.0261(19) 0.033(2) 0.022(2) 0.0097(18) -0.0007(17) -0.0013(15)
 C9 0.0178(17) 0.0182(17) 0.0220(19) -0.0046(15) -0.0019(15) -0.0047(14)
 C10 0.0168(17) 0.0211(17) 0.024(2) 0.0010(15) 0.0006(15) -0.0005(14)
 C11 0.0169(16) 0.0161(16) 0.025(2) -0.0020(16) -0.0024(15) -0.0034(13)
 C12 0.0114(15) 0.0188(16) 0.0228(18) -0.0004(15) -0.0022(14) -0.0027(13)
 C13 0.0140(15) 0.0257(18) 0.0223(19) -0.0036(17) 0.0038(14) 0.0028(14)
 C14 0.0141(16) 0.0234(17) 0.029(2) 0.0019(16) 0.0029(15) 0.0040(14)
 C15 0.0121(14) 0.0211(16) 0.0190(18) 0.0029(15) -0.0021(14) -0.0007(13)
 C16 0.0105(15) 0.0233(17) 0.0197(19) -0.0024(16) -0.0006(14) 0.0018(12)
 C17 0.0144(17) 0.0182(16) 0.0234(19) -0.0042(15) -0.0005(15) 0.0002(12)
 C18 0.0194(17) 0.0340(19) 0.022(2) 0.0051(17) 0.0050(16) 0.0043(14)

_geom_special_details
;
 All esds (except the esd in the dihedral angle between two l.s. planes)
 are estimated using the full covariance matrix.  The cell esds are taken
 into account individually in the estimation of esds in distances, angles
 and torsion angles; correlations between esds in cell parameters are only
 used when they are defined by crystal symmetry.  An approximate (isotropic)
 treatment of cell esds is used for estimating esds involving l.s. planes.
;
loop_
  _geom_bond_atom_site_label_1
  _geom_bond_atom_site_label_2
  _geom_bond_distance
  _geom_bond_site_symmetry_2
  _geom_bond_publ_flag
 O1 C3 1.374(4) . ?
 O1 C7 1.429(4) . ?
 O2 C4 1.351(4) . ?
 O2 C8 1.428(4) . ?
 O3 C9 1.261(4) . ?
 O4 C15 1.363(4) . ?
 O4 C18 1.433(4) . ?
 N1 C6 1.357(4) . ?
 C1 C2 1.432(4) . ?
 C1 C6 1.413(5) . ?
 C1 C9 1.440(5) . ?
 C2 C3 1.360(5) . ?
 C3 C4 1.424(5) . ?
 C4 C5 1.372(5) . ?
 C5 C6 1.416(5) . ?
 C9 C10 1.482(5) . ?
 C10 C11 1.338(5) . ?
 C11 C12 1.452(5) . ?
 C12 C13 1.409(4) . ?
 C12 C17 1.390(5) . ?
 C13 C14 1.373(5) . ?
 C14 C15 1.392(5) . ?
 C15 C16 1.389(4) . ?
 C16 C17 1.385(5) . ?

loop_
  _geom_angle_atom_site_label_1
  _geom_angle_atom_site_label_2
  _geom_angle_atom_site_label_3
  _geom_angle
  _geom_angle_site_symmetry_1
  _geom_angle_site_symmetry_3
  _geom_angle_publ_flag
 C3 O1 C7 116.1(3) . . ?
 C4 O2 C8 117.3(3) . . ?
 C15 O4 C18 117.5(2) . . ?
 C2 C1 C9 121.2(3) . . ?
 C6 C1 C2 117.8(3) . . ?
 C6 C1 C9 120.9(3) . . ?
 C3 C2 C1 122.1(3) . . ?
 O1 C3 C4 114.5(3) . . ?
 C2 C3 O1 126.0(3) . . ?
 C2 C3 C4 119.5(3) . . ?
 O2 C4 C3 115.1(3) . . ?
 O2 C4 C5 124.9(3) . . ?
 C5 C4 C3 119.9(3) . . ?
 C4 C5 C6 121.2(3) . . ?
 N1 C6 C1 122.3(3) . . ?
 N1 C6 C5 118.3(3) . . ?
 C1 C6 C5 119.4(3) . . ?
 O3 C9 C1 121.2(3) . . ?
 O3 C9 C10 116.7(3) . . ?
 C1 C9 C10 122.1(3) . . ?
 C11 C10 C9 120.1(3) . . ?
 C10 C11 C12 129.5(3) . . ?
 C13 C12 C11 123.5(3) . . ?
 C17 C12 C11 118.8(3) . . ?
 C17 C12 C13 117.6(3) . . ?
 C14 C13 C12 120.6(3) . . ?
 C13 C14 C15 120.7(3) . . ?
 O4 C15 C14 116.0(3) . . ?
 O4 C15 C16 124.4(3) . . ?
 C16 C15 C14 119.6(3) . . ?
 C17 C16 C15 119.3(3) . . ?
 C16 C17 C12 122.1(3) . . ?

loop_
  _geom_hbond_atom_site_label_D
  _geom_hbond_atom_site_label_H
  _geom_hbond_atom_site_label_A
  _geom_hbond_distance_DH
  _geom_hbond_distance_HA
  _geom_hbond_distance_DA
  _geom_hbond_angle_DHA
  _geom_hbond_site_symmetry_A
 N1 H1A O3 0.88 1.93 2.584(4) 130.4 .
 N1 H1B O3 0.88 2.03 2.890(4) 166.8 7_454

loop_
  _geom_torsion_atom_site_label_1
  _geom_torsion_atom_site_label_2
  _geom_torsion_atom_site_label_3
  _geom_torsion_atom_site_label_4
  _geom_torsion
  _geom_torsion_site_symmetry_1
  _geom_torsion_site_symmetry_2
  _geom_torsion_site_symmetry_3
  _geom_torsion_site_symmetry_4
  _geom_torsion_publ_flag
 O1 C3 C4 O2 -0.4(4) . . . . ?
 O1 C3 C4 C5 179.2(3) . . . . ?
 O2 C4 C5 C6 178.8(3) . . . . ?
 O3 C9 C10 C11 -10.6(5) . . . . ?
 O4 C15 C16 C17 -177.1(3) . . . . ?
 C1 C2 C3 O1 -178.2(3) . . . . ?
 C1 C2 C3 C4 1.9(5) . . . . ?
 C1 C9 C10 C11 169.6(3) . . . . ?
 C2 C1 C6 N1 179.3(3) . . . . ?
 C2 C1 C6 C5 -0.6(4) . . . . ?
 C2 C1 C9 O3 -178.9(3) . . . . ?
 C2 C1 C9 C10 0.8(5) . . . . ?
 C2 C3 C4 O2 179.5(3) . . . . ?
 C2 C3 C4 C5 -0.9(5) . . . . ?
 C3 C4 C5 C6 -0.8(5) . . . . ?
 C4 C5 C6 N1 -178.4(3) . . . . ?
 C4 C5 C6 C1 1.5(5) . . . . ?
 C6 C1 C2 C3 -1.1(5) . . . . ?
 C6 C1 C9 O3 -1.2(5) . . . . ?
 C6 C1 C9 C10 178.5(3) . . . . ?
 C7 O1 C3 C2 4.8(5) . . . . ?
 C7 O1 C3 C4 -175.2(3) . . . . ?
 C8 O2 C4 C3 -179.8(3) . . . . ?
 C8 O2 C4 C5 0.7(5) . . . . ?
 C9 C1 C2 C3 176.7(3) . . . . ?
 C9 C1 C6 N1 1.5(5) . . . . ?
 C9 C1 C6 C5 -178.4(3) . . . . ?
 C9 C10 C11 C12 175.5(3) . . . . ?
 C10 C11 C12 C13 -5.5(5) . . . . ?
 C10 C11 C12 C17 177.4(3) . . . . ?
 C11 C12 C13 C14 -175.2(3) . . . . ?
 C11 C12 C17 C16 176.1(3) . . . . ?
 C12 C13 C14 C15 -0.9(5) . . . . ?
 C13 C12 C17 C16 -1.1(5) . . . . ?
 C13 C14 C15 O4 178.0(3) . . . . ?
 C13 C14 C15 C16 -0.9(5) . . . . ?
 C14 C15 C16 C17 1.7(5) . . . . ?
 C15 C16 C17 C12 -0.7(5) . . . . ?
 C17 C12 C13 C14 1.9(5) . . . . ?
 C18 O4 C15 C14 -174.1(3) . . . . ?
 C18 O4 C15 C16 4.8(4) . . . . ?

_shelx_res_file
;
TITL chsu253_Iba2 in Iba2
CELL 0.71073 13.146 29.59783 8.1392 90 90 90
ZERR 8 0.00125 0.0029 0.0006 0 0 0
LATT -2
SYMM -X,-Y,+Z
SYMM 0.5+X,0.5-Y,+Z
SYMM 0.5-X,0.5+Y,+Z
SFAC C H N O
UNIT 144 152 8 32
EQIV $1 +X,1-Y,-0.5+Z

L.S. 20
PLAN  20
SIZE 0.021 0.06 0.296
TEMP -173.15
HTAB N1 O3
HTAB N1 O3_$1
LIST 6
BOND
CONF
HTAB
fmap 2
acta
OMIT 0 2 0
OMIT 1 1 0
REM <olex2.extras>
REM <HklSrc "%.\\chsu253_Iba2.hkl">
REM </olex2.extras>

WGHT    0.048200    1.126500
FVAR       0.10649
O1    4    0.959396    0.367082    0.169520    11.00000    0.02873    0.03699 =
         0.02036    0.00417    0.00179    0.01354
O2    4    0.914725    0.426273   -0.049620    11.00000    0.02293    0.03629 =
         0.01875    0.00705    0.00377    0.00534
O3    4    0.598100    0.442984    0.540548    11.00000    0.01834    0.02324 =
         0.02671   -0.00197    0.00095    0.00079
O4    4    0.638716    0.263722    1.318572    11.00000    0.01712    0.02999 =
         0.02244    0.00616    0.00385    0.00692
N1    3    0.632332    0.482313    0.262506    11.00000    0.01946    0.02630 =
         0.02757    0.00619    0.00155    0.00497
AFIX  93
H1A   2    0.593196    0.481561    0.350180    11.00000   -1.20000
H1B   2    0.619578    0.501708    0.183189    11.00000   -1.20000
AFIX   0
C1    1    0.736184    0.421777    0.373354    11.00000    0.01850    0.01560 =
         0.01927   -0.00085   -0.00257   -0.00441
C2    1    0.821653    0.392654    0.346893    11.00000    0.02318    0.02082 =
         0.01831    0.00160   -0.00378    0.00364
AFIX  43
H2    2    0.839479    0.371456    0.429674    11.00000   -1.20000
AFIX   0
C3    1    0.878079    0.394393    0.207005    11.00000    0.01600    0.02460 =
         0.02253   -0.00147   -0.00113    0.00458
C4    1    0.853969    0.426924    0.084167    11.00000    0.01886    0.02605 =
         0.01807    0.00025   -0.00158   -0.00371
C5    1    0.773491    0.455766    0.106590    11.00000    0.01966    0.02131 =
         0.01907    0.00300   -0.00472   -0.00229
AFIX  43
H5    2    0.758479    0.477629    0.024646    11.00000   -1.20000
AFIX   0
C6    1    0.712370    0.453557    0.249616    11.00000    0.01182    0.01890 =
         0.02505   -0.00302   -0.00277   -0.00404
C7    1    0.980874    0.331717    0.283840    11.00000    0.03400    0.02802 =
         0.02130    0.00080   -0.00218    0.01203
AFIX 137
H7A   2    1.038721    0.313899    0.244221    11.00000   -1.50000
H7B   2    0.921127    0.312141    0.294666    11.00000   -1.50000
H7C   2    0.997509    0.344853    0.391049    11.00000   -1.50000
AFIX   0
C8    1    0.893873    0.458411   -0.176149    11.00000    0.02613    0.03312 =
         0.02228    0.00974   -0.00070   -0.00129
AFIX 137
H8A   2    0.941801    0.454069   -0.267010    11.00000   -1.50000
H8B   2    0.901303    0.489050   -0.132103    11.00000   -1.50000
H8C   2    0.824211    0.454164   -0.216138    11.00000   -1.50000
AFIX   0
C9    1    0.674189    0.417787    0.518462    11.00000    0.01776    0.01817 =
         0.02203   -0.00461   -0.00195   -0.00472
C10   1    0.695914    0.384041    0.648357    11.00000    0.01676    0.02107 =
         0.02405    0.00102    0.00062   -0.00054
AFIX  43
H10   2    0.744868    0.361001    0.629590    11.00000   -1.20000
AFIX   0
C11   1    0.646656    0.385999    0.791974    11.00000    0.01690    0.01608 =
         0.02547   -0.00205   -0.00239   -0.00337
AFIX  43
H11   2    0.602678    0.411212    0.805079    11.00000   -1.20000
AFIX   0
C12   1    0.650556    0.355233    0.930778    11.00000    0.01140    0.01876 =
         0.02281   -0.00040   -0.00222   -0.00269
C13   1    0.704536    0.314110    0.928998    11.00000    0.01405    0.02565 =
         0.02235   -0.00361    0.00377    0.00277
AFIX  43
H13   2    0.745017    0.306496    0.836358    11.00000   -1.20000
AFIX   0
C14   1    0.699194    0.284936    1.059866    11.00000    0.01412    0.02341 =
         0.02863    0.00191    0.00289    0.00405
AFIX  43
H14   2    0.735266    0.257142    1.056148    11.00000   -1.20000
AFIX   0
C15   1    0.641518    0.295624    1.197943    11.00000    0.01206    0.02108 =
         0.01900    0.00287   -0.00212   -0.00066
C16   1    0.590014    0.336564    1.204301    11.00000    0.01052    0.02333 =
         0.01972   -0.00236   -0.00058    0.00178
AFIX  43
H16   2    0.551933    0.344600    1.299097    11.00000   -1.20000
AFIX   0
C17   1    0.594793    0.365542    1.070901    11.00000    0.01436    0.01819 =
         0.02339   -0.00422   -0.00050    0.00019
AFIX  43
H17   2    0.558806    0.393349    1.075337    11.00000   -1.20000
AFIX   0
C18   1    0.572313    0.271708    1.455097    11.00000    0.01943    0.03397 =
         0.02235    0.00512    0.00502    0.00427
AFIX 137
H18A  2    0.503319    0.277564    1.414773    11.00000   -1.50000
H18B  2    0.596522    0.297945    1.517269    11.00000   -1.50000
H18C  2    0.571675    0.245076    1.526634    11.00000   -1.50000
AFIX   0
HKLF 4

REM  chsu253_Iba2 in Iba2
REM R1 =  0.0403 for    2375 Fo > 4sig(Fo)  and  0.0602 for all    2924 data
REM    211 parameters refined using      1 restraints

END

WGHT      0.0482      1.1263

REM Instructions for potential hydrogen bonds
HTAB N1 O3
HTAB N1 O3_$1
EQIV $2 -x+2, y, z+1/2
HTAB C7 O1_$2
EQIV $3 -x+3/2, -y+1/2, z-1/2
HTAB C14 O4_$3

REM Highest difference peak  0.151,  deepest hole -0.174,  1-sigma level  0.040
Q1    1   0.6368  0.3207  1.1944  11.00000  0.05    0.15
Q2    1   0.6493  0.5177  0.1045  11.00000  0.05    0.14
Q3    1   0.6914  0.3462  0.9407  11.00000  0.05    0.14
Q4    1   0.7035  0.2165  1.1604  11.00000  0.05    0.14
Q5    1   0.6406  0.2304  1.2886  11.00000  0.05    0.14
Q6    1   0.7505  0.4477  0.3428  11.00000  0.05    0.14
Q7    1   0.5708  0.2078  1.6005  11.00000  0.05    0.14
Q8    1   0.6303  0.3644  1.0037  11.00000  0.05    0.13
Q9    1   0.6490  0.3305  0.9479  11.00000  0.05    0.13
Q10   1   0.5993  0.3087  1.1822  11.00000  0.05    0.13
Q11   1   0.6175  0.2570  1.7669  11.00000  0.05    0.13
Q12   1   0.6333  0.2869  1.0852  11.00000  0.05    0.13
Q13   1   0.7384  0.4283  0.4951  11.00000  0.05    0.13
Q14   1   0.8787  0.4038  0.3066  11.00000  0.05    0.13
Q15   1   0.5032  0.4220  0.7890  11.00000  0.05    0.13
Q16   1   1.1350  0.3015  0.2128  11.00000  0.05    0.13
Q17   1   0.5621  0.4436  0.5429  11.00000  0.05    0.13
Q18   1   0.9190  0.3887  0.2084  11.00000  0.05    0.13
Q19   1   0.8343  0.3071  0.5649  11.00000  0.05    0.13
Q20   1   0.5792  0.4686  0.3266  11.00000  0.05    0.12
;
_shelx_res_checksum               11816
_shelx_hkl_file
;
   1   2  -1  124.76    2.49
   1   2  -1  124.07    2.65
   1   2  -1  127.26    2.44
  -1  -2   1  129.15    2.72
   2   4  -2  103.73    2.52
   2   4  -2  101.77    2.33
   2   4  -2  102.39    2.29
  -2  -4   2  103.77    2.53
   3   6  -3   32.89    1.22
   3   6  -3   33.64    1.34
   3   6  -3   34.43    1.38
  -3  -6   3   31.49    1.34
   4   8  -4   10.73    1.02
   4   8  -4   11.11    1.00
   4   8  -4   11.80    1.01
  -4  -8   4   12.36    0.99
   5  10  -5    6.50    0.95
   5  10  -5    6.44    0.92
   5  10  -5    5.79    0.92
  -5 -10   5    7.52    0.97
   6  12  -6    3.32    1.18
   6  12  -6    2.80    1.16
   6  12  -6    2.01    1.11
  -6 -12   6    2.50    1.04
   7  14  -7    8.53    1.73
   7  14  -7    7.73    1.73
   7  14  -7    8.52    1.78
  -7 -14   7    8.66    1.74
  -6 -13   7    2.49    1.65
   6  13  -7    3.26    1.41
   6  13  -7    6.57    1.74
   6  13  -7    2.90    1.49
  -5 -11   6   -0.22    0.92
   5  11  -6    0.73    0.93
   5  11  -6    0.37    1.08
   5  11  -6    3.06    1.19
  -4  -9   5    5.68    0.93
   4   9  -5    5.58    0.86
   4   9  -5    6.07    0.86
   4   9  -5    6.18    0.83
  -3  -7   4   21.72    1.15
   3   7  -4   22.68    1.20
   3   7  -4   22.98    1.21
   3   7  -4   21.80    1.12
  -2  -5   3   22.86    1.08
   2   5  -3   24.33    1.11
   2   5  -3   24.33    0.99
   2   5  -3   22.20    1.13
  -1  -3   2   61.40    1.63
   1   3  -2   60.88    1.65
   1   3  -2   62.20    1.62
   0  -1   1    0.01    0.18
   0   1  -1    0.21    0.20
   1   1   0    0.43    0.15
   1   1   0   -0.13    0.06
   1   1   0   -0.05    0.07
   2   3  -1  447.61    7.93
   2   3  -1  450.42    8.79
   2   3  -1  440.90    8.43
  -2  -3   1  458.84    9.04
   3   5  -2   40.00    1.43
   3   5  -2   38.17    1.25
   3   5  -2   40.60    1.34
  -3  -5   2   38.61    1.26
  -3  -5   2   40.07    1.42
   4   7  -3   15.30    1.01
   4   7  -3   10.96    0.95
   4   7  -3   14.17    1.03
  -4  -7   3   10.53    0.94
   5   9  -4    2.44    0.72
   5   9  -4    3.61    0.74
   5   9  -4    3.26    0.70
  -5  -9   4    3.18    0.72
   6  11  -5    2.98    0.91
   6  11  -5    3.88    0.92
   6  11  -5    2.79    0.98
  -6 -11   5    3.03    0.82
   7  13  -6    2.37    1.23
   7  13  -6    2.43    1.30
   7  13  -6    5.13    1.32
  -7 -13   6    2.80    1.16
   8  15  -7    1.45    1.91
   8  15  -7    1.00    1.97
   8  15  -7   -0.93    1.70
  -8 -15   7    1.40    1.56
  -6 -14   8   -0.15    2.01
   6  14  -8   -0.63    2.11
   6  14  -8    1.53    1.85
   6  14  -8    2.28    1.82
  -5 -12   7    2.10    1.44
   5  12  -7   -1.03    1.23
   5  12  -7    4.15    1.70
   5  12  -7    0.33    1.29
  -4 -10   6    1.97    1.06
   4  10  -6   -0.16    0.88
   4  10  -6   -0.08    1.00
   4  10  -6    0.68    0.93
  -3  -8   5    1.85    0.73
   3   8  -5    1.89    0.68
   3   8  -5    2.22    0.73
   3   8  -5    2.36    0.70
  -2  -6   4   42.33    1.56
   2   6  -4   40.72    1.59
   2   6  -4   45.85    1.61
   2   6  -4   43.14    1.39
  -1  -4   3   12.87    0.82
   1   4  -3   13.04    0.85
   1   4  -3   14.17    0.95
   0  -2   2   14.93    0.73
   0   2  -2   15.02    0.76
   0   2  -2   15.44    0.87
   1   0   1    0.20    0.21
   1   0   1   -0.12    0.22
  -1   0  -1    0.23    0.21
  -1   0  -1   -0.25    0.22
   2   2   0   65.86    1.51
   2   2   0   61.58    1.43
   2   2   0   64.19    1.47
  -2  -2   0   65.42    1.52
  -2  -2   0   64.61    1.50
   3   4  -1  419.93    8.38
   3   4  -1  415.12    8.03
   3   4  -1  419.53    7.52
  -3  -4   1  426.57    8.24
  -3  -4   1  429.83    8.59
   4   6  -2    2.73    0.56
   4   6  -2    5.07    0.78
   4   6  -2    3.42    0.60
  -4  -6   2    4.02    0.69
  -4  -6   2    2.86    0.56
   5   8  -3    7.92    0.97
   5   8  -3    9.66    0.98
   5   8  -3    8.04    0.95
  -5  -8   3    7.86    0.95
  -5  -8   3    7.29    0.91
   6  10  -4    6.64    0.90
   6  10  -4    7.06    0.88
   6  10  -4    7.60    0.94
  -6 -10   4    8.60    1.01
   7  12  -5    9.97    1.26
   7  12  -5   11.73    1.39
   7  12  -5   10.88    1.27
  -7 -12   5    8.92    1.18
   8  14  -6    1.30    1.57
   8  14  -6    1.44    1.44
   8  14  -6    3.77    1.54
  -8 -14   6    2.53    1.25
  -5 -13   8    0.26    1.83
   5  13  -8    3.17    1.67
   5  13  -8    0.71    2.16
   5  13  -8    1.98    1.65
  -4 -11   7    0.39    1.27
   4  11  -7    2.37    1.17
   4  11  -7    1.59    1.54
   4  11  -7    0.66    1.13
  -3  -9   6    8.00    1.02
   3   9  -6    8.14    1.00
   3   9  -6    8.78    1.17
   3   9  -6    8.41    0.99
  -2  -7   5   15.81    1.16
   2   7  -5   15.20    1.09
   2   7  -5   14.27    1.16
   2   7  -5   16.25    1.24
  -1  -5   4   92.65    2.50
   1   5  -4   96.20    2.45
   1   5  -4   91.21    2.54
   0  -3   3    0.43    0.36
   0   3  -3   -0.59    0.41
   0   3  -3   -0.19    0.38
  -1   1  -2   29.46    0.99
  -1   1  -2   31.65    0.97
   2   1   1   19.61    0.73
  -2  -1  -1   19.70    0.75
   3   3   0  329.95    6.49
   3   3   0  327.58    6.30
   3   3   0  315.33    6.42
  -3  -3   0  320.85    6.44
  -3  -3   0  323.14    6.27
   4   5  -1   35.09    1.33
   4   5  -1   32.39    1.17
   4   5  -1   32.62    1.13
  -4  -5   1   34.81    1.27
  -4  -5   1   33.85    1.29
   5   7  -2    1.79    0.55
   5   7  -2    1.31    0.54
   5   7  -2    2.30    0.64
  -5  -7   2    1.56    0.57
  -5  -7   2    2.28    0.58
   6   9  -3    4.23    0.79
   6   9  -3    3.38    0.71
   6   9  -3    1.85    0.71
  -6  -9   3    2.92    0.65
  -6  -9   3    2.83    0.71
   7  11  -4   20.08    1.49
   7  11  -4   19.20    1.59
   7  11  -4   17.64    1.55
  -7 -11   4   20.96    1.58
   8  13  -5    2.05    1.21
   8  13  -5    1.81    1.13
   8  13  -5    2.63    1.25
  -8 -13   5    3.62    1.11
   9  15  -6    0.52    1.69
   9  15  -6    1.48    1.77
   9  15  -6    0.37    1.54
  -9 -15   6    2.62    1.51
  -4 -12   8    2.15    1.58
   4  12  -8    2.64    1.48
   4  12  -8    3.82    1.52
   4  12  -8    4.07    1.99
  -3 -10   7    5.05    1.19
   3  10  -7    7.08    1.47
   3  10  -7    5.67    1.13
   3  10  -7    7.61    1.25
  -2  -8   6    7.25    1.06
   2   8  -6    6.47    1.05
   2   8  -6    5.83    0.88
   2   8  -6    5.52    0.89
  -1  -6   5   16.73    1.15
   1   6  -5   17.69    1.22
   1   6  -5   16.34    1.16
   0  -4   4  102.78    2.63
   0   4  -4  107.38    2.62
   0   4  -4  107.89    2.76
  -1   2  -3   11.29    0.72
  -1   2  -3   11.53    0.83
  -2   0  -2    9.71    0.67
  -2   0  -2    9.31    0.66
   3   2   1  139.93    2.97
  -3  -2  -1  139.35    2.96
   4   4   0    2.43    0.52
   4   4   0    3.05    0.57
   4   4   0    2.01    0.43
  -4  -4   0    3.16    0.54
  -4  -4   0    2.71    0.53
   5   6  -1   62.80    1.66
   5   6  -1   59.18    1.88
   5   6  -1   61.55    1.76
  -5  -6   1   62.38    1.92
  -5  -6   1   62.80    1.85
   6   8  -2   38.06    1.46
   6   8  -2   38.95    1.50
   6   8  -2   39.46    1.62
  -6  -8   2   37.76    1.61
  -6  -8   2   41.03    1.59
   7  10  -3    0.12    0.69
   7  10  -3    0.06    0.66
   7  10  -3    0.17    0.73
  -7 -10   3    0.45    0.79
  -7 -10   3    1.28    0.69
   8  12  -4    6.32    1.02
   8  12  -4    7.43    1.05
   8  12  -4    5.76    1.18
  -8 -12   4    8.85    1.10
   9  14  -5   19.71    2.05
   9  14  -5   19.25    2.17
   9  14  -5   20.12    2.41
  -9 -14   5   22.70    2.07
  10  16  -6    2.00    1.86
  10  16  -6    0.92    1.93
  10  16  -6    2.14    2.05
 -10 -16   6    4.03    1.89
  -3 -11   8    2.81    1.44
   3  11  -8    5.10    1.95
   3  11  -8    6.49    1.44
  -2  -9   7    2.85    1.07
   2   9  -7    4.54    1.07
   2   9  -7    3.86    1.37
   2   9  -7    3.33    1.04
  -1  -7   6   37.57    1.79
   1   7  -6   37.86    1.85
   1   7  -6   36.32    1.79
   0  -5   5   -0.12    0.56
   0   5  -5   -0.07    0.55
   0   5  -5    0.49    0.59
  -1   3  -4    7.22    0.91
  -1   3  -4    7.44    0.79
  -2   1  -3    9.12    0.62
  -2   1  -3    9.07    0.79
  -2   1  -3   10.05    0.69
   3   1   2   18.47    0.84
   3   1   2   18.94    0.86
  -3  -1  -2   18.26    0.87
   4   3   1   78.37    1.95
   4   3   1   76.64    1.81
  -4  -3  -1   78.44    1.99
  -4  -3  -1   77.19    1.83
   5   5   0   22.02    0.99
   5   5   0   22.08    1.10
   5   5   0   22.82    1.00
  -5  -5   0   22.20    1.08
  -5  -5   0   20.50    1.12
   6   7  -1   18.03    1.01
   6   7  -1   17.22    1.01
   6   7  -1   20.23    1.16
   6   7  -1   18.65    1.03
  -6  -7   1   19.13    1.13
  -6  -7   1   18.62    1.13
   7   9  -2   84.93    2.35
   7   9  -2   84.69    2.60
   7   9  -2   82.10    2.38
  -7  -9   2   86.01    2.67
  -7  -9   2   85.07    2.57
   8  11  -3   26.59    1.69
   8  11  -3   25.12    1.69
   8  11  -3   26.16    1.57
  -8 -11   3   29.91    1.71
  -8 -11   3   24.87    1.62
   9  13  -4   10.81    1.33
   9  13  -4    7.77    1.39
   9  13  -4    9.47    1.25
  -9 -13   4   11.01    1.38
  -9 -13   4   11.40    1.32
  10  15  -5    2.00    1.62
  10  15  -5    3.49    1.54
  10  15  -5    0.75    1.68
 -10 -15   5    2.35    1.48
  -3 -12   9    0.78    2.06
   3  12  -9    4.36    2.55
   3  12  -9   -0.33    2.04
  -2 -10   8    8.35    1.47
   2  10  -8    8.25    1.52
   2  10  -8    8.99    1.51
   2  10  -8   11.94    1.90
  -1  -8   7   23.66    1.87
   1   8  -7   27.41    1.98
   1   8  -7   27.04    1.95
   0  -6   6   12.43    1.26
   0   6  -6   12.75    1.42
   0   6  -6   12.81    1.32
  -1   4  -5    3.24    0.68
  -1   4  -5    4.80    0.68
  -2   2  -4    1.13    0.46
  -2   2  -4   -0.12    0.48
  -2   2  -4   -0.73    0.50
  -2   2  -4    0.38    0.39
  -3   0  -3   -0.56    0.34
  -3   0  -3    0.02    0.38
   4   2   2   10.07    0.75
  -4  -2  -2    8.99    0.73
   5   4   1    8.45    0.68
   5   4   1    7.45    0.78
  -5  -4  -1    8.03    0.83
  -5  -4  -1    7.67    0.75
  -5  -4  -1    6.95    0.68
   6   6   0    2.77    0.61
   6   6   0    2.87    0.50
  -6  -6   0    3.38    0.63
  -6  -6   0    3.08    0.66
   7   8  -1    1.84    0.53
   7   8  -1    1.84    0.55
   7   8  -1    2.18    0.65
  -7  -8   1    1.82    0.64
  -7  -8   1    2.18    0.68
   8  10  -2   19.97    1.35
   8  10  -2   20.00    1.26
   8  10  -2   16.97    1.41
   8  10  -2   18.71    1.28
  -8 -10   2   19.69    1.46
  -8 -10   2   21.33    1.47
   9  12  -3   17.19    1.74
   9  12  -3   20.41    1.61
   9  12  -3   18.17    1.74
  -9 -12   3   18.04    1.60
  -9 -12   3   18.22    1.80
  10  14  -4   19.92    2.28
  10  14  -4   19.99    2.10
  10  14  -4   23.09    2.22
 -10 -14   4   19.22    1.96
 -10 -14   4   19.15    2.26
  11  16  -5    4.09    1.47
  11  16  -5    2.97    1.70
  11  16  -5    1.22    1.74
  11  16  -5   -3.96    1.75
 -11 -16   5    1.44    1.69
  -2 -11   9    6.02    1.91
   2  11  -9    5.94    2.42
   2  11  -9    2.13    2.04
  -1  -9   8    0.48    1.29
   1   9  -8    2.10    1.47
   1   9  -8    3.30    1.54
   0  -7   7    0.85    1.10
   0   7  -7    0.31    1.05
   0   7  -7    1.72    1.11
  -1   5  -6    0.57    0.80
  -1   5  -6    1.36    0.72
  -2   3  -5    2.16    0.60
  -2   3  -5    2.73    0.52
  -2   3  -5    0.81    0.69
  -2   3  -5    2.43    0.60
  -3   1  -4   53.73    1.64
  -3   1  -4   50.83    1.65
  -3   1  -4   53.87    1.57
  -3   1  -4   51.87    1.54
   4   1   3   63.45    1.78
  -4  -1  -3   65.35    1.79
   5   3   2   54.24    1.55
   5   3   2   56.77    1.66
  -5  -3  -2   54.58    1.65
   6   5   1   42.71    1.50
   6   5   1   43.81    1.36
  -6  -5  -1   41.75    1.51
  -6  -5  -1   41.13    1.35
  -6  -5  -1   42.28    1.48
   7   7   0    8.64    0.83
   7   7   0    9.93    0.86
  -7  -7   0    9.91    0.96
  -7  -7   0    9.60    0.97
   8   9  -1    7.39    1.03
   8   9  -1    6.62    0.95
   8   9  -1    5.86    0.78
  -8  -9   1    8.29    0.97
  -8  -9   1    8.82    1.12
   9  11  -2   20.25    1.47
   9  11  -2   20.71    1.61
   9  11  -2   19.51    1.47
  -9 -11   2   23.98    1.68
  -9 -11   2   22.97    1.66
  10  13  -3    3.74    1.12
  10  13  -3    8.43    1.25
  10  13  -3    6.94    1.13
  10  13  -3    6.40    0.96
 -10 -13   3    9.74    1.32
 -10 -13   3    6.55    1.35
  11  15  -4   30.46    2.49
  11  15  -4   30.94    2.64
  11  15  -4   33.04    2.51
  11  15  -4   33.96    2.35
 -11 -15   4   28.55    2.83
 -11 -15   4   34.62    2.47
   1  10  -9    1.22    2.05
   1  10  -9    2.99    2.20
   0   8  -8    1.68    1.50
   0   8  -8    4.41    1.49
  -1   6  -7   12.72    1.66
  -1   6  -7   14.94    1.85
  -1   6  -7   12.57    1.31
  -2   4  -6    2.93    0.79
  -2   4  -6    1.87    0.64
  -2   4  -6    1.29    0.76
  -2   4  -6    1.87    0.68
  -3   2  -5   11.71    1.14
  -3   2  -5   10.85    0.97
  -3   2  -5   10.85    1.05
  -3   2  -5   11.59    0.92
  -4   0  -4   68.19    1.93
   5   2   3    1.71    0.48
  -5  -2  -3    2.52    0.50
   6   4   2   19.16    1.04
  -6  -4  -2   17.27    1.02
   7   6   1   13.33    0.89
   7   6   1   12.95    0.96
  -7  -6  -1   12.90    1.05
  -7  -6  -1   13.72    1.03
   8   8   0    0.45    0.49
   8   8   0    0.67    0.52
  -8  -8   0    1.37    0.64
  -8  -8   0    1.21    0.63
   9  10  -1    6.16    1.12
   9  10  -1    6.87    0.86
   9  10  -1    7.07    0.91
  -9 -10   1    7.90    1.02
  -9 -10   1    8.17    1.11
  10  12  -2    8.43    1.43
  10  12  -2    5.49    1.04
  10  12  -2    6.60    0.97
 -10 -12   2    7.58    1.24
 -10 -12   2    7.99    1.25
  11  14  -3    0.67    1.17
  11  14  -3   -0.62    1.20
  11  14  -3    0.48    1.06
  11  14  -3   -0.06    1.43
 -11 -14   3    1.15    1.36
 -11 -14   3    1.08    1.43
  12  16  -4    3.65    1.74
  12  16  -4    7.93    1.84
  12  16  -4    8.58    1.55
  12  16  -4    7.22    1.82
 -12 -16   4    9.59    1.86
 -12 -16   4    5.85    2.09
   0   9  -9    1.34    2.05
   0   9  -9    0.71    1.93
   0   9  -9    1.43    1.37
  -1   7  -8    7.04    1.52
  -1   7  -8    7.40    1.20
  -1   7  -8    8.17    1.64
  -2   5  -7   33.84    2.20
  -2   5  -7   38.74    2.23
  -2   5  -7   35.01    1.69
  -2   5  -7   35.72    2.05
  -3   3  -6    5.73    0.91
  -3   3  -6    6.67    1.00
  -3   3  -6    4.80    0.78
  -3   3  -6    5.42    0.97
  -4   1  -5   10.52    0.97
  -4   1  -5    9.93    0.95
  -5  -1  -4   39.04    1.47
   6   3   3   30.91    1.31
  -6  -3  -3   32.61    1.36
   7   5   2   63.00    1.96
   7   5   2   60.43    1.78
  -7  -5  -2   60.39    1.96
  -7  -5  -2   63.34    1.97
   8   7   1    6.22    0.67
   8   7   1    7.70    0.89
  -8  -7  -1    6.65    0.84
  -8  -7  -1    5.99    0.86
   9   9   0    3.10    0.64
   9   9   0    2.68    0.61
  -9  -9   0    3.96    0.82
  -9  -9   0    3.06    0.81
  10  11  -1    7.21    0.88
  10  11  -1    7.05    1.01
 -10 -11   1    8.17    1.26
 -10 -11   1    8.94    1.21
  11  13  -2    4.09    1.45
  11  13  -2    1.97    1.03
  11  13  -2    3.51    0.99
 -11 -13   2    3.49    1.28
 -11 -13   2    5.05    1.37
  12  15  -3   10.28    2.03
  12  15  -3    9.54    1.38
  12  15  -3    8.22    1.62
 -12 -15   3    8.74    1.82
 -12 -15   3    6.29    1.83
  -1   8  -9    7.01    2.03
  -1   8  -9    3.27    2.03
  -1   8  -9    2.23    1.96
  -1   8  -9    3.85    1.45
  -2   6  -8    3.73    1.22
  -2   6  -8    5.98    1.56
  -2   6  -8    4.41    1.44
  -2   6  -8    7.58    1.51
  -3   4  -7   10.84    1.52
  -3   4  -7    8.14    1.01
  -3   4  -7    8.64    1.26
  -3   4  -7    8.94    1.16
  -4   2  -6    4.38    0.89
  -4   2  -6    3.86    0.86
  -4   2  -6    5.60    0.89
  -5   0  -5   -0.24    0.59
  -5   0  -5    0.10    0.62
   6   2   4    5.87    0.76
  -6  -2  -4    7.10    0.94
   7   4   3    6.75    0.80
  -7  -4  -3    6.38    0.80
   8   6   2    5.47    0.70
  -8  -6  -2    6.37    0.69
  -8  -6  -2    7.09    0.86
  -8  -6  -2    7.61    0.86
   9   8   1    6.05    0.86
   9   8   1    5.10    0.71
  -9  -8  -1    7.38    1.06
  -9  -8  -1    6.08    0.92
  10  10   0    2.52    0.72
  10  10   0    3.05    0.77
 -10 -10   0    4.07    0.99
 -10 -10   0    3.63    0.90
  11  12  -1    1.27    0.88
  11  12  -1    0.86    0.81
 -11 -12   1    2.48    1.01
 -11 -12   1    1.23    1.12
  12  14  -2    4.17    1.14
  12  14  -2    4.86    1.33
 -12 -14   2    4.32    1.60
 -12 -14   2    6.13    1.63
  13  16  -3    2.29    1.86
  13  16  -3    3.46    1.47
 -13 -16   3    1.22    1.93
 -13 -16   3    4.52    1.97
  -2   7  -9    1.02    1.86
  -2   7  -9   -0.04    1.85
  -2   7  -9    0.90    1.41
  -2   7  -9    0.53    1.90
  -3   5  -8   15.28    1.81
  -3   5  -8   16.65    1.74
  -3   5  -8   17.75    2.34
  -3   5  -8   17.09    2.18
  -4   3  -7    3.74    0.97
  -4   3  -7    2.43    1.04
  -4   3  -7    4.34    1.07
  -4   3  -7    2.48    0.98
  -5   1  -6    6.30    0.99
  -5   1  -6    7.27    0.97
  -6  -1  -5   26.68    1.42
   7   3   4    0.80    0.64
  -7  -3  -4    0.42    0.64
   8   5   3   -0.45    0.58
  -8  -5  -3    0.00    0.62
   9   7   2    9.82    1.05
   9   7   2    9.09    1.10
  -9  -7  -2    8.71    1.18
  -9  -7  -2   10.47    1.24
  10   9   1   10.62    1.26
  10   9   1   11.48    1.25
 -10  -9  -1   13.32    1.43
 -10  -9  -1   13.35    1.29
  11  11   0    4.86    0.92
 -11 -11   0    8.65    1.41
 -11 -11   0    8.36    1.19
  12  13  -1    5.16    1.31
  12  13  -1    3.63    1.09
 -12 -13   1    2.75    1.38
 -12 -13   1    1.73    1.17
  13  15  -2    1.25    1.63
  13  15  -2    3.36    1.31
 -13 -15   2    1.95    1.74
 -13 -15   2    3.54    1.88
  -3   6  -9    1.16    1.98
  -3   6  -9    0.50    1.99
  -3   6  -9    1.92    1.67
  -3   6  -9    0.06    1.42
  -4   4  -8    2.38    1.36
  -4   4  -8    4.27    1.46
  -4   4  -8    4.01    1.26
  -4   4  -8    4.82    1.40
  -5   2  -7   17.54    1.75
  -5   2  -7   20.32    1.63
  -6   0  -6    4.40    0.92
  -6   0  -6    4.33    1.02
  -7  -2  -5   11.79    1.35
   8   4   4    7.43    0.97
  -8  -4  -4    8.01    1.13
   9   6   3   21.08    1.45
  -9  -6  -3   22.57    1.51
  -9  -6  -3   20.69    1.52
  -9  -6  -3   19.77    1.27
  10   8   2   17.42    1.40
  10   8   2   15.40    1.33
 -10  -8  -2   16.91    1.56
 -10  -8  -2   19.95    1.48
  11  10   1    4.76    0.89
  11  10   1    4.48    0.93
 -11 -10  -1    5.28    1.04
 -11 -10  -1    3.89    1.25
  12  12   0   29.37    1.91
  12  12   0   21.21    1.84
 -12 -12   0   25.82    2.07
 -12 -12   0   28.72    2.49
  13  14  -1    1.89    1.20
  13  14  -1    5.10    1.49
 -13 -14   1    5.28    1.75
 -13 -14   1    0.56    1.43
  -4   5  -9    1.00    1.58
  -4   5  -9    0.84    1.67
  -4   5  -9   -0.39    1.91
  -4   5  -9    3.44    1.92
  -5   3  -8    6.68    1.40
  -5   3  -8    5.10    1.48
  -5   3  -8    5.03    1.39
  -6   1  -7   12.11    1.43
  -6   1  -7    9.91    1.38
  -7  -1  -6   13.90    1.65
  -7  -1  -6   17.97    1.59
  -8  -3  -5   -0.17    0.93
   9   5   4   15.36    1.49
  -9  -5  -4   15.81    1.53
  10   7   3   14.18    1.43
 -10  -7  -3   17.64    1.56
 -10  -7  -3   16.48    1.65
  11   9   2    3.90    0.89
  11   9   2    3.84    0.94
 -11  -9  -2    5.08    1.17
 -11  -9  -2    3.22    0.97
  12  11   1   -0.40    0.93
  12  11   1    1.37    1.00
 -12 -11  -1    1.22    1.03
 -12 -11  -1   -0.53    1.19
  13  13   0   -0.80    1.21
  13  13   0   -2.34    1.11
 -13 -13   0    1.76    1.28
 -13 -13   0    1.09    1.67
  14  15  -1   -1.69    1.43
  14  15  -1    1.38    1.63
 -14 -15   1    2.42    2.20
 -14 -15   1    2.94    1.74
  -5   4  -9   -0.48    1.81
  -5   4  -9    3.35    1.72
  -6   2  -8    1.37    1.47
  -6   2  -8    1.16    1.42
  -7   0  -7    0.05    1.11
  -7   0  -7   -1.64    1.20
  -8  -2  -6    7.95    1.29
  -9  -4  -5   13.75    1.47
  10   6   4    8.28    1.30
 -10  -6  -4    8.26    1.19
 -10  -6  -4    9.05    1.21
  11   8   3    1.24    0.96
 -11  -8  -3    1.70    1.04
 -11  -8  -3    2.41    1.20
  12  10   2    4.61    1.09
  12  10   2    4.50    1.08
 -12 -10  -2    5.22    1.40
 -12 -10  -2    3.59    1.16
  13  12   1    2.55    1.18
  13  12   1    1.49    1.17
 -13 -12  -1    3.13    1.60
 -13 -12  -1    3.59    1.34
  14  14   0   -0.40    1.36
  14  14   0    1.84    1.62
 -14 -14   0    1.32    1.94
 -14 -14   0   -0.46    1.41
  -6   3  -9    4.67    1.93
  -6   3  -9    5.23    2.01
  -7   1  -8    1.76    1.53
  -7   1  -8   -0.31    1.51
  -8  -1  -7   -1.63    1.43
  -8  -1  -7    1.03    1.16
  -9  -3  -6    4.62    1.42
  10   5   5    2.30    1.09
 -10  -5  -5    2.57    1.22
  11   7   4   18.09    1.86
 -11  -7  -4   19.11    2.03
 -11  -7  -4   19.63    2.04
  12   9   3    2.16    1.14
  12   9   3    4.81    1.12
 -12  -9  -3    7.02    1.27
 -12  -9  -3    2.85    1.42
  13  11   2    6.62    1.37
  13  11   2    5.56    1.25
 -13 -11  -2    5.59    1.35
 -13 -11  -2    8.04    1.76
  14  13   1    0.28    1.35
  14  13   1    0.39    1.40
 -14 -13  -1   -0.15    1.53
 -14 -13  -1    1.09    1.96
  -8   0  -8   -0.85    1.72
  -8   0  -8    1.44    1.63
  -9  -2  -7    7.45    1.78
  -9  -2  -7    4.98    1.40
 -10  -4  -6   -0.76    1.45
  11   6   5    0.06    1.31
 -11  -6  -5    2.81    1.37
 -11  -6  -5    3.39    1.30
  12   8   4   -0.16    1.27
 -12  -8  -4    0.28    1.46
 -12  -8  -4    1.42    1.46
  13  10   3   11.07    1.55
 -13 -10  -3   14.20    1.62
 -13 -10  -3   11.75    1.83
  14  12   2    0.49    1.40
  14  12   2   -0.06    1.47
 -14 -12  -2   -0.32    1.93
 -14 -12  -2   -1.20    1.59
  -9  -1  -8    4.01    2.09
  -9  -1  -8    1.90    1.70
 -10  -3  -7    0.96    1.55
 -10  -3  -7    0.71    1.71
 -11  -5  -6    2.74    1.72
  12   7   5   16.96    1.98
 -12  -7  -5   16.59    1.96
 -12  -7  -5   13.72    1.94
  13   9   4   -1.94    1.46
 -13  -9  -4    0.72    1.57
 -13  -9  -4   -0.55    1.57
  14  11   3   -0.01    1.48
 -14 -11  -3   -0.32    1.93
 -14 -11  -3    2.90    1.60
 -11  -4  -7    2.89    2.15
 -12  -6  -6    1.21    1.82
 -12  -6  -6    1.37    2.08
  13   8   5    3.26    1.84
 -13  -8  -5    7.25    2.01
 -13  -8  -5    9.65    2.11
 -14  -8  -4    8.18    2.05
 -14  -8  -4   10.10    2.00
  14   8   4   12.39    2.02
 -13  -6  -5    7.73    1.98
 -13  -6  -5    8.73    2.03
  13   6   5    7.84    1.92
 -12  -4  -6    6.11    2.21
 -11  -2  -7    1.10    2.09
 -14  -9  -3    1.08    1.92
 -14  -9  -3    1.62    1.60
  14   9   3   -0.72    1.43
 -13  -7  -4    1.32    1.79
 -13  -7  -4   -0.25    1.64
  13   7   4   -1.31    1.42
 -12  -5  -5   14.87    1.87
 -12  -5  -5   24.36    2.75
  12   5   5   12.93    1.89
 -11  -3  -6    0.81    1.69
 -10  -1  -7    0.74    1.97
 -10  -1  -7    1.04    1.59
  -9   1  -8    0.27    1.78
  -9   1  -8    2.37    2.03
 -14 -10  -2    1.84    1.84
 -14 -10  -2    1.94    1.52
  14  10   2    0.86    1.40
 -13  -8  -3    5.63    1.33
 -13  -8  -3    2.16    1.45
  13   8   3    2.06    1.21
 -12  -6  -4    1.19    1.46
 -12  -6  -4    0.82    1.41
  12   6   4    0.74    1.31
 -11  -4  -5   10.53    1.60
  11   4   5    9.17    1.58
 -10  -2  -6    8.19    1.65
  -9   0  -7   -0.84    1.42
  -9   0  -7    0.76    1.59
  -8   2  -8    1.53    1.62
  -8   2  -8    0.93    1.82
 -14 -11  -1    0.60    1.41
 -14 -11  -1    2.22    1.96
  14  11   1    1.89    1.34
  14  11   1    1.01    1.25
 -13  -9  -2   -0.53    1.20
 -13  -9  -2   -0.25    1.36
  13   9   2    0.16    1.12
 -12  -7  -3    3.92    1.39
 -12  -7  -3    4.64    1.28
  12   7   3    5.70    1.20
 -11  -5  -4    3.54    1.19
 -11  -5  -4    3.80    1.27
  11   5   4    0.99    1.00
 -10  -3  -5    4.55    1.28
  10   3   5    2.97    1.18
  -9  -1  -6    8.16    1.42
  -8   1  -7   -1.00    1.35
  -8   1  -7    2.62    1.25
  -7   3  -8    1.11    1.55
  -7   3  -8    2.20    1.60
 -14 -12   0    1.65    1.85
 -14 -12   0    1.48    1.40
  14  12   0   -1.04    1.26
  14  12   0    0.06    1.27
 -13 -10  -1   15.36    1.65
 -13 -10  -1   16.39    2.00
  13  10   1   12.20    1.38
  13  10   1   14.70    1.81
 -12  -8  -2    3.81    1.09
 -12  -8  -2    4.49    1.34
  12   8   2    3.16    0.94
 -11  -6  -3    0.89    1.05
 -11  -6  -3    3.12    1.12
  11   6   3    1.45    0.88
 -10  -4  -4    0.47    1.21
  10   4   4    0.70    0.99
  -9  -2  -5    4.65    1.24
   9   2   5    2.23    1.06
  -8   0  -6    3.39    1.21
  -7   2  -7    9.85    1.52
  -7   2  -7    9.55    1.45
  -6   4  -8    1.80    1.41
  -6   4  -8    2.20    1.46
  -5   6  -9    8.34    2.08
  -5   6  -9    9.63    2.13
  -5   6  -9    8.14    1.83
 -14 -13   1    0.89    2.00
 -14 -13   1    0.46    1.71
  14  13  -1   -0.54    1.26
  14  13  -1   -0.27    1.52
 -13 -11   0    5.79    1.59
 -13 -11   0    1.28    1.13
  13  11   0    2.77    1.11
  13  11   0    4.30    1.14
 -12  -9  -1    2.76    1.18
 -12  -9  -1    2.91    1.31
  12   9   1    3.45    0.92
  12   9   1    1.71    0.94
 -11  -7  -2   13.56    1.75
 -11  -7  -2   16.19    1.51
  11   7   2   12.21    1.39
 -10  -5  -3   32.86    1.95
 -10  -5  -3   35.23    1.91
  10   5   3   33.65    1.75
  -9  -3  -4   13.79    1.58
   9   3   4   12.83    1.45
  -8  -1  -5    9.56    1.21
  -7   1  -6   18.42    1.68
  -7   1  -6   17.93    1.64
  -6   3  -7    0.22    1.10
  -6   3  -7    2.18    1.10
  -5   5  -8    1.21    1.44
  -5   5  -8    3.89    1.41
  -5   5  -8    0.52    1.29
  -4   7  -9   13.62    2.15
  -4   7  -9   13.42    2.18
  -4   7  -9   14.19    1.76
  -4   7  -9   10.10    1.83
 -14 -14   2    0.36    1.90
 -14 -14   2    1.60    2.21
  14  14  -2    1.25    1.82
  14  14  -2   -1.35    1.40
 -13 -12   1    3.31    1.38
 -13 -12   1    5.50    1.89
  13  12  -1    0.83    1.31
  13  12  -1    2.69    1.13
 -12 -10   0    7.89    1.55
 -12 -10   0    4.82    1.18
  12  10   0    5.88    1.04
  12  10   0    3.57    0.97
 -11  -8  -1   11.21    1.53
 -11  -8  -1   11.65    1.58
  11   8   1    9.13    1.02
  11   8   1   10.04    1.36
 -10  -6  -2    5.66    1.12
 -10  -6  -2    7.08    1.03
  10   6   2    5.10    0.78
  10   6   2    5.65    0.81
  -9  -4  -3   37.25    1.82
   9   4   3   39.01    1.73
  -8  -2  -4   -0.39    0.74
   8   2   4   -0.27    0.68
  -7   0  -5   -0.16    0.78
  -6   2  -6   -0.28    0.83
  -6   2  -6    1.19    0.91
  -5   4  -7    1.22    1.00
  -5   4  -7    1.75    1.04
  -4   6  -8   11.87    1.65
  -4   6  -8    8.33    1.48
  -4   6  -8    8.67    1.33
  -4   6  -8    9.29    1.57
  -3   8  -9   11.64    2.23
  -3   8  -9    7.74    2.15
  -3   8  -9    8.58    1.86
 -13 -13   2    3.77    1.84
 -13 -13   2    4.13    1.69
  13  13  -2    4.93    1.47
  13  13  -2    2.27    1.26
 -12 -11   1    1.60    1.34
 -12 -11   1    0.03    1.05
  12  11  -1    0.80    0.91
  12  11  -1   -1.59    0.85
 -11  -9   0   13.33    1.60
 -11  -9   0   13.57    1.41
  11   9   0   10.61    1.39
  11   9   0    8.88    1.04
 -10  -7  -1    1.67    0.85
 -10  -7  -1   -1.25    0.82
  10   7   1    0.32    0.62
  10   7   1   -0.08    0.66
  -9  -5  -2    1.84    0.71
  -9  -5  -2    1.30    0.77
   9   5   2    0.94    0.66
   9   5   2    1.71    0.57
  -8  -3  -3    3.74    0.79
   8   3   3    2.42    0.61
  -7  -1  -4    5.92    0.82
   7   1   4    4.09    0.73
  -6   1  -5   27.81    1.46
  -5   3  -6    2.86    0.85
  -5   3  -6    4.10    0.85
  -4   5  -7    4.15    0.98
  -4   5  -7    5.60    1.15
  -4   5  -7    4.11    1.06
  -3   7  -8    0.32    1.40
  -3   7  -8    0.58    1.08
  -3   7  -8    1.13    1.43
  -2   9  -9    1.51    2.02
  -2   9  -9   -2.26    1.84
  -2   9  -9   -0.92    1.92
 -13 -14   3    4.79    1.97
 -13 -14   3    6.98    1.86
  13  14  -3    1.53    1.70
  13  14  -3    3.66    1.43
 -12 -12   2    6.67    1.45
 -12 -12   2    5.02    1.49
  12  12  -2    1.67    1.12
  12  12  -2    3.22    1.09
 -11 -10   1    3.76    0.97
 -11 -10   1    2.70    1.07
  11  10  -1    4.75    0.91
  11  10  -1    2.28    0.84
 -10  -8   0   34.10    1.95
 -10  -8   0   34.70    1.82
  10   8   0   30.02    1.57
  10   8   0   32.79    1.59
  -9  -6  -1   15.64    1.31
  -9  -6  -1   18.31    1.38
   9   6   1   18.52    1.16
   9   6   1   18.85    1.24
  -8  -4  -2   11.18    1.13
  -8  -4  -2   12.28    1.09
   8   4   2   13.01    1.04
  -7  -2  -3    5.05    0.80
   7   2   3    3.99    0.65
  -6   0  -4    9.16    1.03
   6   0   4    8.94    0.97
  -5   2  -5    1.83    0.70
  -5   2  -5    0.41    0.65
  -4   4  -6   21.26    1.44
  -4   4  -6   20.19    1.32
  -4   4  -6   22.35    1.60
  -3   6  -7    6.87    0.98
  -3   6  -7    7.17    1.20
  -3   6  -7    6.39    1.13
  -3   6  -7    6.16    1.11
  -2   8  -8   -0.85    1.47
  -2   8  -8   -0.73    1.48
  -2   8  -8   -0.20    1.39
  -1  10  -9    6.31    2.18
  -1  10  -9    4.07    2.14
 -12 -13   3    7.93    1.65
 -12 -13   3    6.00    1.54
  12  13  -3    5.47    1.25
  12  13  -3    5.16    1.40
 -11 -11   2   15.40    1.89
 -11 -11   2   17.29    1.97
  11  11  -2   15.75    1.57
  11  11  -2   13.61    1.63
 -10  -9   1   11.70    1.39
 -10  -9   1   11.18    1.54
  10   9  -1   11.10    1.25
  10   9  -1    9.11    1.04
  -9  -7   0    0.51    0.69
  -9  -7   0    0.58    0.75
   9   7   0   -0.76    0.50
   9   7   0   -0.17    0.51
  -8  -5  -1   51.12    1.92
  -8  -5  -1   53.14    1.86
   8   5   1   50.22    1.76
   8   5   1   48.14    1.56
  -7  -3  -2    7.83    0.84
   7   3   2    6.89    0.80
  -6  -1  -3    7.30    0.91
   6   1   3    7.81    0.85
  -5   1  -4   41.07    1.49
  -4   3  -5   11.78    1.06
  -4   3  -5   12.34    0.98
  -4   3  -5   11.53    1.14
  -3   5  -6   15.09    1.37
  -3   5  -6   16.07    1.15
  -3   5  -6   15.35    1.46
  -3   5  -6   15.71    1.54
  -2   7  -7    1.94    0.85
  -2   7  -7    3.37    1.12
  -2   7  -7    4.39    1.17
  -1   9  -8    1.94    1.49
  -1   9  -8   -0.08    1.49
   0  11  -9    0.17    1.98
   0  11  -9   -2.40    2.06
 -12 -14   4    5.06    1.87
 -12 -14   4    6.08    1.77
  12  14  -4    4.07    1.69
  12  14  -4    4.19    1.72
  12  14  -4    6.30    1.38
  12  14  -4    5.26    1.63
 -11 -12   3    5.16    1.41
 -11 -12   3    7.96    1.41
  11  12  -3    6.06    1.07
  11  12  -3    5.80    1.21
  11  12  -3    4.41    1.15
  11  12  -3    6.02    1.27
 -10 -10   2   10.26    1.25
 -10 -10   2    9.41    1.28
  10  10  -2    8.41    1.06
  10  10  -2    7.92    1.11
  10  10  -2   10.64    1.37
  10  10  -2   11.40    1.50
  -9  -8   1    5.83    0.88
  -9  -8   1    8.17    1.08
   9   8  -1    6.38    0.87
   9   8  -1    6.23    0.76
  -8  -6   0    1.05    0.57
  -8  -6   0    1.66    0.67
   8   6   0    0.32    0.49
   8   6   0    0.77    0.54
  -7  -4  -1    8.50    0.91
  -7  -4  -1    8.81    0.99
   7   4   1    8.80    0.81
  -6  -2  -2    9.78    0.87
   6   2   2   10.20    0.86
  -5   0  -3   -0.41    0.50
   5   0   3    0.58    0.43
  -4   2  -4   23.10    1.03
  -3   4  -5   11.80    1.05
  -3   4  -5   11.63    0.88
  -3   4  -5   10.70    1.16
  -3   4  -5   12.72    1.13
  -2   6  -6   12.97    1.32
  -2   6  -6   11.15    1.07
  -2   6  -6   12.90    1.47
  -1   8  -7   26.35    2.05
  -1   8  -7   26.57    1.48
  -1   8  -7   25.56    2.08
   0  10  -8    2.09    1.59
   0  10  -8    0.70    1.54
   1  12  -9    3.00    2.04
   1  12  -9    4.04    2.26
 -11 -13   4    7.77    1.53
  11  13  -4    6.46    1.48
  11  13  -4    7.10    1.51
  11  13  -4    5.65    1.27
  11  13  -4    9.00    1.32
 -10 -11   3    5.21    1.09
 -10 -11   3    3.01    1.22
  10  11  -3    3.89    1.18
  10  11  -3    3.60    1.12
  10  11  -3    3.07    1.03
  -9  -9   2    1.61    0.85
  -9  -9   2    2.04    0.74
   9   9  -2    1.98    0.69
   9   9  -2    1.56    0.80
   9   9  -2    3.13    0.78
   9   9  -2    1.32    0.73
  -8  -7   1    7.97    1.00
  -8  -7   1    6.26    0.87
   8   7  -1    6.05    0.70
   8   7  -1    7.01    0.80
  -7  -5   0    5.31    0.75
  -7  -5   0    4.74    0.74
   7   5   0    3.77    0.56
   7   5   0    4.98    0.70
  -6  -3  -1   33.07    1.30
  -6  -3  -1   33.43    1.31
   6   3   1   32.00    1.26
   6   3   1   33.70    1.12
  -5  -1  -2   32.61    1.22
   5   1   2   33.76    1.23
  -4   1  -3   64.41    1.74
   4  -1   3   64.22    1.76
  -3   3  -4   17.44    1.02
  -3   3  -4   19.59    1.04
  -3   3  -4   18.27    0.90
  -2   5  -5   10.02    0.83
  -2   5  -5    9.00    1.00
  -2   5  -5    9.31    1.10
  -1   7  -6   35.42    1.83
  -1   7  -6   37.75    1.84
   0   9  -7   -1.10    1.15
   0   9  -7   -0.27    1.12
   1  11  -8    3.72    1.65
   1  11  -8    5.88    1.53
  -1 -11   8    3.54    1.34
   2  13  -9   -5.02    2.19
   2  13  -9    2.94    2.56
  -2 -13   9    2.51    2.19
 -11 -14   5    1.28    1.73
  11  14  -5   -1.40    1.64
  11  14  -5    0.41    1.57
  11  14  -5   -1.10    1.70
 -10 -12   4   38.80    2.29
  10  12  -4   29.81    2.23
  10  12  -4   29.84    2.13
  10  12  -4   33.92    2.22
  -9 -10   3   71.01    2.66
  -9 -10   3   66.28    2.59
   9  10  -3   66.14    2.44
   9  10  -3   66.51    2.53
   9  10  -3   64.77    2.38
  -8  -8   2    9.51    1.07
  -8  -8   2    8.62    1.19
   8   8  -2    8.95    0.92
   8   8  -2    9.08    1.12
   8   8  -2    9.66    1.05
  -7  -6   1   13.44    1.01
  -7  -6   1   14.60    1.04
   7   6  -1   12.56    0.94
   7   6  -1   13.37    1.02
  -6  -4   0   25.03    1.19
  -6  -4   0   23.33    1.16
   6   4   0   21.38    1.00
   6   4   0   22.24    1.08
  -5  -2  -1   31.89    1.24
   5   2   1   30.69    1.16
  -4   0  -2   16.18    0.87
   4   0   2   15.13    0.81
  -3   2  -3  135.28    2.93
  -2   4  -4    4.89    0.70
  -2   4  -4    6.34    0.65
  -1   6  -5   18.01    1.17
  -1   6  -5   18.40    1.28
   0   8  -6   32.25    1.76
   0   8  -6   32.54    1.80
   0  -8   6   32.11    1.72
   1  10  -7   10.68    1.47
   1  10  -7    8.98    1.28
   1  10  -7    8.96    1.39
  -1 -10   7   11.80    1.50
   2  12  -8    2.04    1.49
   2  12  -8   -0.26    1.73
  -2 -12   8    0.05    1.65
 -10 -13   5    5.94    1.51
  10  13  -5    2.15    1.54
  10  13  -5    4.89    1.46
  10  13  -5    2.26    1.50
  -9 -11   4   14.98    1.70
   9  11  -4   13.73    1.44
   9  11  -4   13.68    1.73
   9  11  -4   12.89    1.67
  -8  -9   3    8.64    1.19
  -8  -9   3    9.74    1.10
   8   9  -3   10.92    1.32
   8   9  -3   10.07    1.31
   8   9  -3   11.66    1.40
  -7  -7   2    8.44    0.90
  -7  -7   2    8.59    0.98
   7   7  -2    8.27    0.82
   7   7  -2    9.37    1.02
   7   7  -2    8.76    0.95
  -6  -5   1   41.44    1.57
  -6  -5   1   41.86    1.52
   6   5  -1   40.46    1.44
   6   5  -1   41.92    1.55
  -5  -3   0   10.40    0.92
  -5  -3   0   11.40    0.82
   5   3   0   10.69    0.72
   5   3   0    9.18    0.80
  -4  -1  -1  109.50    2.51
   4   1   1  111.02    2.52
  -3   1  -2   18.26    0.79
   3  -1   2   18.62    0.82
  -2   3  -3   22.58    0.84
  -2   3  -3   24.32    1.01
  -1   5  -4   97.82    2.59
  -1   5  -4   95.52    2.44
   0   7  -5   -0.81    0.58
   0   7  -5   -0.35    0.56
   0  -7   5    0.09    0.55
   1   9  -6   62.30    2.45
   1   9  -6   64.53    2.35
  -1  -9   6   60.72    2.31
   2  11  -7    6.56    1.20
   2  11  -7    7.58    1.40
  -2 -11   7    9.26    1.43
   3  13  -8    2.85    1.90
   3  13  -8    5.34    1.55
  -3 -13   8    2.08    1.53
 -10 -14   6    1.30    1.60
  10  14  -6   -0.23    1.73
  10  14  -6   -2.97    1.65
  10  14  -6   -1.18    1.74
  -9 -12   5   18.14    2.00
   9  12  -5   18.72    2.07
   9  12  -5   18.54    1.75
   9  12  -5   15.91    1.96
  -8 -10   4   30.31    1.85
   8  10  -4   30.12    1.82
   8  10  -4   31.12    1.89
   8  10  -4   27.83    1.78
  -7  -8   3    9.34    1.11
  -7  -8   3    7.90    0.95
   7   8  -3    8.40    0.93
   7   8  -3    7.71    1.06
   7   8  -3    8.79    0.97
  -6  -6   2   54.86    1.85
  -6  -6   2   57.04    1.95
   6   6  -2   54.52    1.72
   6   6  -2   54.86    1.90
   6   6  -2   55.11    1.76
  -5  -4   1    8.49    0.84
  -5  -4   1    8.72    0.82
   5   4  -1    7.74    0.78
   5   4  -1    8.23    0.80
   5   4  -1    8.09    0.83
  -4  -2   0   23.16    1.08
  -4  -2   0   21.90    1.01
   4   2   0   21.48    0.98
   4   2   0   21.53    0.85
  -3   0  -1   -0.50    0.39
   3   0   1   -0.58    0.33
  -2   2  -2   34.87    0.99
   2  -2   2   33.76    0.97
  -1   4  -3   15.11    0.86
   0   6  -4   54.31    1.80
   0   6  -4   57.56    1.79
   0  -6   4   53.66    1.73
   1   8  -5    8.19    1.05
   1   8  -5    7.47    0.83
  -1  -8   5    7.32    0.84
   2  10  -6   14.99    1.43
   2  10  -6   14.79    1.30
   2  10  -6   15.64    1.53
  -2 -10   6   13.59    1.44
   3  12  -7    0.58    1.08
   3  12  -7    3.49    1.37
   3  12  -7    1.05    1.13
  -3 -12   7    1.96    1.31
   4  14  -8    0.38    2.17
   4  14  -8    3.98    1.70
  -4 -14   8   -3.60    1.93
  -9 -13   6    0.42    1.30
   9  13  -6   -0.44    1.60
   9  13  -6    0.13    1.49
   9  13  -6    0.00    1.55
  -8 -11   5    9.85    1.32
   8  11  -5   11.69    1.30
   8  11  -5   15.45    1.88
   8  11  -5   11.21    1.41
  -7  -9   4   27.99    1.65
   7   9  -4   26.41    1.61
   7   9  -4   27.03    1.66
   7   9  -4   24.60    1.67
  -6  -7   3    1.77    0.63
  -6  -7   3    1.07    0.61
   6   7  -3    1.11    0.59
   6   7  -3   -0.02    0.62
   6   7  -3    1.09    0.66
  -5  -5   2   24.80    1.20
  -5  -5   2   23.97    1.22
   5   5  -2   24.54    1.17
   5   5  -2   22.74    1.16
   5   5  -2   23.77    1.25
  -4  -3   1   77.61    2.10
  -4  -3   1   79.58    2.02
  -4  -3   1   77.28    1.83
   4   3  -1   79.24    1.85
   4   3  -1   79.12    2.11
   4   3  -1   78.62    2.01
  -3  -1   0  283.45    5.60
  -3  -1   0  287.41    5.76
   3   1   0  281.14    5.51
  -2   1  -1   20.13    0.72
   2  -1   1   20.03    0.70
  -1   3  -2   68.09    1.69
  -1   3  -2   62.01    1.41
   0   5  -3   -0.06    0.41
   0  -5   3   -0.08    0.36
   1   7  -4   -0.43    0.46
   1   7  -4   -0.44    0.43
  -1  -7   4    0.07    0.39
   2   9  -5   31.58    1.33
   2   9  -5   31.62    1.54
   2   9  -5   30.76    1.53
  -2  -9   5   28.25    1.44
   3  11  -6    4.82    0.95
   3  11  -6    4.48    0.90
   3  11  -6    4.34    1.11
  -3 -11   6    4.17    1.07
   4  13  -7    6.56    1.24
   4  13  -7   10.42    1.67
  -4 -13   7    6.50    1.39
   5  15  -8    3.45    1.83
   5  15  -8    5.00    2.27
  -5 -15   8    2.02    1.78
  -9 -14   7    6.71    2.07
   9  14  -7    6.84    2.15
   9  14  -7    4.54    2.05
   9  14  -7    3.32    1.97
  -8 -12   6    3.88    1.38
   8  12  -6   -0.40    1.29
   8  12  -6    0.63    1.43
   8  12  -6    2.54    1.35
  -7 -10   5   25.74    1.76
   7  10  -5   29.16    1.95
   7  10  -5   31.10    1.96
   7  10  -5   30.04    1.93
  -6  -8   4    1.08    0.71
   6   8  -4    0.03    0.69
   6   8  -4    0.20    0.65
   6   8  -4    0.36    0.70
  -5  -6   3   10.21    0.96
   5   6  -3    8.11    0.97
   5   6  -3    9.45    0.96
   5   6  -3   10.76    0.99
  -4  -4   2   85.69    2.33
  -4  -4   2   83.74    2.18
   4   4  -2   85.42    2.13
   4   4  -2   86.03    2.35
   4   4  -2   83.27    2.14
  -3  -2   1  140.09    3.12
  -3  -2   1  135.13    2.77
  -3  -2   1  140.57    3.02
   3   2  -1  136.87    2.78
   3   2  -1  138.50    3.12
   3   2  -1  140.40    2.99
  -2   0   0  131.96    2.71
   2   0   0  127.67    2.61
  -1   2  -1  125.58    2.41
   1  -2   1  126.37    2.43
   0   4  -2   54.58    1.51
   0  -4   2   52.12    1.45
   1   6  -3   21.29    1.05
   1   6  -3   20.11    0.81
  -1  -6   3   20.52    1.01
   2   8  -4   15.74    1.04
   2   8  -4   15.80    1.12
   2   8  -4   15.25    0.90
  -2  -8   4   17.62    1.05
   3  10  -5    2.56    0.72
   3  10  -5    3.14    0.73
   3  10  -5    2.52    0.77
  -3 -10   5    3.12    0.65
   4  12  -6    5.24    1.11
   4  12  -6    2.63    0.96
   4  12  -6    3.32    0.96
  -4 -12   6    4.37    1.13
   5  14  -7    0.24    1.27
   5  14  -7    4.63    1.66
   5  14  -7    1.73    1.27
  -5 -14   7    1.71    1.35
  -8 -13   7    0.54    1.62
   8  13  -7    2.82    1.96
   8  13  -7    0.99    1.77
   8  13  -7    0.94    1.77
  -7 -11   6    3.18    1.16
   7  11  -6    3.15    1.18
   7  11  -6    2.13    1.29
   7  11  -6    1.55    1.34
  -6  -9   5   23.50    1.62
   6   9  -5   23.95    1.61
   6   9  -5   23.33    1.68
   6   9  -5   22.75    1.69
  -5  -7   4    3.12    0.68
   5   7  -4    3.20    0.70
   5   7  -4    2.68    0.70
   5   7  -4    2.76    0.71
  -4  -5   3   31.11    1.36
   4   5  -3   31.62    1.26
   4   5  -3   30.90    1.34
   4   5  -3   32.36    1.32
  -3  -3   2    3.62    0.60
  -3  -3   2    2.85    0.49
   3   3  -2    2.49    0.50
   3   3  -2    3.05    0.54
   3   3  -2    4.01    0.60
  -2  -1   1   19.04    0.79
  -2  -1   1   19.09    0.82
  -2  -1   1   19.14    0.79
   2   1  -1   19.82    0.81
   2   1  -1   19.55    0.88
   2   1  -1   20.14    0.82
   1  -1   0    0.04    0.09
   1  -1   0   -0.06    0.08
   0   3  -1   -0.09    0.32
   0  -3   1    0.08    0.28
   1   5  -2    5.00    0.53
   1   5  -2    4.58    0.57
  -1  -5   2    5.03    0.57
   2   7  -3  149.04    3.20
   2   7  -3  155.57    3.65
  -2  -7   3  154.34    3.66
   3   9  -4   23.67    1.13
   3   9  -4   23.21    1.28
   3   9  -4   25.40    1.30
  -3  -9   4   23.63    1.27
   4  11  -5   30.72    1.64
   4  11  -5   31.24    1.69
   4  11  -5   29.30    1.48
  -4 -11   5   29.03    1.61
   5  13  -6    1.58    1.13
   5  13  -6    1.37    1.06
   5  13  -6    1.07    1.03
  -5 -13   6    1.46    1.03
   6  15  -7    2.81    1.49
   6  15  -7    0.78    1.46
   6  15  -7    2.46    1.84
  -6 -15   7    1.02    1.35
  -7 -12   7    3.18    1.53
   7  12  -7    4.70    1.59
   7  12  -7    4.56    1.86
   7  12  -7    4.52    1.55
  -6 -10   6    5.94    1.06
   6  10  -6    9.39    1.30
   6  10  -6    6.67    1.07
   6  10  -6    6.72    1.36
  -5  -8   5    4.18    0.76
   5   8  -5    3.70    0.86
   5   8  -5    3.60    0.73
   5   8  -5    3.04    0.83
  -4  -6   4   28.05    1.38
   4   6  -4   25.63    1.30
   4   6  -4   26.25    1.34
   4   6  -4   27.60    1.29
  -3  -4   3   33.22    1.35
   3   4  -3   31.55    1.23
   3   4  -3   32.09    1.33
   3   4  -3   31.47    1.29
  -2  -2   2   33.79    1.20
  -2  -2   2   31.97    1.15
   2   2  -2   34.59    1.19
   2   2  -2   32.78    1.08
   2   2  -2   32.11    1.19
  -1   0   1    0.36    0.26
  -1   0   1   -0.07    0.23
   1   0  -1   -0.03    0.27
   1   0  -1   -0.02    0.23
   0   2   0   -0.36    0.07
   0   2   0   -0.39    0.03
   0  -2   0   -0.41    0.06
   0  -2   0   -0.31    0.04
   1   4  -1   75.92    1.78
   1   4  -1   72.21    1.55
  -1  -4   1   74.93    1.58
  -1  -4   1   74.49    1.78
   2   6  -2   83.72    2.19
   2   6  -2   83.71    1.92
  -2  -6   2   81.46    1.88
  -2  -6   2   83.19    2.16
   3   8  -3   -0.11    0.47
   3   8  -3   -0.13    0.47
   3   8  -3   -0.38    0.46
  -3  -8   3   -0.12    0.45
   4  10  -4   16.44    1.11
   4  10  -4   16.90    1.17
   4  10  -4   17.52    1.18
  -4 -10   4   17.00    1.17
   5  12  -5   24.00    1.67
   5  12  -5   27.67    1.63
   5  12  -5   24.02    1.50
  -5 -12   5   23.69    1.56
   6  14  -6    5.33    1.34
   6  14  -6    2.91    1.17
   6  14  -6    2.93    1.15
  -6 -14   6    1.24    1.16
   7  16  -7    0.21    1.78
   7  16  -7    3.92    1.83
   7  16  -7    0.81    1.56
  -7 -16   7   -0.31    1.39
  -7 -13   8   -0.84    1.86
   7  13  -8    6.13    2.07
   7  13  -8    3.27    2.04
   7  13  -8    7.76    2.41
  -6 -11   7    1.36    1.25
   6  11  -7    3.97    1.61
   6  11  -7   -1.12    1.26
   6  11  -7    2.19    1.43
  -5  -9   6   16.16    1.61
   5   9  -6   14.58    1.65
   5   9  -6   14.30    1.52
   5   9  -6   17.74    1.72
  -4  -7   5    7.64    1.02
   4   7  -5    5.70    0.93
   4   7  -5    6.12    0.84
   4   7  -5    7.10    0.86
  -3  -5   4    2.75    0.62
   3   5  -4    2.43    0.59
   3   5  -4    1.88    0.57
   3   5  -4    1.73    0.62
  -2  -3   3   23.43    1.08
   2   3  -3   22.66    1.05
   2   3  -3   23.51    1.13
  -1  -1   2   28.96    1.08
  -1  -1   2   28.69    1.01
   1   1  -2   28.07    1.01
   1   1  -2   30.58    1.10
   0   1   1    0.00    0.20
   0   1   1   -0.15    0.14
   0  -1  -1   -0.01    0.27
   0  -1  -1    0.03    0.23
   0  -1  -1   -0.09    0.15
   1   3   0   20.34    0.60
   1   3   0   20.90    0.61
   1   3   0   20.24    0.58
  -1  -3   0   21.21    0.60
  -1  -3   0   19.72    0.63
  -1  -3   0   19.68    0.58
   2   5  -1  979.09   18.58
   2   5  -1  949.78   17.84
  -2  -5   1 1000.00   18.38
  -2  -5   1  983.97   19.09
   3   7  -2   13.17    0.78
   3   7  -2   11.54    0.89
  -3  -7   2   11.74    0.84
  -3  -7   2   11.90    0.90
   4   9  -3    2.56    0.57
   4   9  -3    2.45    0.60
   4   9  -3    1.87    0.51
  -4  -9   3    1.73    0.55
  -4  -9   3    2.33    0.51
   5  11  -4    6.04    0.87
   5  11  -4    5.67    0.87
   5  11  -4    5.89    0.81
  -5 -11   4    6.39    0.91
   6  13  -5   28.68    1.96
   6  13  -5   31.56    1.74
  -6 -13   5   32.41    1.83
   7  15  -6    2.70    1.37
   7  15  -6    1.73    1.44
   7  15  -6   -1.37    1.21
  -7 -15   6   -1.06    1.25
   8  17  -7   -3.87    2.05
   8  17  -7    5.25    2.00
   8  17  -7    1.52    1.78
  -8 -17   7    2.07    1.81
  -6 -12   8   -1.17    1.99
   6  12  -8    1.24    1.71
   6  12  -8    0.99    1.80
   6  12  -8    1.28    2.09
  -5 -10   7    1.73    1.25
   5  10  -7    3.50    1.32
   5  10  -7    3.53    1.18
   5  10  -7    4.02    1.39
  -4  -8   6   14.44    1.48
   4   8  -6   17.50    1.78
   4   8  -6   16.22    1.61
   4   8  -6   17.92    1.53
  -3  -6   5    0.78    0.61
   3   6  -5   -1.08    0.57
   3   6  -5    0.46    0.63
   3   6  -5    2.06    0.78
  -2  -4   4    6.59    0.82
   2   4  -4    6.32    0.87
   2   4  -4    5.84    0.70
  -1  -2   3   11.87    0.78
   1   2  -3   11.41    0.88
   1   2  -3   10.53    0.78
   0   0   2   59.08    1.43
   0   0   2   57.34    1.47
   0   0  -2   59.47    1.45
   0   0  -2   57.66    1.47
   1   2   1  126.82    2.64
  -1  -2  -1  129.68    2.59
  -1  -2  -1  127.41    2.67
   2   4   0   16.51    0.70
   2   4   0   15.73    0.76
   2   4   0   15.59    0.74
  -2  -4   0   16.45    0.71
  -2  -4   0   15.64    0.71
  -2  -4   0   14.35    0.72
   3   6  -1  397.97    7.76
   3   6  -1  410.34    8.17
  -3  -6   1  412.38    8.06
  -3  -6   1  424.88    8.46
   4   8  -2  157.18    3.39
   4   8  -2  158.80    3.77
   4   8  -2  153.77    3.41
  -4  -8   2  162.28    3.62
  -4  -8   2  163.85    3.91
   5  10  -3   85.56    2.57
   5  10  -3   81.42    2.26
   5  10  -3   90.09    2.42
  -5 -10   3   88.73    2.44
  -5 -10   3   89.35    2.72
   6  12  -4   56.01    2.14
   6  12  -4   53.33    1.95
   6  12  -4   50.91    2.13
  -6 -12   4   52.09    2.15
   7  14  -5   12.27    1.44
   7  14  -5    9.28    1.16
   7  14  -5   10.24    1.46
  -7 -14   5   12.66    1.54
   8  16  -6    2.30    1.57
   8  16  -6    3.29    1.72
   8  16  -6    2.34    1.45
  -8 -16   6    0.81    1.36
  -5 -11   8    3.59    1.92
   5  11  -8    4.83    1.61
   5  11  -8    1.93    1.69
   5  11  -8    4.38    1.98
  -4  -9   7    9.39    1.49
   4   9  -7    6.70    1.31
   4   9  -7    9.05    1.22
   4   9  -7    9.16    1.60
  -3  -7   6   31.53    1.77
   3   7  -6   29.00    1.64
   3   7  -6   28.30    1.64
   3   7  -6   29.36    1.84
  -2  -5   5   10.24    1.01
   2   5  -5    8.70    1.08
   2   5  -5   11.18    1.02
  -1  -3   4    8.54    0.83
   1   3  -4    7.02    0.88
   1   3  -4    7.47    0.85
   0  -1   3    0.65    0.37
   0   1  -3   -0.73    0.41
   0   1  -3    0.02    0.34
   1   1   2   29.14    0.96
  -1  -1  -2   28.53    1.07
  -1  -1  -2   31.30    0.88
   2   3   1  451.43    8.89
   2   3   1  460.67    8.65
  -2  -3  -1  456.53    8.53
  -2  -3  -1  443.82    8.76
   3   5   0  115.56    2.59
   3   5   0  114.77    2.55
   3   5   0  118.35    2.64
  -3  -5   0  115.58    2.54
  -3  -5   0  116.40    2.62
  -3  -5   0  113.15    2.57
   4   7  -1   15.50    0.95
   4   7  -1   14.07    0.82
  -4  -7   1   13.70    0.95
  -4  -7   1   14.83    0.94
   5   9  -2  125.38    2.91
   5   9  -2  120.40    2.91
   5   9  -2  124.97    3.22
  -5  -9   2  129.53    3.12
  -5  -9   2  130.11    3.37
   6  11  -3   12.72    1.22
   6  11  -3   10.44    1.16
   6  11  -3   12.44    1.05
  -6 -11   3   13.74    1.19
  -6 -11   3   14.44    1.17
   7  13  -4   10.16    1.45
   7  13  -4    9.05    1.15
   7  13  -4    9.55    1.09
  -7 -13   4   11.76    1.43
   8  15  -5   11.17    1.45
   8  15  -5   10.24    1.49
   8  15  -5   11.87    1.40
  -8 -15   5   12.51    1.78
   9  17  -6    0.46    1.63
   9  17  -6    0.65    1.90
   9  17  -6    4.08    1.86
  -9 -17   6   -1.23    1.62
  -4 -10   8    3.94    1.63
   4  10  -8    8.31    1.60
   4  10  -8    5.70    1.55
   4  10  -8    9.40    2.02
  -3  -8   7   -0.02    0.98
   3   8  -7    1.27    1.03
   3   8  -7    0.56    1.07
   3   8  -7    3.17    1.36
  -2  -6   6    9.66    1.27
   2   6  -6   12.21    1.40
   2   6  -6   13.08    1.33
  -1  -4   5    5.25    0.76
   1   4  -5    3.53    0.63
   1   4  -5    4.35    0.68
   0  -2   4   34.01    1.28
   0   2  -4   33.59    1.34
   0   2  -4   33.87    1.29
  -1   0  -3    0.43    0.38
  -1   0  -3   -0.15    0.36
  -1   0  -3    0.25    0.46
   2   2   2   32.33    1.11
  -2  -2  -2   34.05    1.10
  -2  -2  -2   34.81    1.13
   3   4   1  406.79    8.14
   3   4   1  421.53    7.99
  -3  -4  -1  399.16    8.08
  -3  -4  -1  425.05    7.98
  -3  -4  -1  416.11    8.13
   4   6   0   67.59    1.77
   4   6   0   67.86    1.78
   4   6   0   68.23    1.85
  -4  -6   0   68.42    1.80
  -4  -6   0   67.46    1.83
   5   8  -1   56.16    1.68
   5   8  -1   55.00    1.65
   5   8  -1   56.81    1.82
  -5  -8   1   57.77    1.86
  -5  -8   1   58.49    1.78
   6  10  -2   28.00    1.34
   6  10  -2   27.99    1.40
   6  10  -2   25.66    1.21
  -6 -10   2   28.24    1.41
  -6 -10   2   26.77    1.37
   7  12  -3    9.49    1.19
   7  12  -3   10.42    1.08
   7  12  -3   11.68    1.27
  -7 -12   3   11.12    1.25
  -7 -12   3    9.87    1.36
   8  14  -4   10.84    1.29
   8  14  -4   10.64    1.22
   8  14  -4   12.02    1.61
  -8 -14   4   10.67    1.31
  -8 -14   4   13.27    1.63
   9  16  -5    9.01    1.54
   9  16  -5    5.14    1.60
   9  16  -5    7.31    1.37
  -9 -16   5    6.61    1.28
   4  11  -9    8.20    2.07
   4  11  -9    6.19    2.38
   4  11  -9    4.85    1.99
  -3  -9   8    2.68    1.32
   3   9  -8    2.45    1.43
   3   9  -8    5.13    1.88
   3   9  -8    2.27    1.52
  -2  -7   7    3.00    1.07
   2   7  -7    3.88    1.08
   2   7  -7    2.47    1.18
  -1  -5   6    1.06    0.69
   1   5  -6    1.28    0.79
   1   5  -6    0.87    0.79
   0  -3   5    0.54    0.51
   0   3  -5   -0.68    0.58
   0   3  -5    0.57    0.55
  -1   1  -4   53.59    1.63
  -1   1  -4   56.18    1.67
  -2  -1  -3    9.94    0.66
  -2  -1  -3    9.34    0.71
  -2  -1  -3   10.05    0.81
  -2  -1  -3    9.77    0.68
   3   3   2    3.53    0.47
   3   3   2    4.27    0.54
  -3  -3  -2    4.13    0.51
  -3  -3  -2    3.74    0.44
   4   5   1   33.88    1.10
   4   5   1   34.83    1.19
  -4  -5  -1   31.60    1.08
  -4  -5  -1   34.18    1.13
  -4  -5  -1   31.71    1.19
   5   7   0  141.54    3.33
   5   7   0  143.23    3.23
   5   7   0  138.43    3.21
  -5  -7   0  138.70    3.27
  -5  -7   0  136.13    3.18
   6   9  -1   76.47    2.14
   6   9  -1   78.86    2.31
   6   9  -1   75.81    2.10
   6   9  -1   75.58    1.98
  -6  -9   1   79.78    2.23
  -6  -9   1   76.18    2.33
   7  11  -2    6.23    0.81
   7  11  -2    7.08    0.89
   7  11  -2    7.27    0.96
   7  11  -2    5.72    0.76
  -7 -11   2    8.76    0.99
  -7 -11   2    7.06    0.90
   8  13  -3    7.00    1.01
   8  13  -3    8.76    1.20
   8  13  -3    8.22    1.16
  -8 -13   3    8.02    1.02
  -8 -13   3    7.28    1.11
   9  15  -4    3.80    0.93
   9  15  -4    0.76    1.10
   9  15  -4    2.06    1.25
   9  15  -4    2.03    1.19
  -9 -15   4    4.15    1.19
  -9 -15   4    2.09    1.32
  10  17  -5    1.89    1.60
  10  17  -5    2.27    1.31
  10  17  -5   -1.80    1.62
  10  17  -5   -2.35    1.62
 -10 -17   5   -0.85    1.65
  -3 -10   9    7.02    2.12
   3  10  -9    8.87    1.96
   3  10  -9    4.89    2.08
   3  10  -9    4.82    2.47
  -2  -8   8    2.50    1.43
   2   8  -8    0.61    1.35
   2   8  -8    2.06    1.40
   2   8  -8   -0.05    1.54
  -1  -6   7   11.65    1.59
   1   6  -7   13.16    1.39
   1   6  -7   16.09    1.80
   0  -4   6    6.09    0.87
   0   4  -6    7.64    0.99
   0   4  -6    7.02    0.98
  -1   2  -5    8.08    0.88
  -1   2  -5    7.68    0.86
  -2   0  -4   62.06    1.75
  -2   0  -4   63.17    1.97
  -2   0  -4   66.71    1.81
  -2   0  -4   63.51    1.76
   3   2   3  128.68    3.06
  -3  -2  -3  133.55    3.01
  -3  -2  -3  134.22    3.06
   4   4   2   81.80    2.07
   4   4   2   87.11    2.17
  -4  -4  -2   86.89    2.16
  -4  -4  -2   85.13    2.05
   5   6   1   64.31    1.83
   5   6   1   61.65    1.70
  -5  -6  -1   59.88    1.76
  -5  -6  -1   57.93    1.70
  -5  -6  -1   59.17    1.64
   6   8   0   78.90    2.23
   6   8   0   73.90    2.10
   6   8   0   77.65    2.09
  -6  -8   0   75.55    2.11
  -6  -8   0   70.60    2.14
   7  10  -1    0.15    0.73
   7  10  -1    0.07    0.51
   7  10  -1    1.24    0.46
  -7 -10   1    0.60    0.48
  -7 -10   1    0.43    0.66
   8  12  -2    4.63    0.70
   8  12  -2    3.29    0.78
   8  12  -2    3.88    1.02
  -8 -12   2    5.10    0.91
  -8 -12   2    6.84    0.93
   9  14  -3   46.76    1.98
   9  14  -3   43.07    2.28
   9  14  -3   45.17    2.08
   9  14  -3   42.76    2.23
  -9 -14   3   46.05    2.26
  -9 -14   3   46.05    2.38
  10  16  -4    2.91    1.36
  10  16  -4    3.21    1.44
  10  16  -4    2.17    1.04
  10  16  -4    1.66    1.36
 -10 -16   4    2.31    1.37
 -10 -16   4    1.99    1.35
  11  18  -5    7.00    2.00
  11  18  -5    5.42    2.14
  11  18  -5   10.18    2.15
  11  18  -5   10.71    1.70
 -11 -18   5    3.51    2.03
  -2  -9   9    5.20    1.82
   2   9  -9   -1.04    1.93
   2   9  -9   -0.70    1.86
   2   9  -9    2.45    2.18
  -1  -7   8    7.12    1.38
   1   7  -8    8.24    1.60
   1   7  -8    7.05    1.44
   0  -5   7    0.34    0.95
   0   5  -7    1.01    1.00
   0   5  -7   -0.23    1.02
  -1   3  -6    1.45    0.80
  -1   3  -6    0.74    0.76
  -2   1  -5    6.56    0.87
  -2   1  -5    7.36    0.81
  -2   1  -5    7.31    0.83
  -2   1  -5    8.78    1.05
  -3  -1  -4   53.11    1.59
  -3  -1  -4   57.29    1.74
  -3  -1  -4   53.93    1.66
   4   3   3   63.27    1.82
  -4  -3  -3   67.04    1.88
  -4  -3  -3   68.75    1.84
   5   5   2   24.99    1.05
   5   5   2   24.06    1.11
  -5  -5  -2   24.94    1.04
  -5  -5  -2   25.60    1.11
   6   7   1   18.44    1.05
   6   7   1   20.65    0.98
  -6  -7  -1   18.55    1.08
  -6  -7  -1   17.74    0.99
  -6  -7  -1   18.53    1.05
   7   9   0   21.39    1.27
   7   9   0   21.19    1.13
   7   9   0   20.35    1.10
  -7  -9   0   21.74    1.26
  -7  -9   0   22.44    1.23
   8  11  -1   12.73    1.12
   8  11  -1   12.14    1.05
   8  11  -1    9.91    1.30
  -8 -11   1   11.93    1.25
  -8 -11   1    9.79    1.15
   9  13  -2   11.46    1.60
   9  13  -2   13.10    1.34
   9  13  -2   11.66    1.31
   9  13  -2   10.12    1.13
  -9 -13   2   10.80    1.22
  -9 -13   2   11.68    1.36
  10  15  -3    0.86    0.98
  10  15  -3   -1.22    1.18
  10  15  -3   -0.19    1.12
  10  15  -3   -0.46    1.39
 -10 -15   3    0.90    1.26
 -10 -15   3    1.30    1.18
  11  17  -4    8.72    1.72
  11  17  -4   10.34    1.44
  11  17  -4   10.53    1.73
  11  17  -4   10.72    1.77
 -11 -17   4   11.79    1.84
 -11 -17   4   13.48    1.82
   1   8  -9    4.33    2.24
   1   8  -9    3.44    2.05
   0   6  -8    7.93    1.56
   0   6  -8    8.31    1.48
  -1   4  -7   59.68    2.79
  -1   4  -7   64.47    2.53
  -1   4  -7   63.77    2.57
  -2   2  -6    2.74    0.77
  -2   2  -6    3.07    0.70
  -2   2  -6    2.19    0.85
  -2   2  -6    2.48    0.78
  -3   0  -5   -0.20    0.50
  -3   0  -5   -0.10    0.52
  -3   0  -5   -0.57    0.57
  -3   0  -5   -0.59    0.51
  -4  -2  -4   23.17    1.10
  -4  -2  -4   20.66    1.09
   5   4   3   17.48    0.98
   5   4   3   17.92    1.07
  -5  -4  -3   18.43    1.00
  -5  -4  -3   17.48    0.93
   6   6   2   54.74    1.64
   6   6   2   55.46    1.76
  -6  -6  -2   52.51    1.67
  -6  -6  -2   52.63    1.70
  -6  -6  -2   53.53    1.57
   7   8   1    2.23    0.52
   7   8   1    2.44    0.61
  -7  -8  -1    2.06    0.67
  -7  -8  -1    2.24    0.62
   8  10   0    2.99    0.63
   8  10   0    3.34    0.62
  -8 -10   0    3.84    0.80
  -8 -10   0    4.46    0.74
   9  12  -1   -0.63    0.69
   9  12  -1    0.88    0.72
   9  12  -1    0.17    0.88
  -9 -12   1    0.52    0.86
  -9 -12   1    0.07    0.89
  10  14  -2    5.55    0.94
  10  14  -2    6.91    1.35
  10  14  -2    4.11    0.99
 -10 -14   2    6.46    1.22
 -10 -14   2    6.61    1.26
  11  16  -3   12.10    1.59
  11  16  -3   18.06    2.39
  11  16  -3   16.79    1.85
  11  16  -3   12.78    1.49
 -11 -16   3   16.62    1.89
 -11 -16   3   19.21    2.47
  12  18  -4    2.23    1.51
  12  18  -4    3.45    1.84
  12  18  -4    2.06    1.91
  12  18  -4    0.08    1.87
 -12 -18   4    3.17    2.00
 -12 -18   4    0.59    2.03
   0   7  -9   -0.77    1.49
   0   7  -9   -0.05    1.90
   0   7  -9   -1.09    1.92
   0   7  -9   -0.01    1.82
  -1   5  -8   14.36    1.75
  -1   5  -8   22.85    2.19
  -1   5  -8   17.18    1.78
  -1   5  -8   14.33    1.82
  -2   3  -7   22.64    1.92
  -2   3  -7   23.85    1.73
  -2   3  -7   19.90    1.52
  -2   3  -7   21.00    1.86
  -3   1  -6    0.42    0.71
  -3   1  -6    1.14    0.73
  -3   1  -6    0.02    0.70
  -3   1  -6    1.92    0.75
  -4  -1  -5    9.39    1.00
  -4  -1  -5   10.28    0.95
  -4  -1  -5   11.96    1.10
  -5  -3  -4    4.35    0.71
   6   5   3   27.22    1.23
   6   5   3   26.13    1.31
  -6  -5  -3   26.76    1.24
   7   7   2    8.38    0.88
   7   7   2    6.60    0.84
  -7  -7  -2    7.92    0.98
  -7  -7  -2    8.26    0.90
  -7  -7  -2    6.99    0.87
   8   9   1    7.83    0.88
   8   9   1    7.64    0.76
  -8  -9  -1    8.90    0.96
  -8  -9  -1    8.33    1.03
   9  11   0    0.80    0.62
   9  11   0    0.97    0.66
  -9 -11   0    1.35    0.75
  -9 -11   0    0.89    0.76
  10  13  -1   -0.45    0.88
  10  13  -1    0.44    0.73
 -10 -13   1    1.19    1.02
 -10 -13   1   -1.12    0.93
  11  15  -2    0.37    0.97
  11  15  -2    0.67    1.09
  11  15  -2    0.11    1.49
 -11 -15   2    1.26    1.31
 -11 -15   2    1.06    1.33
  12  17  -3    5.03    2.00
  12  17  -3    0.65    1.62
  12  17  -3    0.96    1.30
 -12 -17   3    2.24    1.82
 -12 -17   3    3.76    1.88
  -1   6  -9    0.46    1.74
  -1   6  -9    3.18    1.86
  -1   6  -9    1.31    1.88
  -1   6  -9    1.18    1.41
  -2   4  -8    1.61    1.33
  -2   4  -8    4.67    1.44
  -2   4  -8    4.75    1.20
  -2   4  -8    3.31    1.37
  -3   2  -7    2.32    0.92
  -3   2  -7    2.13    1.02
  -3   2  -7    1.43    0.94
  -3   2  -7    2.64    1.03
  -4   0  -6    1.50    0.78
  -4   0  -6    1.32    0.72
  -4   0  -6    1.68    0.79
  -5  -2  -5    0.48    0.68
  -5  -2  -5    1.63    0.61
   6   4   4   -0.86    0.61
  -6  -4  -4   -0.04    0.51
  -6  -4  -4    0.35    0.57
   7   6   3   14.60    1.06
   7   6   3   13.90    1.12
  -7  -6  -3   15.71    1.08
   8   8   2    9.35    1.00
   8   8   2    9.05    1.00
  -8  -8  -2    7.60    1.06
  -8  -8  -2    9.80    1.11
  -8  -8  -2    8.92    0.96
   9  10   1    6.81    0.82
   9  10   1    6.02    0.80
  -9 -10  -1    7.18    0.99
  -9 -10  -1    8.61    1.09
  10  12   0    3.68    0.82
  10  12   0    4.81    0.81
 -10 -12   0    4.93    0.94
 -10 -12   0    6.45    1.21
  11  14  -1    0.84    0.92
  11  14  -1    1.85    1.12
 -11 -14   1    1.60    1.09
 -11 -14   1    1.48    1.34
  12  16  -2   -0.15    1.53
  12  16  -2    2.11    1.15
 -12 -16   2    1.64    1.68
 -12 -16   2   -1.10    1.55
  -2   5  -9    3.16    1.78
  -2   5  -9    4.53    1.55
  -2   5  -9    4.25    1.88
  -2   5  -9    3.44    1.91
  -3   3  -8   24.72    2.35
  -3   3  -8   17.72    2.14
  -3   3  -8   20.45    2.26
  -3   3  -8   21.72    1.90
  -4   1  -7    2.73    0.89
  -4   1  -7    3.76    1.04
  -4   1  -7    1.99    0.97
  -5  -1  -6    6.57    0.95
  -5  -1  -6    5.80    0.92
  -6  -3  -5    8.43    0.98
   7   5   4    7.02    0.99
  -7  -5  -4    5.81    0.82
   8   7   3   30.18    1.51
   8   7   3   31.32    1.53
  -8  -7  -3   31.31    1.42
  -8  -7  -3   30.74    1.52
  -8  -7  -3   31.03    1.53
   9   9   2    0.65    0.66
   9   9   2    0.60    0.68
  -9  -9  -2    3.00    0.84
  -9  -9  -2    1.50    0.88
  10  11   1    7.04    0.93
  10  11   1    7.04    0.92
 -10 -11  -1    9.13    1.18
 -10 -11  -1    6.77    1.18
  11  13   0   -1.13    0.86
  11  13   0    0.13    0.88
 -11 -13   0   -0.22    1.09
 -11 -13   0    0.18    1.15
  12  15  -1    2.54    1.28
  12  15  -1    1.07    1.09
 -12 -15   1    2.35    1.52
 -12 -15   1    2.95    1.29
  13  17  -2   -0.45    1.37
  13  17  -2    0.36    1.67
 -13 -17   2   -0.83    1.82
 -13 -17   2    1.50    1.97
  -3   4  -9    1.47    1.71
  -3   4  -9    3.53    1.88
  -3   4  -9    3.19    1.78
  -3   4  -9    4.78    1.49
  -4   2  -8    2.91    1.35
  -4   2  -8    4.76    1.40
  -4   2  -8    5.60    1.31
  -4   2  -8    3.86    1.31
  -5   0  -7    0.50    0.89
  -5   0  -7   -0.44    1.05
  -5   0  -7    0.80    1.02
  -6  -2  -6    0.83    0.82
  -6  -2  -6    0.22    0.90
  -7  -4  -5    3.71    0.73
  -7  -4  -5    3.23    0.89
   8   6   4    9.71    1.27
   8   6   4   10.39    1.45
  -8  -6  -4   11.11    1.26
  -8  -6  -4    9.77    1.19
   9   8   3   10.12    1.19
  -9  -8  -3   10.95    1.34
  -9  -8  -3    8.63    0.91
  -9  -8  -3   10.44    1.25
  10  10   2    9.28    1.25
  10  10   2    8.48    1.02
 -10 -10  -2    9.25    1.29
 -10 -10  -2    9.34    1.15
  11  12   1    0.44    0.85
  11  12   1    1.87    0.80
 -11 -12  -1    1.62    1.06
 -11 -12  -1    1.75    1.16
  12  14   0   14.82    1.92
  12  14   0   13.17    1.33
 -12 -14   0   19.06    2.04
 -12 -14   0   16.90    2.12
  13  16  -1    2.22    1.61
  13  16  -1   -1.35    1.25
 -13 -16   1    4.36    1.63
 -13 -16   1    1.90    1.87
  -4   3  -9    4.63    1.73
  -4   3  -9    5.00    1.64
  -4   3  -9    3.24    1.84
  -4   3  -9    4.60    1.78
  -5   1  -8    0.73    1.27
  -5   1  -8    0.16    1.31
  -5   1  -8   -0.31    1.25
  -6  -1  -7   11.38    1.33
  -6  -1  -7   10.59    1.38
  -7  -3  -6    5.10    1.12
  -7  -3  -6    6.81    1.05
  -8  -5  -5    0.21    0.93
   9   7   4    2.33    0.94
  -9  -7  -4    2.21    0.94
  -9  -7  -4    4.24    0.96
  10   9   3    4.10    0.92
  10   9   3    4.10    0.90
 -10  -9  -3    7.19    1.01
 -10  -9  -3    4.39    1.09
 -10  -9  -3    5.54    0.86
  11  11   2   13.73    1.65
  11  11   2   14.35    1.55
 -11 -11  -2   17.51    1.95
 -11 -11  -2   14.93    1.77
  12  13   1    3.80    1.11
  12  13   1    5.62    1.12
 -12 -13  -1    2.95    1.17
 -12 -13  -1    4.50    1.59
  13  15   0    1.88    1.32
  13  15   0    0.40    1.28
 -13 -15   0    0.94    1.56
 -13 -15   0    0.79    1.69
  -5   2  -9    5.05    1.74
  -5   2  -9    6.13    1.89
  -5   2  -9    3.53    1.68
  -5   2  -9    6.57    1.86
  -6   0  -8   12.85    1.74
  -6   0  -8   11.94    1.58
  -7  -2  -7    7.98    1.28
  -7  -2  -7    8.06    1.37
  -8  -4  -6   12.72    1.59
  -9  -6  -5    5.92    1.19
  10   8   4   12.58    1.63
 -10  -8  -4   12.28    1.64
 -10  -8  -4   12.03    1.72
  11  10   3   -0.12    0.96
  11  10   3    0.79    1.06
 -11 -10  -3    2.41    1.18
 -11 -10  -3    3.12    1.07
  12  12   2    3.51    1.14
  12  12   2    4.79    1.22
 -12 -12  -2    6.15    1.21
 -12 -12  -2    4.27    1.46
  13  14   1    0.84    1.21
  13  14   1    1.69    1.18
 -13 -14  -1    1.28    1.63
 -13 -14  -1    2.23    1.41
  14  16   0   -1.43    1.59
  14  16   0   -1.34    1.52
 -14 -16   0   -0.67    2.19
 -14 -16   0   -0.43    1.62
  -6   1  -9    2.71    1.92
  -6   1  -9    2.69    1.94
  -7  -1  -8    0.65    1.61
  -7  -1  -8   -0.25    1.35
  -8  -3  -7   -0.74    1.17
  -8  -3  -7    0.54    1.35
  -9  -5  -6    2.49    1.37
 -10  -7  -5   10.02    1.33
 -10  -7  -5   10.96    1.42
  11   9   4   12.04    1.44
 -11  -9  -4   16.08    1.61
 -11  -9  -4   11.12    1.50
  12  11   3   21.85    2.16
  12  11   3   20.62    1.93
 -12 -11  -3   22.16    2.30
 -12 -11  -3   21.05    2.07
  13  13   2    2.43    1.41
  13  13   2    3.67    1.31
 -13 -13  -2    5.44    1.85
 -13 -13  -2    2.88    1.32
  14  15   1    0.79    1.50
  14  15   1    0.97    1.54
 -14 -15  -1    1.48    2.00
 -14 -15  -1    1.21    1.69
  -8  -2  -8    1.75    1.77
  -8  -2  -8   -0.37    1.49
  -9  -4  -7    3.18    1.61
  -9  -4  -7    5.44    1.34
 -10  -6  -6    0.03    1.49
 -11  -8  -5   -1.76    1.43
 -11  -8  -5    2.45    1.40
  12  10   4    2.23    1.37
 -12 -10  -4    7.23    1.54
 -12 -10  -4    4.71    1.48
  13  12   3    7.73    1.44
  13  12   3    7.41    1.57
 -13 -12  -3   10.14    1.96
 -13 -12  -3   10.05    1.49
  14  14   2   -2.01    1.53
  14  14   2    1.29    1.55
 -14 -14  -2    2.51    2.01
 -14 -14  -2   -1.87    1.61
  -9  -3  -8    2.92    2.05
  -9  -3  -8    1.15    1.65
 -10  -5  -7    3.15    1.93
 -10  -5  -7    0.34    1.50
 -11  -7  -6    5.90    1.74
 -11  -7  -6    6.98    1.63
 -12  -9  -5    4.73    1.77
 -12  -9  -5    3.74    1.70
  13  11   4    4.16    1.64
 -13 -11  -4    8.93    1.66
 -13 -11  -4    2.02    1.77
 -12  -8  -6    5.81    1.93
 -12  -8  -6    7.12    2.08
 -14  -6  -4    0.23    1.94
 -14  -6  -4    3.28    1.87
  14   6   4    3.15    1.75
 -13  -4  -5   23.37    2.40
 -13  -4  -5   18.17    2.34
  13   4   5   23.03    2.28
 -12  -2  -6    3.67    2.04
 -11   0  -7   -1.17    2.27
 -15  -9  -2    2.27    1.65
  15   9   2   -0.82    1.48
 -14  -7  -3    1.26    1.63
 -14  -7  -3    2.33    1.70
  14   7   3    0.55    1.38
 -13  -5  -4    3.90    1.58
 -13  -5  -4    1.07    1.68
  13   5   4    3.02    1.60
 -12  -3  -5   15.84    1.99
  12   3   5   13.06    1.77
 -11  -1  -6    6.16    1.87
 -10   1  -7    1.24    1.96
 -10   1  -7    1.32    1.61
  -9   3  -8    1.95    1.88
  -9   3  -8    3.76    2.07
 -15 -10  -1    6.38    2.26
 -15 -10  -1    4.40    1.38
  15  10   1    8.56    1.70
 -14  -8  -2    7.15    1.53
 -14  -8  -2    9.95    1.96
  14   8   2    8.61    1.34
 -13  -6  -3    6.19    1.48
 -13  -6  -3    5.25    1.59
  13   6   3    6.64    1.29
 -12  -4  -4   20.10    2.15
 -12  -4  -4   14.27    1.63
  12   4   4   15.62    1.68
 -11  -2  -5   10.83    1.67
  11   2   5    8.90    1.53
 -10   0  -6    6.06    1.63
  -9   2  -7    3.80    1.67
  -9   2  -7    3.86    1.49
  -8   4  -8    0.71    1.75
  -8   4  -8    0.47    1.66
 -15 -11   0    6.82    2.34
 -15 -11   0    7.83    1.73
  15  11   0    5.24    1.52
  15  11   0    2.55    1.53
 -14  -9  -1   21.49    2.09
 -14  -9  -1   20.84    2.39
  14   9   1   19.55    2.12
  14   9   1   17.17    2.08
 -13  -7  -2   11.48    1.52
 -13  -7  -2   11.09    1.67
  13   7   2    8.07    1.12
 -12  -5  -3    2.33    1.37
 -12  -5  -3    2.26    1.31
  12   5   3    2.23    0.98
 -11  -3  -4    5.45    1.41
  11   3   4    5.43    1.27
 -10  -1  -5    8.74    1.54
  10   1   5    8.90    1.44
  -9   1  -6    8.43    1.55
  -8   3  -7    2.63    1.34
  -8   3  -7    1.22    1.43
  -7   5  -8    4.76    1.63
  -7   5  -8    4.74    1.82
 -14 -10   0    0.61    1.29
 -14 -10   0    0.35    1.69
  14  10   0    1.60    1.37
  14  10   0   -0.28    1.14
 -13  -8  -1    2.23    1.18
 -13  -8  -1    3.45    1.47
  13   8   1    3.72    1.08
  13   8   1    2.37    1.01
 -12  -6  -2   15.81    1.88
 -12  -6  -2   18.57    1.97
  12   6   2   19.37    1.67
 -11  -4  -3   12.71    1.71
 -11  -4  -3   16.20    1.77
  11   4   3   12.59    1.52
 -10  -2  -4    1.33    1.06
  10   2   4   -0.09    0.97
  -9   0  -5    0.95    1.12
   9   0   5   -0.21    0.97
  -8   2  -6    6.86    1.29
  -7   4  -7    8.54    1.36
  -7   4  -7    6.11    1.40
  -6   6  -8    1.20    1.49
  -6   6  -8    0.46    1.37
  -5   8  -9   16.61    2.33
  -5   8  -9   13.16    1.86
  -5   8  -9   11.84    2.14
 -14 -11   1    0.59    1.56
 -14 -11   1    2.57    1.88
  14  11  -1    2.44    1.22
  14  11  -1    2.76    1.39
 -13  -9   0    6.13    1.54
 -13  -9   0    4.95    1.19
  13   9   0    4.34    0.94
  13   9   0    8.21    1.16
 -12  -7  -1    3.08    1.20
 -12  -7  -1    2.80    1.09
  12   7   1    1.66    0.97
 -11  -5  -2   28.14    1.98
 -11  -5  -2   27.65    1.81
  11   5   2   27.11    1.69
 -10  -3  -3   13.03    1.65
  10   3   3   13.54    1.42
  -9  -1  -4    1.39    0.94
   9   1   4    0.42    0.81
  -8   1  -5   10.09    1.21
  -7   3  -6    7.62    1.17
  -7   3  -6    6.93    1.12
  -6   5  -7   -0.62    1.10
  -6   5  -7    1.24    1.18
  -5   7  -8    2.44    1.30
  -5   7  -8    4.22    1.58
  -5   7  -8    3.61    1.59
  -4   9  -9    4.08    2.16
  -4   9  -9    1.96    2.13
 -14 -12   2    1.35    1.70
 -14 -12   2   -0.98    1.86
  14  12  -2    1.39    1.32
  14  12  -2    3.30    1.53
 -13 -10   1   15.66    2.01
 -13 -10   1   16.01    2.00
  13  10  -1   12.24    1.74
  13  10  -1   12.81    1.69
 -12  -8   0    9.49    1.27
 -12  -8   0    7.40    1.40
  12   8   0    6.72    0.94
  12   8   0    6.85    0.96
 -11  -6  -1   10.21    1.37
 -11  -6  -1   12.98    1.37
  11   6   1    9.56    1.07
 -10  -4  -2    5.77    1.00
 -10  -4  -2    5.24    1.03
  10   4   2    4.22    0.87
  -9  -2  -3   13.47    1.27
   9   2   3   11.69    1.21
  -8   0  -4   17.54    1.46
   8   0   4   19.83    1.38
  -7   2  -5   10.17    1.34
  -6   4  -6   11.89    1.49
  -6   4  -6    7.77    1.12
  -5   6  -7   12.95    1.70
  -5   6  -7    9.05    1.15
  -5   6  -7    8.63    1.31
  -4   8  -8    1.46    1.21
  -4   8  -8   -0.53    1.57
  -4   8  -8    1.63    1.64
  -3  10  -9    5.94    2.24
  -3  10  -9    6.13    2.22
  -3  10  -9    6.23    1.95
 -13 -11   2    5.49    1.56
 -13 -11   2    8.20    1.79
  13  11  -2    4.87    1.24
  13  11  -2    5.91    1.32
 -12  -9   1    5.18    1.28
 -12  -9   1    2.79    1.10
  12   9  -1    3.02    0.93
  12   9  -1    3.87    0.96
 -11  -7   0    3.01    1.10
 -11  -7   0    3.20    0.96
  11   7   0    4.30    0.87
  11   7   0    3.26    0.82
 -10  -5  -1   25.31    1.70
 -10  -5  -1   25.30    1.61
  10   5   1   25.46    1.42
  -9  -3  -2    6.84    0.94
   9   3   2    7.71    0.96
  -8  -1  -3    7.74    1.00
   8   1   3    7.36    0.95
  -7   1  -4    5.99    0.86
   7  -1   4    4.14    0.76
  -6   3  -5    9.38    1.18
  -5   5  -6    3.25    0.92
  -5   5  -6    5.18    0.96
  -5   5  -6    4.31    0.89
  -4   7  -7   -0.41    1.12
  -4   7  -7    2.15    1.11
  -4   7  -7    0.51    0.92
  -3   9  -8    4.26    1.50
  -3   9  -8    2.68    1.49
  -3   9  -8    1.71    1.56
  -2  11  -9    0.84    2.00
  -2  11  -9    6.27    2.19
  -2  11  -9    3.00    2.25
 -13 -12   3    9.48    1.92
 -13 -12   3   13.37    1.99
  13  12  -3    9.98    1.49
  13  12  -3    8.37    1.66
 -12 -10   2    3.19    1.35
 -12 -10   2    4.75    1.30
  12  10  -2    4.87    1.16
  12  10  -2    3.54    1.04
 -11  -8   1   13.01    1.60
 -11  -8   1   12.08    1.26
  11   8  -1   11.08    1.39
  11   8  -1    8.23    0.98
 -10  -6   0    1.19    0.85
 -10  -6   0    1.54    0.77
  10   6   0    2.13    0.81
  10   6   0    2.28    0.71
  -9  -4  -1    9.33    1.24
  -9  -4  -1   10.40    1.15
   9   4   1   11.16    1.04
  -8  -2  -2    9.87    1.08
   8   2   2    7.61    0.92
  -7   0  -3   -0.11    0.58
   7   0   3   -0.41    0.50
  -6   2  -4    7.10    0.86
   6  -2   4    7.20    0.93
  -5   4  -5   20.95    1.20
  -5   4  -5   16.20    1.31
  -4   6  -6   13.32    1.23
  -4   6  -6   15.24    1.41
  -4   6  -6   15.48    1.52
  -3   8  -7    0.24    1.07
  -3   8  -7    0.58    0.82
  -3   8  -7    1.25    1.19
  -3   8  -7    1.84    1.06
  -2  10  -8    6.45    1.68
  -2  10  -8    5.19    1.72
  -1  12  -9    4.02    2.23
  -1  12  -9    4.36    2.15
 -13 -13   4   11.53    1.98
  13  13  -4    7.44    1.81
  13  13  -4    8.52    1.96
  13  13  -4   10.09    1.66
 -12 -11   3   20.24    2.42
 -12 -11   3   25.62    2.41
  12  11  -3   19.58    2.13
  12  11  -3   21.40    2.06
  12  11  -3   21.73    2.20
 -11  -9   2    4.61    1.12
 -11  -9   2    3.81    1.09
  11   9  -2    4.06    1.02
  11   9  -2    4.45    0.90
 -10  -7   1   -0.22    0.81
 -10  -7   1    0.38    0.76
  10   7  -1    1.12    0.75
  10   7  -1    0.51    0.65
  -9  -5   0   -0.26    0.59
  -9  -5   0   -0.30    0.59
   9   5   0   -0.68    0.52
   9   5   0    0.15    0.53
  -8  -3  -1  103.90    2.81
  -8  -3  -1  102.30    2.86
   8   3   1  104.57    2.78
  -7  -1  -2   12.62    0.98
   7   1   2   12.33    0.93
  -6   1  -3    7.13    0.94
   6  -1   3    7.72    0.79
  -5   3  -4    3.49    0.62
  -4   5  -5    9.95    1.09
  -4   5  -5   10.12    0.94
  -3   7  -6   29.17    1.77
  -3   7  -6   26.23    1.35
  -3   7  -6   30.78    1.72
  -2   9  -7    3.92    1.32
  -2   9  -7    4.27    1.14
  -1  11  -8    5.42    1.69
  -1  11  -8    6.57    1.59
   0  13  -9    2.01    2.19
   0  13  -9   -0.56    2.27
 -12 -12   4    7.41    1.60
  12  12  -4   10.29    1.47
  12  12  -4    7.51    1.60
  12  12  -4    6.59    1.52
  12  12  -4    4.21    1.63
 -11 -10   3    3.23    1.20
 -11 -10   3    0.60    1.16
  11  10  -3    2.04    1.11
  11  10  -3    1.58    1.29
  11  10  -3    0.96    1.15
 -10  -8   2   17.70    1.69
 -10  -8   2   17.30    1.58
  10   8  -2   18.29    1.47
  10   8  -2   17.21    1.44
  -9  -6   1   17.32    1.33
  -9  -6   1   15.84    1.24
   9   6  -1   16.46    1.21
   9   6  -1   17.05    1.15
  -8  -4   0   20.79    1.26
  -8  -4   0   20.16    1.24
   8   4   0   19.84    1.07
   8   4   0   19.46    1.18
  -7  -2  -1    7.84    0.91
   7   2   1    5.80    0.76
  -6   0  -2   65.75    1.93
   6   0   2   66.68    1.89
  -5   2  -3    2.73    0.61
   5  -2   3    2.42    0.51
  -4   4  -4    6.13    0.83
  -4   4  -4    5.04    0.70
  -3   6  -5    1.04    0.63
  -3   6  -5    0.26    0.52
  -2   8  -6    5.38    0.74
  -2   8  -6    8.65    1.02
  -2   8  -6    8.95    1.12
  -1  10  -7   10.42    1.47
  -1  10  -7   10.22    1.54
   0  12  -8    1.04    1.62
   0  12  -8    1.97    1.61
   1  14  -9    1.14    2.38
   1  14  -9   -0.92    2.17
 -12 -13   5    8.16    1.89
  12  13  -5    7.00    1.86
  12  13  -5    4.34    1.93
  12  13  -5    4.59    1.92
 -11 -11   4    6.51    1.38
  11  11  -4    3.95    1.34
  11  11  -4    5.28    1.24
  11  11  -4    4.13    1.39
 -10  -9   3    5.40    1.18
 -10  -9   3    7.93    1.19
  10   9  -3    4.10    1.03
  10   9  -3    4.49    1.04
  10   9  -3    5.57    1.09
  -9  -7   2   10.69    1.35
  -9  -7   2   11.44    1.19
   9   7  -2    9.38    1.18
   9   7  -2   11.07    1.22
  -8  -5   1   49.74    1.89
  -8  -5   1   52.20    1.85
   8   5  -1   48.90    1.73
  -7  -3   0   24.09    1.27
  -7  -3   0   25.82    1.30
   7   3   0   23.39    1.04
   7   3   0   24.12    1.16
  -6  -1  -1   47.63    1.59
   6   1   1   41.59    1.41
  -5   1  -2   32.24    1.22
   5  -1   2   32.21    1.18
  -4   3  -3   68.52    1.78
   4  -3   3   63.76    1.69
  -3   5  -4    3.60    0.66
  -3   5  -4    1.83    0.46
  -2   7  -5   14.64    0.88
  -2   7  -5   16.64    1.17
  -1   9  -6   65.47    2.49
  -1   9  -6   64.46    2.42
   0  11  -7    1.34    1.24
   0  11  -7    0.49    1.18
   1  13  -8    6.16    1.73
   1  13  -8    4.84    1.82
 -11 -12   5    3.68    1.51
  11  12  -5    1.38    1.64
  11  12  -5    0.13    1.58
  11  12  -5    0.42    1.34
 -10 -10   4   21.91    1.94
  10  10  -4   22.80    1.95
  10  10  -4   18.85    1.90
  10  10  -4   18.17    2.03
  -9  -8   3    7.29    1.13
  -9  -8   3   11.24    1.29
   9   8  -3    9.85    1.17
   9   8  -3    9.08    1.05
   9   8  -3    8.92    1.08
  -8  -6   2    6.84    0.89
  -8  -6   2    7.73    0.95
   8   6  -2    7.96    0.90
   8   6  -2    5.85    0.81
   8   6  -2    6.99    0.84
  -7  -4   1    9.95    0.88
  -7  -4   1    7.76    0.96
   7   4  -1    9.23    0.87
  -6  -2   0   57.78    1.81
  -6  -2   0   56.01    1.79
   6   2   0   51.14    1.65
   6   2   0   53.06    1.48
  -5   0  -1    0.25    0.48
   5   0   1   -0.64    0.37
  -4   2  -2    9.35    0.74
   4  -2   2    7.87    0.68
  -2   6  -4   41.17    1.19
  -2   6  -4   43.68    1.58
  -1   8  -5    9.08    1.02
   0  10  -6   13.65    1.54
   0  10  -6   17.25    1.59
   0 -10   6   12.19    1.36
   1  12  -7   -0.42    1.12
   1  12  -7    1.37    1.30
  -1 -12   7    1.84    1.13
   2  14  -8    1.27    1.85
   2  14  -8   -0.47    1.60
  -2 -14   8    3.08    1.57
 -11 -13   6    5.13    1.89
  11  13  -6    5.21    2.11
  11  13  -6    4.43    1.65
  11  13  -6    5.92    2.01
 -10 -11   5    3.80    1.38
  10  11  -5    2.16    1.42
  10  11  -5    2.84    1.39
  10  11  -5    1.54    1.49
  -9  -9   4   17.53    1.60
   9   9  -4   16.09    1.72
   9   9  -4   16.02    1.76
   9   9  -4   16.12    1.64
  -8  -7   3   30.88    1.68
  -8  -7   3   31.39    1.69
   8   7  -3   30.52    1.63
   8   7  -3   31.76    1.64
   8   7  -3   31.69    1.68
  -7  -5   2   62.97    2.06
  -7  -5   2   61.29    2.14
   7   5  -2   59.08    1.82
   7   5  -2   58.95    1.93
   7   5  -2   59.17    2.03
  -6  -3   1   31.13    1.36
  -6  -3   1   32.61    1.34
  -6  -3   1   33.04    1.18
   6   3  -1   33.21    1.35
   6   3  -1   33.31    1.19
  -5  -1   0   -0.42    0.48
  -5  -1   0    0.60    0.44
   5   1   0   -0.48    0.45
  -4   1  -1  115.00    2.63
   4  -1   1  110.63    2.50
  -3   3  -2    4.52    0.58
   3  -3   2    2.86    0.41
  -2   5  -3   22.81    0.81
  -2   5  -3   24.56    1.09
  -1   7  -4    0.75    0.54
   0   9  -5    0.29    0.61
   0   9  -5   -0.35    0.59
   0  -9   5    0.59    0.59
   1  11  -6   16.41    1.50
   1  11  -6   17.77    1.57
  -1 -11   6   14.71    1.44
   2  13  -7    5.77    1.22
   2  13  -7    5.55    1.53
  -2 -13   7    5.51    1.29
   3  15  -8    1.89    2.09
   3  15  -8    1.74    1.66
  -3 -15   8    0.92    1.75
 -10 -12   6    3.10    1.66
  10  12  -6    1.44    1.77
  10  12  -6    2.08    1.85
  10  12  -6    2.95    1.80
  -9 -10   5   39.67    2.31
   9  10  -5   38.06    2.41
   9  10  -5   35.92    2.34
   9  10  -5   39.32    2.22
  -8  -8   4   19.92    1.55
   8   8  -4   19.80    1.65
   8   8  -4   14.65    1.46
   8   8  -4   19.32    1.63
  -7  -6   3   15.22    1.20
  -7  -6   3   15.04    1.23
   7   6  -3   16.02    1.21
   7   6  -3   14.64    1.19
   7   6  -3   14.44    1.26
  -6  -4   2   19.39    1.15
  -6  -4   2   19.23    1.09
  -6  -4   2   17.89    1.10
   6   4  -2   18.92    1.16
   6   4  -2   18.44    1.12
   6   4  -2   17.94    1.10
  -5  -2   1   30.86    1.11
  -5  -2   1   32.50    1.29
  -5  -2   1   30.18    1.28
   5   2  -1   30.58    1.23
   5   2  -1   29.73    1.10
   5   2  -1   32.81    1.32
  -4   0   0  651.11   12.38
   4   0   0  642.91   12.21
  -3   2  -1  141.93    2.98
   3  -2   1  137.06    2.85
  -2   4  -2  101.68    2.11
   2  -4   2  100.56    2.08
  -1   6  -3   22.20    1.06
   0   8  -4   23.19    1.17
   0  -8   4   19.63    1.07
   1  10  -5   46.14    1.88
   1  10  -5   48.03    1.81
  -1 -10   5   42.86    1.74
   2  12  -6   25.30    1.70
   2  12  -6   24.02    1.77
  -2 -12   6   21.63    1.62
   3  14  -7    1.07    1.42
   3  14  -7    1.49    1.20
  -3 -14   7    1.74    1.19
   4  16  -8    2.57    2.22
   4  16  -8    2.72    1.72
  -4 -16   8    1.00    1.74
  -9 -11   6    9.94    1.59
   9  11  -6    5.90    1.65
   9  11  -6    7.82    1.53
   9  11  -6    8.40    1.72
  -8  -9   5    7.82    1.16
   8   9  -5    4.73    1.24
   8   9  -5    6.80    1.22
   8   9  -5    8.29    1.34
  -7  -7   4    3.85    0.79
   7   7  -4    2.83    0.82
   7   7  -4    2.53    0.80
   7   7  -4    2.98    0.80
  -6  -5   3   29.03    1.46
   6   5  -3   27.76    1.40
   6   5  -3   25.53    1.33
   6   5  -3   26.99    1.36
  -5  -3   2   55.37    1.74
  -5  -3   2   55.63    1.64
  -5  -3   2   53.09    1.80
   5   3  -2   55.44    1.71
   5   3  -2   54.00    1.64
   5   3  -2   53.83    1.79
  -4  -1   1  111.25    2.59
  -4  -1   1  107.35    2.62
  -4  -1   1  104.97    2.31
   4   1  -1  111.91    2.68
   4   1  -1  110.70    2.59
   4   1  -1  108.56    2.35
  -3   1   0  289.65    5.68
   3  -1   0  288.64    5.65
  -2   3  -1  457.92    8.56
   2  -3   1  436.38    8.15
  -1   5  -2    5.46    0.68
   0   7  -3    0.69    0.44
   0  -7   3   -0.24    0.37
   1   9  -4   18.93    1.13
  -1  -9   4   18.35    1.07
   2  11  -5   21.68    1.36
   2  11  -5   20.09    1.36
  -2 -11   5   21.01    1.34
   3  13  -6   12.94    1.61
   3  13  -6   13.57    1.63
  -3 -13   6    7.28    1.09
   4  15  -7    2.57    1.34
   4  15  -7    3.38    1.58
  -4 -15   7    1.77    1.35
   5  17  -8    6.15    2.52
   5  17  -8    3.72    1.95
  -5 -17   8    5.38    2.05
  -9 -12   7    3.48    1.81
   9  12  -7    4.69    2.10
   9  12  -7    4.37    2.12
   9  12  -7    4.42    1.95
  -8 -10   6    4.05    1.21
   8  10  -6    4.57    1.35
   8  10  -6    3.46    1.35
   8  10  -6    2.60    1.31
  -7  -8   5    5.33    1.07
   7   8  -5    5.46    1.16
   7   8  -5    5.11    1.07
   7   8  -5    5.03    1.12
  -6  -6   4   23.30    1.41
   6   6  -4   24.07    1.41
   6   6  -4   25.12    1.45
   6   6  -4   25.39    1.44
  -5  -4   3   18.80    1.14
   5   4  -3   15.03    1.13
   5   4  -3   18.22    1.09
   5   4  -3   17.88    1.09
  -4  -2   2    7.50    0.78
  -4  -2   2    8.97    0.86
   4   2  -2    8.17    0.79
   4   2  -2    9.14    0.86
   4   2  -2    8.32    0.82
  -3   0   1    0.16    0.37
  -3   0   1   -0.29    0.39
  -3   0   1   -0.42    0.41
   3   0  -1    0.04    0.47
   3   0  -1   -0.40    0.37
   3   0  -1    0.21    0.47
  -2   2   0   65.24    1.49
  -2   2   0   62.60    1.28
   2  -2   0   63.74    1.46
   2  -2   0   64.50    1.28
   0   6  -2  203.40    4.37
   0  -6   2  191.72    4.12
   1   8  -3   57.53    1.82
  -1  -8   3   55.73    1.75
   2  10  -4    0.07    0.51
  -2 -10   4    0.92    0.49
   3  12  -5   27.62    1.53
   3  12  -5   28.03    1.59
  -3 -12   5   26.49    1.52
   4  14  -6   24.64    1.87
   4  14  -6   28.50    2.00
  -4 -14   6   24.02    1.79
   5  16  -7    8.24    1.83
   5  16  -7    4.69    1.24
   5  16  -7    6.29    1.48
  -5 -16   7    4.32    1.47
  -8 -11   7    2.82    1.72
   8  11  -7    1.07    1.65
   8  11  -7    0.87    1.75
   8  11  -7   -1.57    1.90
  -7  -9   6    1.91    1.13
   7   9  -6    1.50    1.24
   7   9  -6   -0.09    1.09
   7   9  -6    1.82    1.34
  -6  -7   5   10.83    1.33
   6   7  -5    9.77    1.20
   6   7  -5    8.92    1.00
   6   7  -5   11.99    1.48
  -5  -5   4   48.69    1.87
   5   5  -4   51.44    1.74
   5   5  -4   46.94    1.74
   5   5  -4   46.62    1.84
  -4  -3   3   66.46    2.02
  -4  -3   3   63.85    1.88
   4   3  -3   63.56    2.02
   4   3  -3   65.90    1.93
   4   3  -3   66.68    1.89
  -3  -1   2   16.88    0.95
  -3  -1   2   17.83    0.96
   3   1  -2   18.29    1.00
   3   1  -2   18.01    0.94
   3   1  -2   18.31    0.98
  -2   1   1   19.00    0.79
  -2   1   1   18.87    0.80
   2  -1  -1   19.32    0.80
   2  -1  -1   19.70    0.81
  -1   3   0   20.41    0.53
   0   5  -1    0.18    0.36
   0  -5   1    0.03    0.34
   1   7  -2    5.60    0.66
  -1  -7   2    4.96    0.67
   2   9  -3  154.00    3.27
   2   9  -3  164.14    3.86
  -2  -9   3  161.80    3.87
   3  11  -4    3.65    0.60
   3  11  -4    4.70    0.67
   3  11  -4    3.65    0.63
  -3 -11   4    5.03    0.82
   4  13  -5   19.47    1.52
   4  13  -5   19.95    1.34
   4  13  -5   20.03    1.47
  -4 -13   5   18.17    1.37
   5  15  -6   15.87    1.97
   5  15  -6   11.87    1.51
   5  15  -6   11.67    1.33
  -5 -15   6   12.26    1.65
   6  17  -7    4.06    1.43
   6  17  -7    2.66    1.78
   6  17  -7    7.26    1.82
  -6 -17   7    3.40    1.76
  -7 -10   7    2.44    1.42
   7  10  -7    2.30    1.38
   7  10  -7    2.77    1.73
   7  10  -7    2.22    1.54
  -6  -8   6    6.54    1.32
   6   8  -6    5.85    1.24
   6   8  -6    5.24    1.09
   6   8  -6    6.50    1.22
  -5  -6   5    0.71    0.70
   5   6  -5    0.57    0.78
   5   6  -5   -1.09    0.66
   5   6  -5    1.55    0.91
  -4  -4   4    5.55    0.75
   4   4  -4    4.95    0.72
   4   4  -4    5.00    0.73
   4   4  -4    4.55    0.70
  -3  -2   3  124.48    2.89
  -3  -2   3  126.37    3.08
   3   2  -3  128.37    2.93
   3   2  -3  127.11    2.97
   3   2  -3  128.40    3.12
  -2   0   2    9.23    0.81
  -2   0   2    8.71    0.70
   2   0  -2    8.60    0.77
   2   0  -2   10.09    0.85
  -1   2   1  119.41    2.27
  -1   2   1  114.56    2.41
   1  -2  -1  119.33    2.27
   1  -2  -1  115.65    2.41
   0   4   0  218.51    4.35
   0   4   0  225.24    4.34
   0  -4   0  216.99    4.26
   1   6  -1  148.27    3.22
  -1  -6   1  139.31    2.79
  -1  -6   1  144.46    3.10
   2   8  -2    9.39    0.63
   2   8  -2   10.17    0.86
  -2  -8   2    9.76    0.79
  -2  -8   2    9.45    0.71
   3  10  -3   31.33    1.11
   3  10  -3   34.41    1.45
  -3 -10   3   32.44    1.40
   4  12  -4    5.96    0.77
   4  12  -4    5.72    0.73
   4  12  -4    6.26    0.91
  -4 -12   4    8.60    1.03
   5  14  -5   20.94    1.43
   5  14  -5   16.17    1.70
   5  14  -5   22.72    1.73
  -5 -14   5   20.41    1.55
   6  16  -6    4.24    1.31
   6  16  -6    1.80    1.26
   6  16  -6    3.70    1.17
  -6 -16   6   -1.06    1.22
   7  18  -7   -0.11    1.85
   7  18  -7    0.26    1.52
   7  18  -7    2.59    1.88
  -7 -18   7   -1.05    1.88
  -7 -11   8    0.27    1.72
   7  11  -8    1.55    2.03
   7  11  -8    2.80    1.75
   7  11  -8   -0.76    2.34
  -6  -9   7    2.88    1.42
   6   9  -7    3.26    1.53
   6   9  -7    4.75    1.26
   6   9  -7    2.54    1.39
  -5  -7   6    7.44    1.05
   5   7  -6    9.34    1.36
   5   7  -6    9.17    1.17
   5   7  -6    7.19    1.11
  -4  -5   5    8.62    1.05
   4   5  -5    8.90    1.12
   4   5  -5    9.03    1.15
   4   5  -5    8.48    1.16
  -3  -3   4   17.93    1.12
   3   3  -4   17.52    1.12
   3   3  -4   18.49    1.17
  -2  -1   3    9.06    0.87
  -2  -1   3    9.41    0.78
   2   1  -3    8.85    0.87
   2   1  -3    8.92    0.82
  -1   1   2   27.34    0.92
  -1   1   2   27.49    1.03
   1  -1  -2   29.59    1.08
   1  -1  -2   27.69    0.94
   0   3   1   -0.05    0.24
   0   3   1   -0.21    0.28
   0  -3  -1   -0.27    0.30
   0  -3  -1   -0.32    0.23
   1   5   0  186.97    3.79
   1   5   0  183.65    3.64
   1   5   0  190.59    3.78
  -1  -5   0  182.43    3.68
  -1  -5   0  172.01    3.51
  -1  -5   0  188.57    3.65
   2   7  -1  248.69    5.04
   2   7  -1  231.05    4.67
  -2  -7   1  255.50    5.23
  -2  -7   1  244.60    4.88
   3   9  -2   52.95    1.46
   3   9  -2   56.50    1.78
  -3  -9   2   55.97    1.57
  -3  -9   2   58.41    1.82
   4  11  -3   26.03    1.11
   4  11  -3   27.92    1.37
  -4 -11   3   27.04    1.35
  -4 -11   3   28.01    1.22
   5  13  -4    4.18    0.78
   5  13  -4    5.72    0.92
   5  13  -4    4.64    0.95
  -5 -13   4    5.81    0.90
   6  15  -5   13.72    1.65
   6  15  -5   10.93    1.46
   6  15  -5   11.76    1.31
  -6 -15   5   10.36    1.26
   7  17  -6    0.57    1.45
   7  17  -6    3.01    1.46
   7  17  -6    3.34    1.41
  -7 -17   6    3.39    1.40
  -6 -10   8   -0.59    1.94
   6  10  -8    1.17    1.75
   6  10  -8    0.52    2.12
   6  10  -8    3.57    1.58
  -5  -8   7    5.80    1.26
   5   8  -7    5.31    1.57
   5   8  -7    4.59    1.18
  -4  -6   6   12.74    1.46
   4   6  -6   14.43    1.40
   4   6  -6   15.06    1.51
   4   6  -6   12.59    1.56
  -3  -4   5   12.78    1.09
   3   4  -5   11.86    1.18
   3   4  -5   12.72    1.13
  -2  -2   4    0.16    0.48
   2   2  -4    1.40    0.45
   2   2  -4    0.08    0.51
  -1   0   3    0.27    0.44
  -1   0   3    0.56    0.38
   1   0  -3    0.25    0.39
   1   0  -3    0.24    0.40
   0   2   2   14.46    0.79
   0   2   2   14.78    0.60
   0  -2  -2   15.23    0.81
   0  -2  -2   12.41    0.59
   0  -2  -2   15.19    0.96
   1   4   1   76.80    1.79
  -1  -4  -1   78.92    1.82
   2   6   0  114.89    2.47
   2   6   0  118.21    2.59
   2   6   0  116.36    2.57
  -2  -6   0  112.25    2.44
  -2  -6   0  113.20    2.55
  -2  -6   0  119.10    2.55
   3   8  -1    1.24    0.36
   3   8  -1    1.13    0.41
   3   8  -1    1.57    0.41
  -3  -8   1    1.68    0.47
  -3  -8   1    1.46    0.49
   4  10  -2  101.22    2.43
   4  10  -2  104.15    2.79
  -4 -10   2  107.79    2.87
  -4 -10   2  104.98    2.59
   5  12  -3   17.73    1.09
   5  12  -3   18.05    1.28
   5  12  -3   18.47    1.27
  -5 -12   3   19.37    1.23
  -5 -12   3   17.75    1.20
   6  14  -4   -0.16    0.76
   6  14  -4    0.11    0.87
   6  14  -4   -0.39    0.88
  -6 -14   4    0.32    0.76
   7  16  -5    1.93    1.23
   7  16  -5    1.55    1.08
   7  16  -5    1.87    1.30
  -7 -16   5    0.92    1.09
   8  18  -6    1.42    1.55
   8  18  -6   -0.51    1.66
   8  18  -6    2.80    1.71
  -8 -18   6    0.23    1.68
  -5  -9   8    4.95    1.61
   5   9  -8    4.64    1.97
   5   9  -8    4.34    1.55
   5   9  -8    5.80    1.72
  -4  -7   7    0.72    1.21
   4   7  -7    1.53    1.15
   4   7  -7    2.34    1.35
   4   7  -7    2.71    1.09
  -3  -5   6   15.46    1.42
   3   5  -6   16.56    1.55
   3   5  -6   16.92    1.36
  -2  -3   5    2.81    0.65
   2   3  -5    2.23    0.57
   2   3  -5    1.49    0.61
  -1  -1   4   51.78    1.65
  -1  -1   4   54.32    1.70
   1   1  -4   53.26    1.69
   1   1  -4   53.11    1.70
   0   1   3   -0.05    0.41
   0   1   3   -0.48    0.32
   0  -1  -3   -0.15    0.40
   0  -1  -3   -0.47    0.32
   1   3   2   60.50    1.66
   1   3   2   59.62    1.42
  -1  -3  -2   61.96    1.67
   2   5   1  959.75   18.06
   2   5   1  984.05   17.47
   2   5   1  866.91   17.77
  -2  -5  -1  984.07   18.28
  -2  -5  -1  960.85   17.93
  -2  -5  -1  901.83   18.01
   3   7   0   12.23    0.76
   3   7   0   11.69    0.81
   3   7   0   12.00    0.81
  -3  -7   0   11.61    0.76
  -3  -7   0   10.14    0.77
  -3  -7   0   12.09    0.79
   4   9  -1    1.90    0.48
   4   9  -1    1.64    0.43
   4   9  -1    1.06    0.45
  -4  -9   1    1.67    0.51
  -4  -9   1    1.93    0.54
   5  11  -2   94.00    2.38
   5  11  -2   93.34    2.65
  -5 -11   2   97.13    2.55
  -5 -11   2   96.85    2.77
   6  13  -3   40.42    1.86
   6  13  -3   41.50    1.62
   6  13  -3   41.47    1.82
  -6 -13   3   45.63    1.83
  -6 -13   3   41.09    1.85
   7  15  -4   66.32    2.63
   7  15  -4   68.68    2.34
   7  15  -4   70.36    2.66
  -7 -15   4   70.85    2.56
  -7 -15   4   72.77    2.70
   8  17  -5   -0.28    1.47
   8  17  -5    0.56    1.23
   8  17  -5    2.67    1.38
  -8 -17   5   -0.84    1.23
   9  19  -6    2.85    1.92
   9  19  -6    2.43    1.88
   9  19  -6    2.00    1.57
   9  19  -6    1.66    2.14
  -9 -19   6    1.67    1.74
  -4  -8   8    0.37    1.58
   4   8  -8    4.63    1.71
   4   8  -8    2.08    1.66
   4   8  -8    4.11    1.40
  -3  -6   7    8.58    1.42
   3   6  -7    6.36    1.07
   3   6  -7    8.29    1.28
   3   6  -7    8.55    1.41
  -2  -4   6    2.21    0.88
   2   4  -6    1.60    0.71
   2   4  -6    3.38    0.87
  -1  -2   5    8.27    0.90
   1   2  -5    9.23    1.01
   1   2  -5    9.78    1.02
   0   0   4   23.38    1.03
   0   0   4   26.45    1.19
   0   0  -4   25.92    1.19
   0   0  -4   26.58    1.09
   1   2   3   10.44    0.81
  -1  -2  -3   10.61    0.61
  -1  -2  -3   10.79    0.75
  -1  -2  -3    9.79    0.88
   2   4   2  100.06    2.39
  -2  -4  -2  106.21    2.40
  -2  -4  -2  104.87    2.45
   3   6   1  423.99    8.06
   3   6   1  403.90    8.21
  -3  -6  -1  402.99    7.99
  -3  -6  -1  404.71    8.09
  -3  -6  -1  415.42    7.91
   4   8   0   39.84    1.29
   4   8   0   40.59    1.32
   4   8   0   40.70    1.39
  -4  -8   0   37.49    1.28
  -4  -8   0   37.89    1.29
  -4  -8   0   38.68    1.30
   5  10  -1    5.90    0.73
   5  10  -1    3.75    0.57
   5  10  -1    4.64    0.57
  -5 -10   1    4.96    0.67
  -5 -10   1    5.14    0.73
   6  12  -2   14.08    1.04
   6  12  -2   15.67    1.22
   6  12  -2   15.27    1.17
   6  12  -2   16.38    1.05
  -6 -12   2   14.85    1.17
  -6 -12   2   15.58    1.17
   7  14  -3    2.08    0.83
   7  14  -3    3.79    0.72
   7  14  -3    3.53    0.87
   7  14  -3    3.36    0.93
  -7 -14   3    4.02    1.00
  -7 -14   3    4.37    0.93
   8  16  -4   12.98    1.58
   8  16  -4   11.67    1.59
   8  16  -4   10.44    1.39
   8  16  -4   10.79    1.35
  -8 -16   4    8.52    1.31
  -8 -16   4    9.43    1.18
   9  18  -5    1.89    1.56
   9  18  -5    3.59    1.58
   9  18  -5    6.30    1.69
   9  18  -5    5.24    1.26
  -9 -18   5    6.15    1.37
  -4  -9   9   -0.25    1.94
   4   9  -9    0.62    2.06
   4   9  -9   -0.34    1.94
   4   9  -9    6.60    2.53
  -3  -7   8   -0.46    1.29
   3   7  -8   -0.24    1.61
   3   7  -8    1.10    1.35
   3   7  -8    1.41    1.51
  -2  -5   7   35.16    2.02
   2   5  -7   37.19    2.25
   2   5  -7   35.26    2.03
  -1  -3   6    1.94    0.70
   1   3  -6    2.23    0.82
   1   3  -6    1.19    0.75
   0  -1   5   -0.64    0.50
   0   1  -5    0.31    0.58
   0   1  -5    0.03    0.51
  -1  -1  -4   56.27    1.86
  -1  -1  -4   55.07    1.63
  -1  -1  -4   53.15    1.56
   2   3   3   21.90    1.18
  -2  -3  -3   22.31    0.97
  -2  -3  -3   23.93    0.81
  -2  -3  -3   23.23    1.10
   3   5   2   38.88    1.27
   3   5   2   39.78    1.29
  -3  -5  -2   41.30    1.26
  -3  -5  -2   40.27    1.29
   4   7   1   14.39    0.80
   4   7   1   15.21    0.84
  -4  -7  -1   14.84    0.82
  -4  -7  -1   15.15    0.84
  -4  -7  -1   15.39    0.88
   5   9   0    5.41    0.77
   5   9   0    5.39    0.66
   5   9   0    5.97    0.82
  -5  -9   0    6.04    0.81
  -5  -9   0    6.15    0.78
   6  11  -1    7.81    0.87
   6  11  -1    7.64    0.82
   6  11  -1    8.20    1.03
  -6 -11   1    8.74    0.97
  -6 -11   1    9.32    1.01
   7  13  -2    9.76    1.24
   7  13  -2   12.94    1.08
   7  13  -2   13.77    1.36
   7  13  -2   10.08    1.11
  -7 -13   2   12.91    1.23
  -7 -13   2   11.97    1.28
   8  15  -3   78.45    2.51
   8  15  -3   68.98    2.44
   8  15  -3   78.44    2.66
   8  15  -3   72.41    2.76
  -8 -15   3   79.43    2.92
  -8 -15   3   80.68    2.85
   9  17  -4    0.46    1.15
   9  17  -4    0.13    1.25
   9  17  -4    1.56    1.26
   9  17  -4    0.34    0.95
  -9 -17   4   -1.47    1.23
  -9 -17   4   -1.73    1.14
  10  19  -5    2.98    1.89
  10  19  -5    3.33    1.94
  10  19  -5    5.77    1.49
  10  19  -5    4.30    1.82
 -10 -19   5    3.95    1.80
  -3  -8   9   10.57    1.90
   3   8  -9   10.83    2.34
   3   8  -9    8.12    2.09
   3   8  -9    8.64    1.92
  -2  -6   8    3.62    1.32
   2   6  -8    4.66    1.37
   2   6  -8    5.16    1.62
  -1  -4   7   56.04    2.33
   1   4  -7   66.65    2.59
   1   4  -7   65.25    2.60
   0  -2   6    7.02    0.99
   0   2  -6    6.67    0.92
   0   2  -6    6.41    0.87
  -1   0  -5   -0.22    0.62
  -1   0  -5   -0.21    0.56
  -1   0  -5   -0.11    0.53
  -2  -2  -4    0.37    0.39
  -2  -2  -4    0.68    0.51
  -2  -2  -4   -0.77    0.43
   3   4   3   31.78    1.30
  -3  -4  -3   33.43    1.25
  -3  -4  -3   34.81    1.23
   4   6   2    3.79    0.52
   4   6   2    3.74    0.55
  -4  -6  -2    2.75    0.46
  -4  -6  -2    4.03    0.58
  -4  -6  -2    3.98    0.49
   5   8   1   56.83    1.72
   5   8   1   56.86    1.64
  -5  -8  -1   55.57    1.70
  -5  -8  -1   56.99    1.71
  -5  -8  -1   55.43    1.64
   6  10   0   91.01    2.39
   6  10   0   89.37    2.52
   6  10   0   90.32    2.41
  -6 -10   0   92.06    2.55
  -6 -10   0   89.42    2.44
   7  12  -1   19.14    1.35
   7  12  -1   17.03    1.10
   7  12  -1   19.24    1.19
   7  12  -1   17.06    1.12
  -7 -12   1   18.44    1.33
  -7 -12   1   21.02    1.34
   8  14  -2    1.69    1.02
   8  14  -2    1.98    0.74
   8  14  -2    1.42    0.64
  -8 -14   2    1.59    0.81
  -8 -14   2    2.05    0.83
   9  16  -3    3.16    1.18
   9  16  -3    4.75    1.11
   9  16  -3    4.79    0.96
   9  16  -3    3.75    1.14
  -9 -16   3    5.32    1.24
  -9 -16   3    6.08    1.33
  10  18  -4    0.58    1.48
  10  18  -4    1.81    1.54
  10  18  -4    2.35    1.17
  10  18  -4    0.98    1.70
 -10 -18   4   -0.36    1.51
 -10 -18   4    2.94    1.58
  -2  -7   9    1.54    1.94
   2   7  -9    0.25    1.90
   2   7  -9    0.81    2.17
   2   7  -9   -2.26    1.72
  -1  -5   8   16.49    2.04
   1   5  -8   17.07    1.68
   1   5  -8   20.33    2.24
   0  -3   7   -0.92    0.86
   0   3  -7   -0.37    0.99
   0   3  -7    0.81    0.95
  -1   1  -6   14.84    1.35
  -1   1  -6   14.50    1.51
  -1   1  -6   14.09    1.21
  -2  -1  -5    8.32    1.10
  -2  -1  -5    6.53    0.74
  -2  -1  -5    7.21    0.84
  -3  -3  -4   19.01    0.86
  -3  -3  -4   18.85    1.02
  -3  -3  -4   18.55    1.17
   4   5   3   32.34    1.33
  -4  -5  -3   32.52    1.25
  -4  -5  -3   33.49    1.25
   5   7   2    2.73    0.62
   5   7   2    2.04    0.46
  -5  -7  -2    1.55    0.48
  -5  -7  -2    2.33    0.55
  -5  -7  -2    1.95    0.48
   6   9   1   74.91    2.07
   6   9   1   76.88    2.16
  -6  -9  -1   74.58    2.07
  -6  -9  -1   74.81    2.15
  -6  -9  -1   76.36    2.14
   7  11   0    4.46    0.62
   7  11   0    4.54    0.64
   7  11   0    5.90    0.84
  -7 -11   0    4.65    0.79
  -7 -11   0    5.48    0.80
   8  13  -1   10.33    1.27
   8  13  -1    7.22    1.03
   8  13  -1    7.08    0.86
  -8 -13   1    8.08    1.05
  -8 -13   1    8.60    1.08
   9  15  -2    4.99    1.00
   9  15  -2    7.18    1.31
   9  15  -2    5.24    0.94
  -9 -15   2    6.89    1.19
  -9 -15   2    7.21    1.16
  10  17  -3    1.15    1.27
  10  17  -3    2.09    1.28
  10  17  -3    4.91    1.57
  10  17  -3    4.97    1.01
 -10 -17   3    2.85    1.41
 -10 -17   3    4.64    1.36
  11  19  -4    4.77    1.93
  11  19  -4    1.76    1.83
  11  19  -4    0.15    1.77
  11  19  -4    3.00    1.33
 -11 -19   4    1.75    1.84
 -11 -19   4    1.42    1.82
   1   6  -9    1.79    1.95
   1   6  -9   -1.70    1.79
   0   4  -8    7.13    1.46
   0   4  -8    1.59    1.39
   0   4  -8    5.08    1.49
  -1   2  -7   88.88    2.89
  -1   2  -7   89.46    2.93
  -1   2  -7   91.02    3.23
  -2   0  -6    8.39    0.94
  -2   0  -6    8.62    0.94
  -2   0  -6    9.40    1.08
  -2   0  -6    9.38    0.99
  -3  -2  -5   10.70    1.16
  -3  -2  -5   11.50    0.93
  -3  -2  -5   11.33    0.98
   4   4   4    5.10    0.71
  -4  -4  -4    5.07    0.64
  -4  -4  -4    4.93    0.64
   5   6   3   10.58    0.86
   5   6   3   11.61    0.98
  -5  -6  -3   10.43    0.84
  -5  -6  -3    9.31    0.82
   6   8   2   42.39    1.55
   6   8   2   40.04    1.44
  -6  -8  -2   39.86    1.40
  -6  -8  -2   37.85    1.48
  -6  -8  -2   39.83    1.42
   7  10   1    0.18    0.51
   7  10   1   -0.29    0.46
  -7 -10  -1   -0.29    0.48
  -7 -10  -1    0.43    0.57
  -7 -10  -1    0.55    0.53
   8  12   0    4.60    0.69
   8  12   0    5.02    0.81
   8  12   0    4.93    0.88
  -8 -12   0    5.68    0.94
  -8 -12   0    4.39    0.90
   9  14  -1    6.77    0.99
   9  14  -1    4.69    0.81
   9  14  -1    6.22    1.12
  -9 -14   1    6.37    1.10
  -9 -14   1    5.88    1.09
  10  16  -2    8.22    1.35
  10  16  -2    9.53    1.11
  10  16  -2   13.35    1.69
 -10 -16   2   14.34    1.95
 -10 -16   2   12.04    1.52
  11  18  -3    4.41    1.66
  11  18  -3    7.33    1.69
  11  18  -3    6.40    1.26
  11  18  -3    6.11    1.46
 -11 -18   3    4.89    1.78
 -11 -18   3    8.27    1.79
   0   5  -9    1.61    1.85
   0   5  -9    0.99    1.80
   0   5  -9   -1.06    1.77
  -1   3  -8   20.85    2.08
  -1   3  -8   22.54    2.31
  -1   3  -8   17.42    2.46
  -2   1  -7   21.91    1.56
  -2   1  -7   19.52    1.74
  -2   1  -7   20.64    1.99
  -2   1  -7   18.42    1.62
  -3  -1  -6    1.11    0.69
  -3  -1  -6    0.62    0.74
  -3  -1  -6    1.31    0.81
  -3  -1  -6    1.29    0.68
  -4  -3  -5   11.66    0.93
  -4  -3  -5   13.10    1.07
  -4  -3  -5   15.18    1.24
   5   5   4   47.02    1.77
  -5  -5  -4   50.16    1.68
  -5  -5  -4   48.90    1.70
   6   7   3    1.33    0.48
   6   7   3    1.46    0.57
  -6  -7  -3    0.95    0.53
  -6  -7  -3    0.10    0.40
  -6  -7  -3    0.82    0.52
   7   9   2   87.48    2.52
   7   9   2   84.90    2.37
  -7  -9  -2   85.28    2.45
  -7  -9  -2   83.41    2.30
  -7  -9  -2   83.31    2.39
   8  11   1   11.01    1.03
   8  11   1   10.27    1.05
  -8 -11  -1   11.46    1.14
  -8 -11  -1   10.00    1.26
   9  13   0    0.93    0.71
   9  13   0    0.42    0.63
  -9 -13   0   -0.32    0.86
  -9 -13   0    0.15    0.80
  10  15  -1    5.09    1.46
  10  15  -1    3.08    0.87
  10  15  -1    5.44    1.14
 -10 -15   1    6.49    1.36
 -10 -15   1    5.31    1.31
  11  17  -2    2.36    1.06
  11  17  -2    4.13    1.53
  11  17  -2    3.21    1.33
 -11 -17   2    6.49    1.74
 -11 -17   2    4.34    1.51
  12  19  -3    2.68    1.63
  12  19  -3    3.97    1.38
  12  19  -3    3.04    2.08
  12  19  -3    4.79    1.86
 -12 -19   3    4.93    2.03
 -12 -19   3    2.06    2.04
  -1   4  -9    1.18    1.41
  -1   4  -9   -1.24    1.74
  -1   4  -9    5.03    1.82
  -1   4  -9    0.81    1.72
  -2   2  -8   12.20    1.61
  -2   2  -8   12.69    1.41
  -2   2  -8   12.23    1.62
  -2   2  -8   12.72    1.49
  -3   0  -7   -1.55    0.84
  -3   0  -7   -0.56    0.90
  -3   0  -7    0.91    0.90
  -3   0  -7    0.40    0.88
  -4  -2  -6    6.15    0.89
  -4  -2  -6    5.92    0.93
  -4  -2  -6    5.23    0.88
  -5  -4  -5   15.14    1.21
  -5  -4  -5   20.31    1.12
  -5  -4  -5   18.65    1.30
   6   6   4   23.24    1.40
  -6  -6  -4   24.24    1.30
  -6  -6  -4   24.11    1.23
   7   8   3    7.95    0.95
   7   8   3    7.32    0.78
  -7  -8  -3    8.09    0.97
  -7  -8  -3    7.75    1.05
  -7  -8  -3    7.83    0.95
   8  10   2   18.51    1.30
   8  10   2   21.48    1.31
  -8 -10  -2   19.42    1.31
  -8 -10  -2   19.64    1.24
  -8 -10  -2   19.19    1.29
   9  12   1    0.30    0.65
   9  12   1   -0.30    0.63
  -9 -12  -1   -0.61    0.74
  -9 -12  -1    0.62    0.84
  10  14   0    9.98    1.21
  10  14   0   10.00    1.41
 -10 -14   0   11.87    1.65
 -10 -14   0   14.04    1.61
  11  16  -1    1.01    1.15
  11  16  -1    0.84    0.92
 -11 -16   1   -0.61    1.29
 -11 -16   1    1.28    1.32
  12  18  -2    3.05    1.63
  12  18  -2    3.88    1.32
  12  18  -2    2.88    1.92
 -12 -18   2    4.62    1.85
 -12 -18   2    5.20    1.96
  -2   3  -9    1.13    1.78
  -2   3  -9    4.87    1.73
  -2   3  -9    3.80    1.76
  -2   3  -9    2.37    1.58
  -3   1  -8   35.17    2.30
  -3   1  -8   35.39    2.40
  -3   1  -8   33.39    2.20
  -3   1  -8   37.49    2.65
  -4  -1  -7    2.37    0.91
  -4  -1  -7    3.48    0.99
  -4  -1  -7    3.29    1.03
  -5  -3  -6    3.38    0.81
  -5  -3  -6    3.89    0.78
  -5  -3  -6    2.35    0.99
   6   5   5   17.12    1.66
  -6  -5  -5   18.00    1.32
  -6  -5  -5   15.85    1.33
   7   7   4    3.18    0.82
  -7  -7  -4    1.93    0.62
   8   9   3   11.23    1.11
   8   9   3   11.45    1.29
  -8  -9  -3   10.91    1.20
  -8  -9  -3   10.76    1.13
  -8  -9  -3    8.43    1.12
   9  11   2   19.12    1.45
   9  11   2   21.39    1.43
  -9 -11  -2   17.91    1.39
  -9 -11  -2   20.48    1.56
  -9 -11  -2   20.59    1.47
  10  13   1   -1.54    0.75
  10  13   1   -0.84    0.79
 -10 -13  -1   -0.27    0.88
 -10 -13  -1   -0.39    0.96
  11  15   0    2.50    1.03
  11  15   0    1.92    0.94
 -11 -15   0    3.53    1.39
 -11 -15   0    5.25    1.28
  12  17  -1    4.31    1.53
  12  17  -1   -2.31    1.10
 -12 -17   1    0.06    1.65
 -12 -17   1    3.00    1.47
  13  19  -2   -0.27    1.51
  13  19  -2    2.54    2.02
 -13 -19   2   -2.91    2.12
 -13 -19   2    4.08    2.37
  -3   2  -9    9.64    1.90
  -3   2  -9    8.33    1.80
  -3   2  -9   11.20    1.70
  -3   2  -9    9.47    1.84
  -4   0  -8   47.91    2.49
  -4   0  -8   51.78    2.51
  -4   0  -8   51.40    2.73
  -5  -2  -7   17.84    1.56
  -5  -2  -7   17.03    1.85
  -5  -2  -7   16.82    1.75
  -6  -4  -6   11.74    1.42
  -6  -4  -6   10.27    1.27
  -6  -4  -6    8.88    1.21
   7   6   5   13.31    1.72
  -7  -6  -5   14.35    1.37
  -7  -6  -5   15.47    1.28
   8   8   4   17.92    1.42
   8   8   4   16.92    1.62
  -8  -8  -4   17.66    1.38
  -8  -8  -4   19.00    1.32
  -8  -8  -4   18.21    1.43
   9  10   3   66.78    2.38
   9  10   3   65.36    2.38
  -9 -10  -3   65.61    2.33
  -9 -10  -3   63.78    2.20
  -9 -10  -3   65.21    2.32
  10  12   2    8.20    1.04
  10  12   2    8.40    1.10
 -10 -12  -2    6.67    1.19
 -10 -12  -2    9.67    1.09
  11  14   1    1.23    0.88
  11  14   1    1.70    0.95
 -11 -14  -1    2.98    1.34
 -11 -14  -1    1.87    1.16
  12  16   0    0.00    1.08
  12  16   0    0.97    1.20
 -12 -16   0    1.47    1.38
 -12 -16   0    0.37    1.64
  13  18  -1   -1.57    1.42
  13  18  -1    2.88    1.65
 -13 -18   1    1.03    2.01
 -13 -18   1    2.26    1.74
  -4   1  -9    9.89    1.91
  -4   1  -9   12.30    1.92
  -4   1  -9   15.47    1.90
  -5  -1  -8   -1.71    1.32
  -5  -1  -8    0.61    1.28
  -5  -1  -8    2.05    1.30
  -6  -3  -7    3.33    1.25
  -6  -3  -7    2.59    1.00
  -6  -3  -7    1.38    1.02
  -7  -5  -6   10.61    1.46
  -7  -5  -6    9.53    1.32
  -7  -5  -6   15.45    1.71
  -8  -7  -5    3.91    0.95
   9   9   4   15.98    1.50
   9   9   4   15.60    1.74
  -9  -9  -4   16.74    1.57
  -9  -9  -4   16.25    1.41
  -9  -9  -4   14.90    1.52
  10  11   3    2.10    0.99
  10  11   3    1.58    0.87
 -10 -11  -3    4.46    1.05
 -10 -11  -3    3.70    1.07
 -10 -11  -3    1.89    0.80
  11  13   2    3.32    1.00
  11  13   2    2.30    1.04
 -11 -13  -2    3.85    1.08
 -11 -13  -2    0.84    1.19
  12  15   1    1.68    1.16
  12  15   1    0.26    1.11
 -12 -15  -1    2.61    1.46
 -12 -15  -1    3.06    1.36
  13  17   0    2.44    1.50
  13  17   0   -1.82    1.36
 -13 -17   0   -1.29    1.69
 -13 -17   0    0.18    1.86
  -5   0  -9    1.11    1.60
  -5   0  -9    1.00    1.76
  -5   0  -9    0.70    1.78
  -6  -2  -8    2.95    1.49
  -6  -2  -8    1.63    1.31
  -6  -2  -8    1.68    1.30
  -7  -4  -7    6.21    1.21
  -7  -4  -7    8.92    1.43
  -7  -4  -7    5.88    1.09
  -8  -6  -6    2.63    1.23
   9   8   5   12.42    1.41
  -9  -8  -5   12.74    1.46
  -9  -8  -5   14.25    1.66
  -9  -8  -5   16.50    1.74
  10  10   4   19.07    2.01
  10  10   4   19.40    1.74
 -10 -10  -4   18.58    1.82
 -10 -10  -4   18.52    1.66
 -10 -10  -4   20.91    1.72
  11  12   3    4.39    1.10
  11  12   3    5.30    1.18
 -11 -12  -3    6.50    1.18
 -11 -12  -3    5.77    1.38
  12  14   2    3.28    1.18
  12  14   2    3.99    1.23
 -12 -14  -2    6.42    1.35
 -12 -14  -2    5.31    1.60
  13  16   1    0.42    1.37
  13  16   1    0.69    1.40
 -13 -16  -1    0.32    1.62
 -13 -16  -1    0.62    1.91
  -6  -1  -9    1.20    1.79
  -6  -1  -9    1.42    1.70
  -6  -1  -9    4.10    1.97
  -7  -3  -8    0.61    1.27
  -7  -3  -8    1.74    1.35
  -7  -3  -8    0.81    1.66
  -8  -5  -7    2.76    1.43
  -8  -5  -7    3.78    1.20
  -9  -7  -6    6.22    1.40
 -10  -9  -5   10.43    1.48
 -10  -9  -5   11.80    1.46
  11  11   4    4.13    1.18
  11  11   4    4.63    1.33
 -11 -11  -4    4.57    1.33
 -11 -11  -4    4.64    1.04
 -11 -11  -4    4.17    1.31
  12  13   3    3.28    1.24
  12  13   3    5.49    1.36
 -12 -13  -3    6.65    1.57
 -12 -13  -3    5.90    1.29
  13  15   2    4.00    1.47
  13  15   2    2.73    1.45
 -13 -15  -2    2.13    1.45
 -13 -15  -2    4.06    1.84
  -8  -4  -8    1.93    1.86
  -8  -4  -8    2.88    1.52
  -9  -6  -7   -0.12    1.65
  -9  -6  -7    0.13    1.26
 -10  -8  -6    7.90    1.60
 -10  -8  -6    4.56    1.41
 -11 -10  -5    1.52    1.52
 -11 -10  -5    2.09    1.36
 -11 -10  -5    2.07    1.10
  12  12   4    5.09    1.61
  12  12   4    7.46    1.43
 -12 -12  -4    6.09    1.65
 -12 -12  -4    7.32    1.50
  13  14   3    2.30    1.47
  13  14   3    2.57    1.56
 -13 -14  -3    5.67    1.66
 -13 -14  -3    4.54    1.84
 -10  -7  -7    2.28    1.41
 -10  -7  -7    2.64    1.92
 -11  -9  -6    4.75    1.71
 -11  -9  -6    1.06    1.51
 -12 -11  -5    6.32    1.65
 -12 -11  -5    4.12    1.74
  13  13   4   10.83    1.88
  13  13   4    9.98    1.86
 -13 -13  -4   12.75    1.85
 -13 -13  -4    8.82    2.04
 -14  -4  -4    1.67    1.82
 -14  -4  -4    0.41    1.93
  14   4   4   -0.87    1.82
 -13  -2  -5    7.95    2.26
  13   2   5    3.31    1.92
 -12   0  -6    3.58    2.17
 -11   2  -7    1.48    2.32
 -15  -7  -2    0.33    1.34
 -15  -7  -2    0.77    2.00
  15   7   2    1.23    1.57
 -14  -5  -3    1.72    1.84
 -14  -5  -3    1.38    1.47
  14   5   3    1.31    1.42
 -13  -3  -4    5.90    1.72
 -13  -3  -4    6.73    1.81
  13   3   4    6.72    1.63
 -12  -1  -5    5.18    1.82
  12   1   5    4.55    1.72
 -11   1  -6   10.10    2.03
 -10   3  -7   -0.03    1.65
 -10   3  -7    0.84    1.98
 -15  -8  -1    5.98    1.45
 -15  -8  -1    2.96    2.04
  15   8   1    6.31    1.54
 -14  -6  -2   -0.18    1.38
 -14  -6  -2    2.36    1.59
  14   6   2    1.85    1.27
 -13  -4  -3    1.71    1.40
 -13  -4  -3    1.01    1.39
  13   4   3    2.10    1.23
 -12  -2  -4    4.04    1.58
  12   2   4    5.27    1.33
 -11   0  -5   -1.47    1.49
  11   0   5   -0.66    1.33
 -10   2  -6   10.74    1.82
  -9   4  -7    6.20    1.69
  -9   4  -7    6.94    1.82
  -8   6  -8    3.48    1.84
  -8   6  -8    6.00    1.84
 -15  -9   0   20.36    2.49
 -15  -9   0   17.37    1.90
  15   9   0   20.20    2.47
  15   9   0   16.12    1.66
 -14  -7  -1   11.56    1.92
 -14  -7  -1    8.48    1.24
  14   7   1   10.89    1.42
 -13  -5  -2    5.06    1.19
 -13  -5  -2    2.67    1.44
  13   5   2    2.77    1.13
 -12  -3  -3    1.47    1.17
 -12  -3  -3    2.33    1.28
  12   3   3   -0.50    1.00
 -11  -1  -4    3.58    1.32
  11   1   4    3.68    1.18
 -10   1  -5    8.36    1.53
  10  -1   5    7.46    1.36
  -9   3  -6    3.44    1.40
  -8   5  -7    3.17    1.35
  -8   5  -7    4.64    1.49
  -7   7  -8    1.89    1.59
  -7   7  -8    2.87    1.75
 -15 -10   1    7.64    2.33
 -15 -10   1    2.85    1.62
  15  10  -1    4.16    1.40
  15  10  -1    3.35    1.39
 -14  -8   0    0.99    1.67
 -14  -8   0    1.68    1.22
  14   8   0   -0.15    1.07
  14   8   0    1.25    1.08
 -13  -6  -1   34.38    2.54
 -13  -6  -1   35.78    2.09
  13   6   1   37.42    2.13
 -12  -4  -2    4.64    1.29
 -12  -4  -2    8.73    1.33
  12   4   2    4.47    1.02
 -11  -2  -3    8.78    1.46
  11   2   3    6.03    1.11
 -10   0  -4    5.37    1.22
  10   0   4    3.61    1.03
  -9   2  -5    6.85    1.27
   9  -2   5    4.57    1.14
  -8   4  -6   11.81    1.41
  -7   6  -7    3.99    1.33
  -7   6  -7    3.51    1.30
  -6   8  -8   -1.04    1.42
  -6   8  -8    0.94    1.63
  -6   8  -8   -0.86    1.53
 -14  -9   1   20.69    2.84
 -14  -9   1   20.01    2.00
  14   9  -1   20.17    2.07
  14   9  -1   19.99    1.93
 -13  -7   0    7.43    1.10
 -13  -7   0    7.77    1.56
  13   7   0    5.91    1.08
  13   7   0    7.62    1.13
 -12  -5  -1    6.33    1.30
  12   5   1    3.35    0.81
 -11  -3  -2   11.72    1.60
 -11  -3  -2   10.54    1.46
  11   3   2   12.40    1.40
 -10  -1  -3   23.16    1.83
  10   1   3   21.97    1.55
  -9   1  -4    0.97    0.93
   9  -1   4    0.87    0.82
  -8   3  -5    0.03    0.97
   8  -3   5    0.37    0.87
  -7   5  -6   12.97    1.44
  -7   5  -6   14.01    1.66
  -6   7  -7    0.44    1.15
  -6   7  -7    3.25    1.14
  -5   9  -8    6.88    1.67
  -5   9  -8    3.92    1.62
  -5   9  -8    4.48    1.34
  -4  11  -9    7.11    2.29
  -4  11  -9    4.61    2.34
 -14 -10   2    1.72    1.50
 -14 -10   2    4.66    1.87
  14  10  -2    0.70    1.40
  14  10  -2    3.86    1.25
 -13  -8   1    2.44    1.38
 -13  -8   1    3.47    1.27
  13   8  -1    3.46    1.01
  13   8  -1    2.81    1.00
 -12  -6   0    6.88    1.13
 -12  -6   0    6.50    1.36
  12   6   0    5.97    0.94
  12   6   0    6.86    1.03
 -11  -4  -1    6.46    1.07
 -11  -4  -1    7.35    1.27
  11   4   1    5.15    0.81
 -10  -2  -2   11.94    1.30
  10   2   2    8.68    0.95
  -9   0  -3    0.29    0.81
   9   0   3   -0.70    0.67
  -8   2  -4   -0.07    0.85
   8  -2   4   -0.34    0.71
  -7   4  -5    4.62    0.99
  -6   6  -6   17.16    1.68
  -6   6  -6   18.54    1.49
  -5   8  -7    5.90    1.28
  -5   8  -7    3.17    1.07
  -5   8  -7    3.92    1.31
  -4  10  -8    9.14    1.80
  -4  10  -8    7.10    1.77
  -3  12  -9    3.39    2.26
  -3  12  -9    2.16    2.29
 -14 -11   3    2.89    1.99
 -14 -11   3    0.37    1.94
  14  11  -3   -0.13    1.63
  14  11  -3    0.41    1.43
 -13  -9   2    1.09    1.47
 -13  -9   2    2.56    1.34
  13   9  -2    0.22    1.04
  13   9  -2    0.82    1.26
 -12  -7   1    1.92    1.14
 -12  -7   1    1.99    1.01
  12   7  -1    2.56    0.91
  12   7  -1    4.00    0.91
 -11  -5   0    7.71    1.12
 -11  -5   0    8.25    1.27
  11   5   0    5.97    0.92
  11   5   0    6.07    0.86
 -10  -3  -1    4.19    0.91
 -10  -3  -1    6.25    0.97
  10   3   1    2.88    0.66
  -9  -1  -2    1.90    0.79
   9   1   2    2.02    0.66
  -8   1  -3    8.05    0.99
   8  -1   3    6.91    0.88
  -7   3  -4    1.38    0.73
   7  -3   4    0.75    0.62
  -6   5  -5   20.24    1.37
  -5   7  -6   10.28    1.46
  -5   7  -6    5.93    0.91
  -4   9  -7    7.46    1.33
  -4   9  -7    7.43    1.46
  -3  11  -8    4.80    1.74
  -3  11  -8    6.75    1.80
  -2  13  -9    6.13    2.23
  -2  13  -9    1.23    2.32
 -13 -10   3   10.31    1.70
 -13 -10   3   16.18    1.91
  13  10  -3   10.65    1.49
  13  10  -3   10.88    1.62
 -12  -8   2    5.25    1.23
 -12  -8   2    3.56    1.25
  12   8  -2    3.94    1.07
  12   8  -2    4.06    1.01
 -11  -6   1   12.59    1.47
 -11  -6   1    9.15    1.18
  11   6  -1    9.45    1.09
  11   6  -1    9.49    1.27
 -10  -4   0   -0.40    0.78
 -10  -4   0    0.12    0.63
  10   4   0   -0.25    0.68
  10   4   0    0.96    0.61
  -9  -2  -1   12.73    1.19
  -9  -2  -1   15.57    1.24
   9   2   1   14.00    1.06
  -8   0  -2   83.90    2.51
   8   0   2   83.05    2.39
  -7   2  -3    5.08    0.81
   7  -2   3    4.52    0.68
  -6   4  -4    1.04    0.61
   6  -4   4    0.21    0.55
  -5   6  -5    0.74    0.75
  -5   6  -5    0.68    0.61
  -4   8  -6   14.89    1.27
  -4   8  -6   15.46    1.64
  -4   8  -6   17.34    1.53
  -3  10  -7    8.91    1.33
  -3  10  -7    7.59    1.39
  -2  12  -8   -0.42    1.64
  -2  12  -8    1.75    1.59
  -1  14  -9    2.14    2.35
  -1  14  -9    1.34    2.30
 -13 -11   4    7.42    1.77
  13  11  -4    6.32    1.72
  13  11  -4    4.09    1.64
  13  11  -4    4.67    1.45
 -12  -9   3    4.98    1.41
 -12  -9   3    3.70    1.27
  12   9  -3    4.28    1.31
  12   9  -3    5.69    1.17
 -11  -7   2   11.92    1.58
 -11  -7   2   12.51    1.65
  11   7  -2   13.45    1.46
  11   7  -2   13.79    1.50
 -10  -5   1   24.03    1.53
 -10  -5   1   26.14    1.64
  10   5  -1   26.21    1.39
  10   5  -1   22.50    1.41
  -9  -3   0    0.79    0.69
  -9  -3   0    0.08    0.60
   9   3   0    0.78    0.56
   9   3   0    1.62    0.55
  -8  -1  -1   18.56    1.20
   8   1   1   18.68    1.10
  -7   1  -2   13.29    1.08
   7  -1   2   13.34    0.92
  -6   3  -3   32.19    1.37
   6  -3   3   30.59    1.23
  -5   5  -4   51.66    1.61
  -4   7  -5    7.71    0.89
  -4   7  -5    5.86    0.71
  -3   9  -6    8.17    1.15
  -3   9  -6    7.76    1.24
  -2  11  -7    6.20    1.40
  -2  11  -7    6.28    1.40
  -1  13  -8    0.78    1.68
  -1  13  -8    4.94    1.81
 -12 -10   4    6.88    1.53
  12  10  -4    5.51    1.44
  12  10  -4    5.39    1.53
 -11  -8   3    4.31    1.02
 -11  -8   3    0.88    1.06
  11   8  -3    1.53    1.06
  11   8  -3    2.58    1.07
 -10  -6   2    7.34    1.07
 -10  -6   2    4.55    0.92
  10   6  -2    5.49    0.89
  -9  -4   1   12.03    1.21
  -9  -4   1   11.92    1.14
   9   4  -1   10.60    1.03
  -8  -2   0   12.30    1.02
  -8  -2   0   11.05    1.05
   8   2   0   13.05    1.02
  -7   0  -1   -0.50    0.53
   7   0   1    0.31    0.46
  -6   2  -2    8.41    0.95
   6  -2   2    9.10    0.79
  -5   4  -3   18.63    1.01
   5  -4   3   16.81    0.92
  -4   6  -4   27.82    1.34
  -4   6  -4   26.86    1.07
  -3   8  -5    1.70    0.72
  -2  10  -6   13.06    1.59
  -2  10  -6   13.90    1.46
  -1  12  -7    1.75    1.26
  -1  12  -7    1.46    1.24
   0  14  -8    5.35    1.85
   0  14  -8    2.16    1.75
 -12 -11   5    7.81    1.84
  12  11  -5    4.77    1.63
  12  11  -5    2.02    1.77
  12  11  -5    5.46    1.81
 -11  -9   4   14.85    1.67
  11   9  -4   10.26    1.44
  11   9  -4   12.84    1.42
  11   9  -4   12.30    1.60
 -10  -7   3   17.22    1.70
 -10  -7   3   12.37    1.54
  10   7  -3   16.38    1.66
  10   7  -3   15.02    1.57
  10   7  -3   18.80    1.68
  -9  -5   2    0.98    0.64
  -9  -5   2    0.73    0.73
   9   5  -2    1.49    0.66
   9   5  -2    2.46    0.68
  -8  -3   1   99.88    2.91
  -8  -3   1  104.97    2.87
   8   3  -1  100.65    2.75
  -7  -1   0    1.49    0.60
  -7  -1   0    1.58    0.50
   7   1   0    2.17    0.61
  -6   1  -1   46.94    1.57
   6  -1   1   45.67    1.49
  -5   3  -2   57.27    1.69
   5  -3   2   53.70    1.54
  -4   5  -3   33.62    1.14
   4  -5   3   31.33    1.08
  -3   7  -4   20.80    1.19
  -2   9  -5   32.89    1.57
  -1  11  -6   14.81    1.51
  -1  11  -6   15.01    1.64
   0  13  -7    1.91    1.24
   0  13  -7    1.75    1.28
   1  15  -8   -0.59    1.85
   1  15  -8    0.54    1.66
 -11 -10   5    2.39    1.44
  11  10  -5    3.48    1.58
  11  10  -5    1.05    1.31
  11  10  -5    3.27    1.52
 -10  -8   4   10.14    1.29
  10   8  -4   10.98    1.46
  10   8  -4   11.34    1.50
  10   8  -4   10.25    1.21
  -9  -6   3   21.64    1.58
  -9  -6   3   22.81    1.60
   9   6  -3   22.17    1.57
   9   6  -3   21.23    1.62
   9   6  -3   24.80    1.64
  -8  -4   2   10.85    1.10
  -8  -4   2   12.83    1.14
  -8  -4   2   12.70    1.11
   8   4  -2   13.42    1.18
   8   4  -2   12.31    1.10
  -7  -2   1    6.16    0.84
  -7  -2   1    6.45    0.77
   7   2  -1    6.28    0.62
   7   2  -1    5.97    0.78
  -6   0   0   15.92    1.00
   6   0   0   16.66    0.98
  -5   2  -1   32.99    1.25
   5  -2   1   31.11    1.14
  -4   4  -2   87.45    2.08
   4  -4   2   82.11    1.95
  -3   6  -3   32.72    1.00
  -2   8  -4   17.37    1.09
  -1  10  -5   47.81    1.90
   0  12  -6    1.73    1.03
   0  12  -6    0.80    0.88
   0 -12   6    1.58    0.81
   1  14  -7    3.78    1.45
   1  14  -7    2.31    1.24
  -1 -14   7    4.77    1.13
   2  16  -8    1.86    1.67
   2  16  -8    1.20    2.00
  -2 -16   8    0.96    1.61
 -11 -11   6    4.22    1.81
  11  11  -6    3.33    2.05
  11  11  -6    5.36    1.96
  11  11  -6    1.21    1.87
 -10  -9   5   11.04    1.36
  10   9  -5    6.65    1.52
  10   9  -5    8.85    1.38
  10   9  -5    7.92    1.51
  -9  -7   4    3.68    0.98
   9   7  -4    1.28    0.95
   9   7  -4    2.55    1.00
   9   7  -4    3.33    1.06
  -8  -5   3   -0.31    0.63
   8   5  -3    1.60    0.64
   8   5  -3    0.89    0.69
   8   5  -3    0.83    0.71
  -7  -3   2    6.92    0.85
  -7  -3   2    5.94    0.77
  -7  -3   2    6.11    0.70
   7   3  -2    6.05    0.74
   7   3  -2    5.94    0.74
   7   3  -2    5.52    0.79
  -6  -1   1   45.17    1.41
  -6  -1   1   45.29    1.64
  -6  -1   1   45.26    1.60
   6   1  -1   44.54    1.56
   6   1  -1   43.38    1.31
  -5   1   0    0.07    0.47
   5  -1   0    0.19    0.48
  -4   3  -1   80.83    2.01
   4  -3   1   77.47    1.88
  -3   5  -2   41.09    1.13
   3  -5   2   38.44    1.06
  -2   7  -3  163.39    3.80
  -1   9  -4   19.44    1.12
   0  11  -5    0.74    0.62
   0 -11   5    0.16    0.55
   1  13  -6   11.46    1.56
   1  13  -6   12.14    1.53
  -1 -13   6   12.33    1.49
   2  15  -7    1.56    1.22
   2  15  -7    1.99    1.48
  -2 -15   7    2.50    1.22
   3  17  -8    5.63    2.14
   3  17  -8    1.29    1.77
  -3 -17   8    4.49    2.15
 -10 -10   6    6.13    1.57
  10  10  -6    3.66    1.57
  10  10  -6    5.41    1.77
  10  10  -6    2.87    1.76
  -9  -8   5   13.64    1.44
   9   8  -5   13.36    1.47
   9   8  -5   15.49    1.84
   9   8  -5   12.44    1.48
  -8  -6   4   10.48    1.28
   8   6  -4    8.27    1.11
   8   6  -4   11.86    1.34
   8   6  -4   11.32    1.15
  -7  -4   3    6.53    0.88
  -7  -4   3    4.70    0.75
   7   4  -3    4.94    0.80
   7   4  -3    5.16    0.79
   7   4  -3    5.07    0.78
  -6  -2   2    8.50    0.97
  -6  -2   2    8.58    0.90
  -6  -2   2    9.36    0.86
   6   2  -2    9.18    0.92
   6   2  -2    9.32    0.97
   6   2  -2    9.73    0.88
  -5   0   1   -0.46    0.42
  -5   0   1   -0.45    0.45
  -5   0   1    0.19    0.44
   5   0  -1   -0.24    0.47
   5   0  -1   -0.30    0.39
  -4   2   0   22.64    1.03
   4  -2   0   23.34    1.04
  -3   4  -1  429.58    8.18
   3  -4   1  417.41    7.93
  -1   8  -3   58.05    1.81
   0  10  -4   16.72    1.07
   0 -10   4   18.61    1.10
   1  12  -5   17.55    1.33
  -1 -12   5   15.06    1.21
   2  14  -6    8.43    1.10
   2  14  -6    8.44    1.19
  -2 -14   6    6.74    1.03
   3  16  -7    4.76    1.39
   3  16  -7    6.11    1.53
  -3 -16   7    3.68    1.23
   4  18  -8    4.29    2.40
   4  18  -8    0.27    1.88
  -4 -18   8    1.13    2.16
  10  11  -7   -2.67    2.18
  10  11  -7    4.77    2.15
  -9  -9   6    6.11    1.45
   9   9  -6    1.39    1.41
   9   9  -6    5.97    1.45
   9   9  -6    5.12    1.57
  -8  -7   5    5.47    1.04
   8   7  -5    4.46    1.19
   8   7  -5    4.66    1.09
   8   7  -5    4.93    1.12
  -7  -5   4    5.69    0.87
   7   5  -4    6.93    0.97
   7   5  -4    5.16    0.88
   7   5  -4    7.15    0.96
  -6  -3   3   30.84    1.45
  -6  -3   3   30.35    1.39
   6   3  -3   32.16    1.47
   6   3  -3   31.51    1.41
   6   3  -3   30.30    1.37
  -5  -1   2   31.41    1.24
  -5  -1   2   32.41    1.34
   5   1  -2   33.31    1.34
   5   1  -2   32.34    1.29
   5   1  -2   31.36    1.27
  -4   1   1  106.94    2.34
  -4   1   1  110.70    2.59
  -4   1   1  107.20    2.62
   4  -1  -1  109.53    2.54
   4  -1  -1  102.85    2.24
  -3   3   0  326.43    6.27
  -3   3   0  316.61    5.71
   3  -3   0  331.86    5.85
   3  -3   0  328.76    6.41
  -2   5  -1  978.95   18.04
   2  -5   1  996.14   18.34
  -1   7  -2    5.63    0.70
   0   9  -3   -0.09    0.39
   0  -9   3   -0.18    0.43
   1  11  -4   17.45    1.13
  -1 -11   4   15.44    1.03
   2  13  -5    0.49    0.73
  -2 -13   5   -0.02    0.60
   3  15  -6   18.02    1.73
   3  15  -6   16.96    1.78
  -3 -15   6   16.16    1.60
   4  17  -7    1.41    1.42
   4  17  -7    5.36    1.70
  -4 -17   7    2.80    1.51
  -9 -10   7   -0.71    1.67
   9  10  -7    1.32    1.90
   9  10  -7    0.23    2.01
   9  10  -7   -1.98    1.86
  -8  -8   6    7.73    1.40
   8   8  -6    9.61    1.52
   8   8  -6    5.08    1.44
   8   8  -6    6.64    1.34
  -7  -6   5   14.16    1.52
   7   6  -5   13.26    1.60
   7   6  -5   14.15    1.49
   7   6  -5   14.95    1.63
  -6  -4   4    0.00    0.57
   6   4  -4   -0.42    0.65
   6   4  -4    0.26    0.59
   6   4  -4   -0.47    0.63
  -5  -2   3    1.06    0.59
  -5  -2   3    2.08    0.61
   5   2  -3    1.85    0.52
   5   2  -3    2.39    0.55
   5   2  -3    1.66    0.59
  -4   0   2   15.25    0.94
  -4   0   2   15.81    0.91
   4   0  -2   15.94    0.97
   4   0  -2   16.42    0.96
   4   0  -2   16.67    0.99
  -3   2   1  132.31    2.70
  -3   2   1  135.29    2.99
   3  -2  -1  133.34    2.69
   3  -2  -1  137.11    2.97
  -2   4   0   16.88    0.62
   2  -4   0   16.11    0.70
   0   8  -2  136.42    3.20
   0  -8   2  124.97    2.93
   1  10  -3   13.34    0.95
  -1 -10   3   11.30    0.90
   2  12  -4    6.56    0.89
  -2 -12   4    5.55    0.69
   3  14  -5   21.10    1.51
   3  14  -5   22.56    1.55
  -3 -14   5   18.62    1.38
   4  16  -6    0.88    1.14
   4  16  -6    3.52    1.13
  -4 -16   6    1.86    1.03
   5  18  -7    2.46    1.57
   5  18  -7    8.44    1.83
  -5 -18   7    4.24    1.79
  -8  -9   7    1.51    1.52
   8   9  -7    1.81    1.92
   8   9  -7    0.54    1.72
   8   9  -7    3.15    1.56
  -7  -7   6   13.60    1.56
   7   7  -6   16.47    1.75
   7   7  -6   15.44    1.72
   7   7  -6   14.97    1.90
  -6  -5   5   15.64    1.45
   6   5  -5   15.36    1.48
   6   5  -5   16.32    1.56
   6   5  -5   15.85    1.42
  -5  -3   4    3.88    0.69
  -5  -3   4    3.71    0.62
   5   3  -4    3.69    0.76
   5   3  -4    3.05    0.77
   5   3  -4    1.70    0.56
  -4  -1   3   65.36    1.97
  -4  -1   3   63.77    1.86
   4   1  -3   65.91    1.95
   4   1  -3   67.12    1.99
   4   1  -3   63.54    1.86
  -3   1   2   18.25    0.96
  -3   1   2   17.12    0.93
   3  -1  -2   18.84    0.97
   3  -1  -2   18.09    0.96
  -2   3   1  417.31    7.41
   2  -3  -1  442.76    7.84
  -1   5   0  192.67    3.84
   0   7  -1   -0.09    0.43
   0   7  -1   -1.16    0.33
   0  -7   1   -0.41    0.38
   1   9  -2   46.33    1.53
  -1  -9   2   46.87    1.51
   2  11  -3   23.04    1.20
  -2 -11   3   25.51    1.25
   3  13  -4   12.89    0.90
   3  13  -4   12.62    1.09
  -3 -13   4   13.55    1.14
   4  15  -5   26.47    1.77
   4  15  -5   25.49    1.72
   4  15  -5   23.58    1.31
  -4 -15   5   25.77    1.65
   5  17  -6    2.81    1.27
   5  17  -6    3.95    1.36
  -5 -17   6    2.14    1.21
   6  19  -7   11.13    2.06
   6  19  -7    7.77    1.92
  -6 -19   7    7.65    1.61
  -8 -10   8   -0.77    1.92
   8  10  -8    0.59    2.02
   8  10  -8   -0.81    2.10
   8  10  -8    0.05    2.61
  -7  -8   7    3.84    1.43
   7   8  -7    4.33    1.33
   7   8  -7    3.44    1.61
   7   8  -7    5.67    1.69
  -6  -6   6   16.81    1.74
   6   6  -6   20.29    1.65
   6   6  -6   19.59    1.76
   6   6  -6   19.39    1.94
  -5  -4   5   18.06    1.41
   5   4  -5   18.46    1.32
   5   4  -5   18.47    1.50
   5   4  -5   19.16    1.49
  -4  -2   4   21.59    1.20
  -4  -2   4   19.41    1.21
   4   2  -4   20.62    1.17
   4   2  -4   21.41    1.18
   4   2  -4   22.05    1.32
  -3   0   3   -0.22    0.47
  -3   0   3   -0.07    0.45
   3   0  -3    0.34    0.46
   3   0  -3   -0.32    0.49
  -2   2   2   30.68    1.08
  -2   2   2   33.36    1.16
   2  -2  -2   32.96    1.12
   2  -2  -2   32.89    1.18
  -1   4   1   73.03    1.78
  -1   4   1   73.58    1.58
   1  -4  -1   76.55    1.61
   1  -4  -1   75.38    1.81
   0   6   0  230.14    4.57
   0   6   0  227.64    4.57
   0  -6   0  235.05    4.69
   1   8  -1   56.22    1.30
   1   8  -1   56.62    1.59
   1   8  -1   58.41    1.54
  -1  -8   1   55.57    1.30
  -1  -8   1   58.10    1.58
   2  10  -2    3.74    0.52
   2  10  -2    3.70    0.53
  -2 -10   2    3.24    0.45
  -2 -10   2    4.79    0.66
   3  12  -3    1.56    0.54
   3  12  -3    1.21    0.48
  -3 -12   3    1.88    0.55
  -3 -12   3    1.71    0.46
   4  14  -4    3.44    0.65
   4  14  -4    2.60    0.83
  -4 -14   4    3.69    0.74
   5  16  -5   42.55    2.16
   5  16  -5   38.73    2.16
   5  16  -5   38.26    1.72
  -5 -16   5   37.15    2.00
   6  18  -6    8.39    1.61
   6  18  -6    5.38    1.56
   6  18  -6    4.65    1.21
  -6 -18   6    4.13    1.37
  -7  -9   8    2.75    1.69
   7   9  -8    4.08    1.95
   7   9  -8    5.08    2.20
   7   9  -8    0.36    1.69
  -6  -7   7    1.85    1.21
   6   7  -7    2.60    1.15
   6   7  -7    3.21    1.59
   6   7  -7    1.30    1.40
  -5  -5   6    4.20    1.14
   5   5  -6    5.38    0.94
   5   5  -6    4.43    1.17
   5   5  -6    4.84    1.18
  -4  -3   5   11.23    1.20
   4   3  -5   10.76    1.18
   4   3  -5   12.84    1.22
   4   3  -5   11.03    1.23
  -3  -1   4   51.86    1.78
  -3  -1   4   53.61    1.78
   3   1  -4   52.98    1.74
   3   1  -4   52.71    1.81
  -2   1   3    9.59    0.88
  -2   1   3    8.51    0.75
   2  -1  -3    9.32    0.90
   2  -1  -3   10.54    0.82
  -1   3   2   57.66    1.44
  -1   3   2   59.37    1.53
   1  -3  -2   55.26    1.44
   1  -3  -2   59.96    1.51
   1  -3  -2   62.73    1.76
   0   5   1   -0.18    0.34
   0   5   1    0.00    0.28
   0  -5  -1    0.37    0.36
   0  -5  -1    0.03    0.28
   1   7   0    5.41    0.56
  -1  -7   0    5.70    0.57
  -1  -7   0    6.57    0.56
  -1  -7   0    7.44    0.71
   2   9  -1   84.40    1.91
   2   9  -1   85.74    2.12
   2   9  -1   84.62    2.19
  -2  -9   1   80.72    1.88
  -2  -9   1   83.95    2.13
   3  11  -2   13.77    0.95
   3  11  -2   12.89    0.76
  -3 -11   2   14.50    0.91
  -3 -11   2   14.88    0.98
   4  13  -3    0.30    0.48
   4  13  -3    0.04    0.52
  -4 -13   3    0.17    0.58
  -4 -13   3   -0.29    0.50
   5  15  -4    3.13    0.73
   5  15  -4    3.16    0.90
   5  15  -4    2.74    0.84
  -5 -15   4    4.57    0.81
   6  17  -5   23.85    2.08
   6  17  -5   27.37    1.68
   6  17  -5   27.94    2.12
  -6 -17   5   23.45    1.78
   7  19  -6    2.64    1.45
   7  19  -6    2.85    1.58
   7  19  -6    2.32    1.75
  -7 -19   6   -0.30    1.25
  -6  -8   8    0.49    1.53
   6   8  -8   -0.79    2.01
   6   8  -8   -1.28    1.73
   6   8  -8    1.70    1.53
  -5  -6   7   10.22    1.56
   5   6  -7    9.48    1.49
   5   6  -7    9.42    1.24
   5   6  -7    8.02    1.61
  -4  -4   6   23.70    1.61
   4   4  -6   18.70    1.72
   4   4  -6   18.67    1.62
   4   4  -6   19.74    1.48
  -3  -2   5   11.70    1.07
   3   2  -5   12.26    1.13
   3   2  -5   10.34    1.05
  -2   0   4   62.59    1.86
  -2   0   4   60.13    1.88
   2   0  -4   59.42    1.87
   2   0  -4   63.14    1.84
  -1   2   3    9.28    0.70
  -1   2   3   10.72    0.89
   1  -2  -3   10.57    0.69
   1  -2  -3   10.16    0.86
   0   4   2   53.00    1.60
   0   4   2   50.18    1.34
   0  -4  -2   53.23    1.57
   0  -4  -2   53.92    1.36
   1   6   1  146.60    2.71
   1   6   1  145.78    3.15
  -1  -6  -1  149.97    3.20
   2   8   0   22.84    0.88
   2   8   0   22.60    0.92
   2   8   0   25.07    0.97
  -2  -8   0   21.74    0.87
  -2  -8   0   22.95    0.89
  -2  -8   0   23.04    0.99
   3  10  -1   42.60    1.28
   3  10  -1   44.00    1.45
   3  10  -1   45.00    1.53
  -3 -10   1   44.54    1.48
  -3 -10   1   42.49    1.35
   4  12  -2   30.34    1.29
   4  12  -2   30.12    1.16
   4  12  -2   32.09    1.40
  -4 -12   2   30.23    1.34
  -4 -12   2   30.27    1.25
   5  14  -3    9.28    1.13
   5  14  -3    8.87    0.97
  -5 -14   3   10.21    1.05
  -5 -14   3    9.45    1.18
   6  16  -4    9.08    1.25
   6  16  -4    6.06    1.13
   6  16  -4    7.93    0.96
  -6 -16   4    7.93    1.01
   7  18  -5    1.61    1.36
   7  18  -5    1.68    1.15
   7  18  -5    3.86    1.32
  -7 -18   5    2.09    1.18
   8  20  -6    4.65    1.50
   8  20  -6    1.63    1.70
   8  20  -6    2.10    1.95
   8  20  -6    4.86    2.00
  -8 -20   6   -2.01    1.51
  -5  -7   8    0.04    1.70
   5   7  -8    1.58    1.82
   5   7  -8    2.79    1.77
   5   7  -8    2.82    1.40
  -4  -5   7    5.09    1.32
   4   5  -7    5.88    1.31
   4   5  -7    3.75    1.41
   4   5  -7    3.52    0.99
  -3  -3   6    7.25    1.05
   3   3  -6    5.23    0.86
   3   3  -6    5.34    1.00
  -2  -1   5    7.01    0.91
   2   1  -5    8.19    1.07
   2   1  -5    7.34    0.74
  -1   1   4   50.93    1.66
  -1   1   4   52.45    1.57
   1  -1  -4   54.81    1.66
   1  -1  -4   51.56    1.62
   0   3   3   -0.01    0.32
   0   3   3   -0.18    0.42
   0  -3  -3    0.26    0.43
   0  -3  -3   -0.07    0.41
   0  -3  -3   -0.64    0.28
   1   5   2    4.19    0.54
   1   5   2    4.74    0.60
  -1  -5  -2    5.45    0.79
  -1  -5  -2    6.54    0.59
   2   7   1  248.82    4.97
   2   7   1  232.25    4.76
  -2  -7  -1  254.61    5.08
  -2  -7  -1  251.20    5.19
  -2  -7  -1  255.00    5.02
   3   9   0   13.01    0.74
   3   9   0   15.66    0.87
   3   9   0   14.48    0.86
  -3  -9   0   12.56    0.82
  -3  -9   0   13.56    0.80
  -3  -9   0   14.14    0.81
   4  11  -1    3.15    0.57
   4  11  -1    2.68    0.52
   4  11  -1    3.15    0.53
  -4 -11   1    3.04    0.62
  -4 -11   1    2.68    0.58
   5  13  -2   49.06    1.59
   5  13  -2   51.91    1.75
   5  13  -2   47.64    1.85
  -5 -13   2   51.60    1.75
  -5 -13   2   51.37    1.91
   6  15  -3   65.15    2.08
   6  15  -3   65.38    2.38
   6  15  -3   66.74    2.25
   6  15  -3   65.15    2.31
  -6 -15   3   66.42    2.38
  -6 -15   3   66.45    2.24
   7  17  -4   42.16    2.05
   7  17  -4   38.23    2.13
   7  17  -4   41.18    2.32
   7  17  -4   40.70    1.89
  -7 -17   4   38.54    2.11
  -7 -17   4   41.43    2.05
   8  19  -5    5.46    1.15
   8  19  -5    3.32    1.39
   8  19  -5    0.98    1.52
   8  19  -5    1.11    1.41
  -8 -19   5    0.74    1.31
  -5  -8   9   15.22    2.57
   5   8  -9   10.41    2.12
   5   8  -9   13.09    2.35
   5   8  -9   12.77    2.76
  -4  -6   8    9.84    1.63
   4   6  -8   13.29    1.90
   4   6  -8    7.64    1.40
   4   6  -8   10.21    1.67
  -3  -4   7   10.26    1.26
   3   4  -7    9.92    1.12
   3   4  -7   10.39    1.40
  -2  -2   6    2.98    0.86
   2   2  -6    2.25    0.76
   2   2  -6    2.37    0.87
  -1   0   5   -0.13    0.52
  -1   0   5   -0.38    0.53
   1   0  -5    0.28    0.51
   1   0  -5    0.40    0.58
   0   2   4   32.40    1.29
   0   2   4   33.94    1.15
   0  -2  -4   34.38    1.33
   0  -2  -4   32.51    1.17
   0  -2  -4   34.42    1.49
   1   4   3   13.39    0.84
   1   4   3   13.26    1.01
  -1  -4  -3   15.56    0.83
  -1  -4  -3   14.71    0.98
   2   6   2   86.15    2.19
  -2  -6  -2   89.33    2.18
  -2  -6  -2   87.74    2.15
   3   8   1    1.93    0.44
   3   8   1    1.18    0.41
   3   8   1    1.79    0.41
  -3  -8  -1    2.06    0.48
  -3  -8  -1    1.16    0.38
  -3  -8  -1    2.15    0.40
   4  10   0    1.68    0.46
   4  10   0    1.91    0.42
   4  10   0    1.71    0.59
  -4 -10   0    2.32    0.56
  -4 -10   0    1.35    0.54
  -4 -10   0    1.85    0.43
   5  12  -1   21.87    1.11
   5  12  -1   20.17    1.19
   5  12  -1   20.80    1.05
  -5 -12   1   20.05    1.18
  -5 -12   1   21.27    1.16
   6  14  -2   17.75    1.11
   6  14  -2   17.36    1.35
   6  14  -2   16.82    1.15
  -6 -14   2   19.27    1.30
  -6 -14   2   17.02    1.31
   7  16  -3   66.24    2.58
   7  16  -3   67.50    2.49
   7  16  -3   69.72    2.37
   7  16  -3   66.56    2.28
  -7 -16   3   67.79    2.51
  -7 -16   3   65.13    2.51
   8  18  -4    7.44    1.36
   8  18  -4    7.08    1.25
   8  18  -4    4.14    1.37
   8  18  -4    5.94    1.10
  -8 -18   4    6.91    1.30
  -8 -18   4    6.30    1.27
   9  20  -5    5.35    1.73
   9  20  -5    7.54    1.87
   9  20  -5    5.83    1.89
   9  20  -5    5.96    1.39
  -9 -20   5    1.08    1.47
  -4  -7   9   11.15    1.96
   4   7  -9   10.99    2.23
   4   7  -9   13.10    2.45
   4   7  -9    7.87    1.98
  -3  -5   8   18.69    1.98
   3   5  -8   15.00    1.51
   3   5  -8   17.87    2.01
  -2  -3   7   19.27    1.68
   2   3  -7   22.95    1.81
   2   3  -7   19.76    1.84
  -1  -1   6   13.42    1.20
   1   1  -6   17.14    1.35
   1   1  -6   13.56    1.34
   0   1   5   -0.40    0.53
   0   1   5   -0.15    0.48
   0  -1  -5    0.28    0.50
   0  -1  -5   -0.38    0.58
   0  -1  -5   -0.75    0.60
   1   3   4    7.11    0.92
  -1  -3  -4    9.53    0.96
  -1  -3  -4    9.15    0.88
   2   5   3   22.34    1.13
  -2  -5  -3   24.56    1.03
  -2  -5  -3   24.12    1.14
   3   7   2   12.36    0.83
  -3  -7  -2   12.82    0.83
  -3  -7  -2   13.42    0.81
  -3  -7  -2   11.43    0.63
   4   9   1    2.02    0.43
   4   9   1    2.77    0.51
   4   9   1    1.90    0.47
  -4  -9  -1    1.73    0.41
  -4  -9  -1    1.68    0.47
  -4  -9  -1    1.06    0.40
   5  11   0   42.99    1.57
   5  11   0   40.71    1.45
   5  11   0   42.95    1.45
  -5 -11   0   41.65    1.46
  -5 -11   0   40.04    1.51
   6  13  -1    7.04    0.86
   6  13  -1    9.69    1.07
   6  13  -1    7.52    0.93
  -6 -13   1    8.31    1.03
  -6 -13   1    7.96    1.02
   7  15  -2    2.07    0.75
   7  15  -2    4.44    1.02
   7  15  -2    1.61    0.82
   7  15  -2    2.35    0.60
  -7 -15   2    3.07    0.91
  -7 -15   2    4.48    0.90
   8  17  -3   50.68    2.07
   8  17  -3   45.40    2.39
   8  17  -3   47.20    2.35
   8  17  -3   46.30    2.12
  -8 -17   3   50.75    2.39
  -8 -17   3   51.55    2.40
   9  19  -4    6.77    1.53
   9  19  -4    5.21    1.55
   9  19  -4    5.46    1.18
   9  19  -4    4.94    1.50
  -9 -19   4    6.12    1.45
  -9 -19   4    7.11    1.42
  10  21  -5    4.44    2.11
  -3  -6   9    2.04    1.66
   3   6  -9    0.15    1.79
   3   6  -9    5.15    2.32
   3   6  -9    3.06    1.99
  -2  -4   8    4.49    1.36
   2   4  -8    2.19    1.29
   2   4  -8    2.76    1.57
  -1  -2   7   86.07    2.80
   1   2  -7   94.30    3.05
   1   2  -7   85.70    2.92
   0   0   6    1.78    0.73
   0   0  -6    1.81    0.83
   0   0  -6    2.09    0.78
   0   0  -6    2.63    0.74
  -1  -2  -5    6.34    0.83
  -1  -2  -5    8.31    1.15
  -1  -2  -5   10.15    1.02
  -2  -4  -4    5.88    0.60
  -2  -4  -4    6.75    0.80
  -2  -4  -4    5.50    0.70
   3   6   3   31.53    1.31
  -3  -6  -3   34.37    1.28
  -3  -6  -3   36.05    1.31
   4   8   2  154.50    3.57
   4   8   2  160.31    3.60
  -4  -8  -2  161.71    3.52
  -4  -8  -2  158.87    3.57
  -4  -8  -2  152.66    3.36
   5  10   1    4.73    0.55
   5  10   1    5.66    0.67
   5  10   1    4.86    0.62
  -5 -10  -1    5.72    0.76
  -5 -10  -1    5.29    0.67
  -5 -10  -1    4.57    0.57
   6  12   0    0.13    0.44
   6  12   0    0.16    0.57
   6  12   0   -0.74    0.38
  -6 -12   0   -0.15    0.50
  -6 -12   0    0.75    0.53
   7  14  -1   16.48    1.45
   7  14  -1   15.83    1.24
   7  14  -1   15.86    1.11
  -7 -14   1   15.41    1.42
  -7 -14   1   16.31    1.37
   8  16  -2    3.72    0.90
   8  16  -2    2.94    0.77
   8  16  -2    3.81    0.97
   8  16  -2    3.36    1.14
  -8 -16   2    3.94    1.05
  -8 -16   2    3.06    0.99
   9  18  -3    3.47    1.20
   9  18  -3    4.89    1.39
   9  18  -3    5.51    0.93
   9  18  -3    6.91    1.27
  -9 -18   3    6.19    1.51
  -9 -18   3    8.26    1.48
  10  20  -4    7.78    1.82
  10  20  -4   10.64    1.30
  10  20  -4    5.22    1.72
  10  20  -4   10.94    1.80
 -10 -20   4    8.51    1.95
 -10 -20   4    7.35    1.65
  -2  -5   9    5.19    1.73
   2   5  -9    2.41    1.75
   2   5  -9    9.34    2.06
  -1  -3   8   20.78    2.01
   1   3  -8   23.11    2.27
   1   3  -8   25.65    2.34
   0  -1   7    0.34    0.88
   0   1  -7   -0.08    0.95
   0   1  -7   -1.69    1.07
   0   1  -7   -0.80    0.95
  -1  -1  -6   13.60    1.17
  -1  -1  -6   16.01    1.35
  -1  -1  -6   15.44    1.50
  -2  -3  -5    2.55    0.59
  -2  -3  -5    1.89    0.55
  -2  -3  -5    1.57    0.59
   3   5   4    2.81    0.65
  -3  -5  -4    3.10    0.56
  -3  -5  -4    3.26    0.43
  -3  -5  -4    3.09    0.60
   4   7   3   11.32    0.97
  -4  -7  -3   11.66    0.89
  -4  -7  -3   11.42    0.83
   5   9   2  126.79    3.08
   5   9   2  128.09    3.13
  -5  -9  -2  128.49    3.01
  -5  -9  -2  123.88    2.91
  -5  -9  -2  127.55    3.07
   6  11   1    7.54    0.85
   6  11   1    8.79    0.85
  -6 -11  -1    7.39    0.86
  -6 -11  -1    8.33    0.85
  -6 -11  -1    7.74    0.90
   7  13   0    1.46    0.58
   7  13   0    1.16    0.80
   7  13   0    1.42    0.50
  -7 -13   0    1.33    0.69
  -7 -13   0    1.90    0.72
   8  15  -1    3.45    1.04
   8  15  -1    1.42    0.77
   8  15  -1    1.17    0.61
  -8 -15   1    3.27    0.93
  -8 -15   1    3.18    1.02
   9  17  -2    4.02    0.80
   9  17  -2    3.54    1.13
   9  17  -2    2.72    1.05
   9  17  -2    6.53    1.32
  -9 -17   2    4.63    1.24
  -9 -17   2    4.90    1.20
  10  19  -3    0.30    1.37
  10  19  -3    0.49    1.31
  10  19  -3    0.39    1.01
  10  19  -3   -0.94    1.75
 -10 -19   3    1.23    1.50
 -10 -19   3    1.15    1.43
  11  21  -4   -1.56    1.49
  11  21  -4    2.67    2.15
  11  21  -4   -0.72    1.95
  11  21  -4   -0.66    2.04
 -11 -21   4    0.76    2.08
 -11 -21   4    2.64    1.95
   1   4  -9    0.56    1.73
   1   4  -9    3.82    1.98
   1   4  -9   -0.65    1.81
   0   2  -8   32.33    2.24
   0   2  -8   28.48    2.29
   0   2  -8   27.22    2.53
  -1   0  -7   -0.32    1.05
  -1   0  -7    0.36    0.89
  -1   0  -7    0.27    0.96
  -2  -2  -6    2.37    0.69
  -2  -2  -6    3.30    0.79
  -2  -2  -6    2.64    0.86
  -3  -4  -5   13.63    1.18
  -3  -4  -5   12.17    1.01
  -3  -4  -5   12.23    0.86
   4   6   4   27.56    1.42
  -4  -6  -4   28.07    1.30
  -4  -6  -4   27.40    1.24
   5   8   3    7.36    0.95
  -5  -8  -3    6.93    0.74
  -5  -8  -3    8.80    0.82
  -5  -8  -3    7.72    0.85
   6  10   2   29.55    1.35
   6  10   2   27.80    1.27
  -6 -10  -2   27.91    1.23
  -6 -10  -2   27.46    1.26
  -6 -10  -2   27.48    1.22
   7  12   1   19.70    1.16
   7  12   1   19.51    1.17
  -7 -12  -1   16.85    1.11
  -7 -12  -1   17.63    1.13
  -7 -12  -1   16.95    1.21
   8  14   0    1.05    0.88
   8  14   0    0.81    0.63
   8  14   0    1.47    0.63
  -8 -14   0    0.60    0.79
  -8 -14   0    2.38    0.81
   9  16  -1    8.96    1.47
   9  16  -1    7.17    0.90
   9  16  -1    7.90    1.20
  -9 -16   1   12.21    1.56
  -9 -16   1    8.34    1.29
  10  18  -2    7.25    1.40
  10  18  -2    5.98    1.01
  10  18  -2    5.08    1.57
 -10 -18   2    7.59    1.61
 -10 -18   2    6.90    1.50
  11  20  -3    3.13    1.28
  11  20  -3    3.42    1.78
  11  20  -3    2.44    1.89
  11  20  -3    2.60    1.53
 -11 -20   3    3.26    1.84
 -11 -20   3    3.15    1.71
   0   3  -9    0.83    1.71
   0   3  -9    0.18    1.66
   0   3  -9    4.19    1.83
  -1   1  -8    9.77    1.54
  -1   1  -8    9.30    1.61
  -1   1  -8   11.97    1.48
  -2  -1  -7   18.91    1.61
  -2  -1  -7   17.62    1.89
  -2  -1  -7   18.17    1.53
  -2  -1  -7   21.52    1.68
  -3  -3  -6    5.88    0.90
  -3  -3  -6    4.60    0.77
  -3  -3  -6    4.79    0.88
  -4  -5  -5    8.34    1.00
  -4  -5  -5   10.19    1.17
  -4  -5  -5    7.33    0.80
   5   7   4    3.13    0.72
  -5  -7  -4    3.97    0.62
  -5  -7  -4    3.60    0.66
   6   9   3    2.96    0.62
   6   9   3    4.18    0.69
  -6  -9  -3    2.88    0.57
  -6  -9  -3    3.42    0.57
  -6  -9  -3    2.58    0.55
   7  11   2    7.09    0.86
   7  11   2    6.77    0.73
  -7 -11  -2    7.17    0.96
  -7 -11  -2    7.71    0.95
  -7 -11  -2    7.86    0.99
   8  13   1    6.55    0.86
   8  13   1    6.95    0.80
  -8 -13  -1    6.58    0.98
  -8 -13  -1    8.41    0.91
   9  15   0   22.10    1.57
   9  15   0   25.55    1.61
   9  15   0   28.96    1.91
  -9 -15   0   25.86    1.88
  -9 -15   0   26.35    1.85
  10  17  -1    4.80    1.55
  10  17  -1    7.17    1.24
  10  17  -1    4.60    0.96
 -10 -17   1    5.90    1.33
 -10 -17   1    7.92    1.52
  11  19  -2   -0.68    1.16
  11  19  -2    4.92    1.59
  11  19  -2    0.50    1.69
 -11 -19   2    5.29    1.76
 -11 -19   2    3.76    1.64
  -1   2  -9   -0.58    1.66
  -1   2  -9    1.61    1.70
  -1   2  -9   -0.58    1.50
  -1   2  -9    1.65    1.80
  -2   0  -8   11.29    1.44
  -2   0  -8   13.65    1.61
  -2   0  -8   13.91    1.52
  -2   0  -8   14.10    1.56
  -3  -2  -7    1.40    0.89
  -3  -2  -7    1.09    1.10
  -3  -2  -7    1.57    0.90
  -3  -2  -7    2.90    0.98
  -4  -4  -6   19.49    1.47
  -4  -4  -6   21.57    1.25
  -4  -4  -6   22.47    1.60
   5   6   5    1.25    0.83
  -5  -6  -5    2.34    0.74
  -5  -6  -5    0.26    0.52
  -5  -6  -5    1.26    0.65
   6   8   4    0.52    0.67
  -6  -8  -4    0.01    0.55
  -6  -8  -4    1.40    0.57
  -6  -8  -4    0.49    0.59
   7  10   3    1.57    0.71
   7  10   3    1.35    0.63
  -7 -10  -3    1.14    0.58
  -7 -10  -3    0.83    0.61
  -7 -10  -3    0.95    0.64
   8  12   2    4.23    0.74
   8  12   2    5.07    0.81
  -8 -12  -2    4.54    0.86
  -8 -12  -2    4.66    0.73
  -8 -12  -2    4.77    0.82
   9  14   1    4.89    0.86
   9  14   1    4.70    0.86
  -9 -14  -1    5.96    1.04
  -9 -14  -1    5.59    1.11
  10  16   0   -1.29    0.94
 -10 -16   0    1.47    1.17
 -10 -16   0    1.57    1.19
  11  18  -1    0.27    1.25
  11  18  -1    1.47    1.65
  11  18  -1   -0.55    0.98
 -11 -18   1    2.48    1.45
 -11 -18   1    1.18    1.53
  12  20  -2    0.38    1.95
  12  20  -2    1.09    1.83
  12  20  -2   -1.58    1.33
 -12 -20   2    1.41    2.01
 -12 -20   2    1.51    2.02
  -2   1  -9    2.67    1.60
  -2   1  -9    1.79    1.65
  -2   1  -9    2.82    1.72
  -2   1  -9    3.15    1.77
  -3  -1  -8   36.98    2.41
  -3  -1  -8   31.18    2.11
  -3  -1  -8   31.34    2.47
  -3  -1  -8   36.71    2.33
  -4  -3  -7    3.90    1.05
  -4  -3  -7    3.52    0.94
  -4  -3  -7    3.72    1.08
  -5  -5  -6    5.28    0.83
  -5  -5  -6    4.25    0.95
  -5  -5  -6    4.79    0.90
   6   7   5    9.35    1.12
  -6  -7  -5   10.42    1.22
  -6  -7  -5    8.28    0.91
   7   9   4   26.84    1.70
  -7  -9  -4   23.49    1.33
  -7  -9  -4   24.80    1.41
  -7  -9  -4   26.68    1.42
   8  11   3   28.35    1.66
   8  11   3   26.09    1.56
  -8 -11  -3   26.99    1.49
  -8 -11  -3   28.20    1.49
  -8 -11  -3   26.33    1.48
   9  13   2   10.88    1.39
   9  13   2   12.15    1.30
  -9 -13  -2   10.87    1.45
  -9 -13  -2    9.52    1.30
  -9 -13  -2   11.19    1.36
  10  15   1    4.08    0.93
  10  15   1    5.91    1.00
 -10 -15  -1    3.91    1.17
 -10 -15  -1    5.21    1.23
  11  17   0   -1.27    1.07
  11  17   0   -0.76    1.01
 -11 -17   0    1.20    1.40
 -11 -17   0   -0.90    1.30
  12  19  -1   -0.09    1.31
  12  19  -1    2.78    1.66
 -12 -19   1    5.47    1.83
 -12 -19   1    4.54    1.97
  -3   0  -9    1.85    1.67
  -3   0  -9   -1.79    1.63
  -3   0  -9   -1.00    1.65
  -3   0  -9   -0.24    1.72
  -4  -2  -8    4.18    1.32
  -4  -2  -8    4.29    1.40
  -4  -2  -8    5.04    1.34
  -5  -4  -7    0.83    0.86
  -5  -4  -7    1.88    1.08
  -5  -4  -7    1.61    1.03
  -6  -6  -6   17.40    1.28
  -6  -6  -6   20.12    1.58
  -6  -6  -6   17.27    1.61
   7   8   5    5.14    1.06
  -7  -8  -5    4.75    0.85
  -7  -8  -5    6.58    0.99
   8  10   4   28.46    1.90
  -8 -10  -4   30.14    1.57
  -8 -10  -4   30.96    1.60
  -8 -10  -4   30.00    1.56
   9  12   3   18.37    1.69
   9  12   3   18.67    1.52
  -9 -12  -3   17.88    1.50
  -9 -12  -3   19.51    1.53
  -9 -12  -3   20.62    1.62
  10  14   2    3.55    0.93
  10  14   2    5.10    1.04
 -10 -14  -2    7.25    1.07
 -10 -14  -2    6.44    1.23
  11  16   1    2.12    1.10
  11  16   1    1.56    1.07
 -11 -16  -1    1.34    1.15
 -11 -16  -1    0.58    1.26
  12  18   0    0.71    1.35
  12  18   0   -1.62    1.22
 -12 -18   0    1.97    1.76
 -12 -18   0   -0.42    1.54
  13  20  -1    0.19    1.60
  13  20  -1    3.13    2.15
 -13 -20   1    1.26    2.27
 -13 -20   1    4.34    1.99
  -4  -1  -9   12.15    1.77
  -4  -1  -9   10.75    1.93
  -4  -1  -9   13.23    1.89
  -4  -1  -9   13.21    1.97
  -5  -3  -8    4.15    1.32
  -5  -3  -8    6.80    1.55
  -5  -3  -8    4.72    1.29
  -6  -5  -7   -0.01    0.92
  -6  -5  -7    1.76    1.07
  -6  -5  -7    0.44    1.26
  -7  -7  -6   13.87    1.30
  -7  -7  -6   11.20    1.31
  -7  -7  -6   13.02    1.63
   8   9   5    7.12    1.20
  -8  -9  -5    5.55    0.88
  -8  -9  -5    8.79    1.12
  -8  -9  -5    7.83    1.04
   9  11   4   13.06    1.37
  -9 -11  -4   15.05    1.44
  -9 -11  -4   13.54    1.44
  -9 -11  -4   11.30    1.47
  10  13   3    5.15    1.04
  10  13   3    6.22    1.18
 -10 -13  -3    7.16    1.23
 -10 -13  -3    6.57    1.05
 -10 -13  -3    7.55    1.11
  11  15   2    0.24    1.09
  11  15   2   -0.14    1.00
 -11 -15  -2   -1.24    1.16
 -11 -15  -2   -1.35    1.25
  12  17   1   -0.16    1.26
  12  17   1    2.08    1.35
 -12 -17  -1    1.10    1.52
 -12 -17  -1   -0.20    1.60
  13  19   0   -2.04    1.66
  13  19   0   -1.64    1.47
 -13 -19   0   -0.10    1.87
 -13 -19   0   -1.19    2.18
  -5  -2  -9    3.97    1.69
  -5  -2  -9    5.64    1.89
  -5  -2  -9    1.88    1.72
  -6  -4  -8    2.02    1.56
  -6  -4  -8    1.09    1.34
  -6  -4  -8    0.89    1.21
  -7  -6  -7    2.93    1.10
  -7  -6  -7    4.91    1.46
  -7  -6  -7    2.57    1.14
   8   8   6    5.92    1.49
  -8  -8  -6    4.34    1.03
  -8  -8  -6    5.59    1.33
   9  10   5   37.89    2.47
  -9 -10  -5   34.29    1.98
  -9 -10  -5   39.43    1.95
  -9 -10  -5   40.69    2.15
  10  12   4   38.73    2.44
  10  12   4   34.95    2.04
 -10 -12  -4   37.18    2.03
 -10 -12  -4   34.95    2.05
 -10 -12  -4   38.24    2.08
  11  14   3    1.43    1.21
  11  14   3   -1.12    1.06
 -11 -14  -3   -0.42    1.24
 -11 -14  -3   -0.13    1.25
  12  16   2    1.85    1.27
  12  16   2    0.13    1.17
 -12 -16  -2    3.25    1.62
 -12 -16  -2    1.54    1.40
  13  18   1   -0.22    1.50
  13  18   1    1.55    1.83
 -13 -18  -1    0.87    1.73
 -13 -18  -1    2.65    1.94
  -6  -3  -9    2.00    1.76
  -6  -3  -9    5.25    2.12
  -6  -3  -9    4.67    1.74
  -7  -5  -8    3.44    1.73
  -7  -5  -8    4.97    1.34
  -7  -5  -8    3.27    1.43
  -8  -7  -7   -0.34    1.51
  -8  -7  -7   -0.36    1.16
  -8  -7  -7    1.17    1.10
   9   9   6    3.80    1.52
  -9  -9  -6    5.94    1.18
  -9  -9  -6    5.10    1.40
  -9  -9  -6    4.78    1.08
  10  11   5    2.28    1.32
 -10 -11  -5    4.52    1.26
 -10 -11  -5    3.20    1.23
 -10 -11  -5    1.22    1.02
  11  13   4    6.66    1.23
  11  13   4    7.22    1.47
 -11 -13  -4   10.94    1.30
 -11 -13  -4    7.51    1.49
 -11 -13  -4    7.50    1.19
  12  15   3    6.34    1.55
  12  15   3    7.97    1.41
 -12 -15  -3    9.00    1.47
 -12 -15  -3    7.85    1.70
  13  17   2    0.16    1.56
  13  17   2   -2.00    1.48
 -13 -17  -2    2.64    1.61
 -13 -17  -2   -0.02    1.83
  -8  -6  -8    4.41    1.99
  -8  -6  -8   -0.46    1.41
  -8  -6  -8    0.93    1.39
  -9  -8  -7    3.98    1.29
  -9  -8  -7    1.83    1.66
  -9  -8  -7    2.94    1.31
  10  10   6    4.45    1.71
 -10 -10  -6    4.13    1.34
 -10 -10  -6    5.19    1.60
  11  12   5   -0.31    1.52
 -11 -12  -5    3.97    1.36
 -11 -12  -5    3.51    1.35
 -11 -12  -5    1.31    1.11
  12  14   4    3.32    1.43
  12  14   4    4.54    1.62
 -12 -14  -4    5.47    1.71
 -12 -14  -4    6.35    1.53
  13  16   3    3.12    1.66
  13  16   3   -0.60    1.65
 -13 -16  -3    3.69    1.73
 -13 -16  -3   -0.34    1.82
 -10  -9  -7    2.69    1.55
 -10  -9  -7    2.26    1.87
 -10  -9  -7    2.99    1.34
 -10  -9  -7    0.61    1.33
  11  11   6   -0.10    1.92
 -11 -11  -6    3.48    1.67
 -11 -11  -6    0.39    1.25
 -11 -11  -6    0.91    1.45
  12  13   5    6.87    1.93
 -12 -13  -5    3.72    1.67
 -12 -13  -5    6.85    1.42
 -12 -13  -5    8.13    1.84
 -15  -4  -3    3.89    1.89
  15   4   3   -0.60    1.75
 -14  -2  -4    2.64    1.97
 -14  -2  -4    0.93    1.86
  14   2   4    0.24    1.80
 -13   0  -5    0.01    2.00
  13   0   5    0.48    1.64
 -12   2  -6    2.70    2.23
 -11   4  -7    1.10    1.79
 -15  -5  -2    2.86    1.83
 -15  -5  -2    3.50    1.45
  15   5   2    7.93    1.75
 -14  -3  -3    4.04    1.66
 -14  -3  -3    1.71    1.71
  14   3   3    1.32    1.45
 -13  -1  -4    1.25    1.75
  13   1   4    1.34    1.42
 -12   1  -5    7.01    1.81
  12  -1   5    3.25    1.53
 -11   3  -6   -0.29    1.87
 -10   5  -7    1.33    1.73
 -10   5  -7    2.07    2.00
 -15  -6  -1   19.43    2.30
 -15  -6  -1   19.50    2.54
  15   6   1   16.29    1.65
 -14  -4  -2    3.61    1.38
 -14  -4  -2    0.91    1.65
  14   4   2    3.42    1.22
 -13  -2  -3    0.61    1.39
 -13  -2  -3    0.07    1.44
  13   2   3    1.14    1.17
 -12   0  -4    2.76    1.44
  12   0   4   -1.28    1.20
 -11   2  -5   11.76    1.75
  11  -2   5    7.73    1.43
 -10   4  -6    3.00    1.72
  -9   6  -7   -0.40    1.81
  -9   6  -7   -0.71    1.45
  -8   8  -8   -1.60    1.92
  -8   8  -8    4.07    2.01
 -15  -7   0   -1.42    1.81
 -15  -7   0    2.64    1.45
  15   7   0   -0.68    1.28
 -14  -5  -1   30.05    2.19
 -14  -5  -1   25.43    2.64
  14   5   1   29.47    2.21
 -13  -3  -2    1.80    1.24
 -13  -3  -2    4.19    1.25
  13   3   2    4.54    1.16
 -12  -1  -3    8.08    1.54
  12   1   3    3.32    1.05
 -11   1  -4    2.20    1.42
  11  -1   4    0.80    1.06
 -10   3  -5    1.83    1.38
  10  -3   5    1.79    1.21
  -9   5  -6    2.26    1.43
  -8   7  -7    0.65    1.53
  -8   7  -7    0.26    1.45
  -7   9  -8    2.05    1.70
  -7   9  -8    2.06    1.84
 -15  -8   1    8.26    2.15
 -15  -8   1    4.89    1.44
  15   8  -1    4.67    1.49
  15   8  -1    4.82    1.41
 -14  -6   0    0.12    1.59
 -14  -6   0   -1.62    1.26
  14   6   0    0.53    0.95
  14   6   0   -1.68    1.00
 -13  -4  -1   11.49    1.65
 -13  -4  -1   12.71    1.41
  13   4   1   11.38    1.24
 -12  -2  -2   13.55    1.84
 -12  -2  -2   17.61    1.70
  12   2   2   12.07    1.64
 -11   0  -3   -1.05    1.11
  11   0   3    1.65    0.93
 -10   2  -4   -0.28    1.13
  10  -2   4    1.27    0.95
  -9   4  -5   13.75    1.56
   9  -4   5   11.94    1.62
  -8   6  -6    4.28    1.18
  -8   6  -6    5.01    1.31
  -7   8  -7    4.09    1.36
  -7   8  -7    5.83    1.38
  -6  10  -8   -0.71    1.61
  -6  10  -8    1.73    1.73
 -15  -9   2    1.38    1.79
  15   9  -2    3.36    1.63
  15   9  -2    3.72    1.41
 -14  -7   1    8.54    1.30
 -14  -7   1    8.72    1.74
  14   7  -1    9.47    1.28
  14   7  -1    8.59    1.14
 -13  -5   0    2.72    1.33
 -13  -5   0    3.84    1.12
  13   5   0    1.49    0.84
  13   5   0    1.94    0.84
 -12  -3  -1    9.18    1.15
 -12  -3  -1    9.16    1.56
  12   3   1   10.16    1.25
 -11  -1  -2   96.74    3.18
  11   1   2   94.02    2.99
 -10   1  -3   22.44    1.79
  10  -1   3   23.90    1.66
  -9   3  -4   13.17    1.67
   9  -3   4   12.37    1.42
  -8   5  -5    1.01    1.01
   8  -5   5    1.17    0.85
  -7   7  -6   17.97    1.74
  -7   7  -6   12.56    1.79
  -6   9  -7    4.14    1.21
  -6   9  -7    2.72    1.42
  -6   9  -7    3.36    1.38
  -5  11  -8    3.25    1.81
  -5  11  -8    0.23    1.81
 -14  -8   2    7.76    1.66
 -14  -8   2   15.24    2.21
  14   8  -2    8.15    1.34
  14   8  -2   10.27    1.54
 -13  -6   1   36.21    2.21
 -13  -6   1   31.06    2.49
  13   6  -1   35.93    1.97
  13   6  -1   32.61    1.90
 -12  -4   0   11.30    1.39
 -12  -4   0   11.73    1.54
  12   4   0    8.80    1.03
 -11  -2  -1    2.17    0.83
 -11  -2  -1    2.33    0.95
  11   2   1    3.60    0.87
 -10   0  -2   25.89    1.69
  10   0   2   22.76    1.44
  -9   2  -3   12.62    1.43
   9  -2   3   11.05    1.22
  -8   4  -4    8.78    1.15
   8  -4   4    6.88    0.93
  -7   6  -5   16.91    1.55
  -6   8  -6    4.14    0.95
  -6   8  -6    5.48    1.14
  -5  10  -7    1.33    1.33
  -5  10  -7    2.59    1.21
  -4  12  -8    2.12    1.81
  -4  12  -8    2.68    1.84
 -14  -9   3    3.03    1.80
 -14  -9   3    1.78    1.79
  14   9  -3    2.85    1.38
  14   9  -3    2.13    1.52
 -13  -7   2   10.95    1.66
 -13  -7   2   11.58    1.50
  13   7  -2    7.90    1.27
  13   7  -2    8.67    1.19
 -12  -5   1    3.14    0.96
 -12  -5   1    3.77    1.13
  12   5  -1    3.05    0.91
  12   5  -1    3.88    0.90
 -11  -3   0    4.87    1.01
 -11  -3   0    4.01    0.84
  11   3   0    5.33    0.99
 -10  -1  -1    1.43    0.74
 -10  -1  -1    2.23    0.73
  10   1   1    1.89    0.67
  -9   1  -2    3.25    0.77
   9  -1   2    1.82    0.59
  -8   3  -3    4.57    0.96
   8  -3   3    3.03    0.71
  -7   5  -4    8.02    0.98
   7  -5   4    6.51    0.82
  -6   7  -5   11.41    1.25
  -6   7  -5   10.06    1.33
  -5   9  -6   14.33    1.37
  -5   9  -6   15.30    1.66
  -4  11  -7    2.38    1.35
  -4  11  -7    1.15    1.16
  -3  13  -8    3.53    1.85
  -3  13  -8    1.71    1.80
 -13  -8   3    3.31    1.51
 -13  -8   3    3.74    1.44
  13   8  -3    3.75    1.35
  13   8  -3    3.91    1.19
 -12  -6   2   17.27    1.79
 -12  -6   2   18.72    1.87
  12   6  -2   17.27    1.71
  12   6  -2   18.86    1.64
 -11  -4   1    8.14    1.20
 -11  -4   1    6.34    1.18
  11   4  -1    7.43    0.89
  11   4  -1    8.59    1.05
 -10  -2   0    8.25    0.98
 -10  -2   0    7.26    1.07
  10   2   0    6.70    0.83
  -9   0  -1    0.51    0.59
   9   0   1   -0.50    0.56
  -8   2  -2    8.04    1.08
   8  -2   2    6.94    0.90
  -7   4  -3    6.02    0.87
   7  -4   3    4.88    0.74
  -6   6  -4   26.35    1.32
   6  -6   4   22.86    1.15
  -5   8  -5    4.91    0.90
  -5   8  -5    3.56    0.70
  -4  10  -6    1.04    0.94
  -3  12  -7    1.56    1.31
  -3  12  -7    0.47    1.21
  -2  14  -8    2.95    1.78
  -2  14  -8    1.01    1.79
 -13  -9   4    2.02    1.67
  13   9  -4    1.88    1.38
  13   9  -4    2.69    1.58
 -12  -7   3    5.38    1.19
 -12  -7   3    4.24    1.31
  12   7  -3    6.61    1.25
 -11  -5   2   27.00    1.76
 -11  -5   2   26.54    1.83
  11   5  -2   22.60    1.56
 -10  -3   1    3.99    0.91
 -10  -3   1    3.41    0.85
  10   3  -1    4.15    0.79
  -9  -1   0    6.57    0.92
  -9  -1   0    6.51    0.84
   9   1   0    6.02    0.79
  -8   1  -1   18.81    1.20
   8  -1   1   16.63    1.07
  -7   3  -2    6.26    0.82
   7  -3   2    5.55    0.68
  -6   5  -3   30.06    1.31
   6  -5   3   27.16    1.17
  -5   7  -4    3.30    0.62
   5  -7   4    3.22    0.56
  -4   9  -5    4.67    0.79
  -3  11  -6    2.86    0.94
  -2  13  -7    5.41    1.48
  -2  13  -7    6.83    1.53
  -1  15  -8    0.49    1.81
  -1  15  -8    0.82    1.84
 -12  -8   4    2.79    1.45
  12   8  -4    1.06    1.49
  12   8  -4    2.30    1.28
 -11  -6   3    4.00    1.09
 -11  -6   3    1.65    1.02
  11   6  -3    2.27    1.01
  11   6  -3    1.55    0.94
 -10  -4   2    2.95    0.93
 -10  -4   2    4.55    1.00
  10   4  -2    3.79    0.89
  -9  -2   1   13.13    1.17
  -9  -2   1   16.14    1.18
   9   2  -1   14.18    1.18
  -8   0   0    7.13    0.95
  -8   0   0    7.77    0.90
   8   0   0    7.38    0.84
  -7   2  -1    6.51    0.79
   7  -2   1    5.63    0.75
  -6   4  -2   18.91    1.14
   6  -4   2   17.65    0.96
  -5   6  -3   11.50    0.93
   5  -6   3   10.09    0.75
  -4   8  -4   11.13    1.04
  -4   8  -4   10.81    0.80
  -3  10  -5    1.72    0.69
  -2  12  -6   23.94    1.82
  -1  14  -7    4.65    1.39
  -1  14  -7    3.79    1.39
   0  16  -8    6.98    1.92
   0  16  -8   10.68    2.21
 -12  -9   5    5.25    1.63
  12   9  -5    6.94    1.88
  12   9  -5    2.78    1.62
 -11  -7   4   18.43    2.05
  11   7  -4   18.98    1.65
  11   7  -4   19.38    2.10
 -10  -5   3   32.09    1.94
 -10  -5   3   32.00    1.93
  10   5  -3   32.82    1.84
  10   5  -3   32.94    1.91
  -9  -3   2    6.76    1.00
  -9  -3   2    5.50    0.82
  -9  -3   2    5.72    0.83
   9   3  -2    5.41    0.81
   9   3  -2    5.38    0.75
  -8  -1   1   18.17    1.21
  -8  -1   1   18.79    1.19
   8   1  -1   16.89    1.18
  -7   1   0    1.53    0.56
   7  -1   0    1.93    0.54
  -6   3  -1   33.48    1.34
   6  -3   1   32.16    1.24
  -5   5  -2   24.77    1.13
   5  -5   2   23.67    1.00
  -4   7  -3   11.66    0.77
   4  -7   3   11.13    0.72
  -3   9  -4   22.63    1.25
  -2  11  -5   22.96    1.39
  -1  13  -6   16.02    1.58
   0  15  -7    2.27    1.32
   0  15  -7    1.11    1.41
   1  17  -8   -0.23    1.92
   1  17  -8   -0.07    2.02
 -11  -8   5    0.11    1.36
  11   8  -5   -0.83    1.36
  11   8  -5   -0.32    1.50
  11   8  -5    1.81    1.41
 -10  -6   4    6.78    1.16
  10   6  -4    7.41    1.27
  10   6  -4    8.10    1.44
  10   6  -4    9.45    1.25
  -9  -4   3   37.79    1.89
   9   4  -3   37.71    1.86
   9   4  -3   35.88    1.82
  -8  -2   2    7.45    0.88
  -8  -2   2    8.18    0.95
  -8  -2   2    7.06    0.82
   8   2  -2    9.00    0.93
   8   2  -2    7.79    0.80
  -7   0   1   -0.15    0.48
  -7   0   1    0.26    0.42
  -7   0   1   -0.23    0.50
   7   0  -1    0.21    0.38
   7   0  -1   -0.41    0.50
  -6   2   0   57.25    1.78
   6  -2   0   55.02    1.70
  -5   4  -1    8.56    0.83
   5  -4   1    7.71    0.78
  -4   6  -2    3.26    0.51
   4  -6   2    2.83    0.41
  -3   8  -3   -0.67    0.41
  -2  10  -4    0.95    0.57
  -1  12  -5   17.40    1.29
   0  14  -6   12.83    1.67
   1  16  -7    0.47    1.28
   1  16  -7   -0.55    1.45
  -1 -16   7    2.11    1.15
   2  18  -8    0.31    2.26
   2  18  -8   -4.56    1.79
  -2 -18   8    1.05    1.77
 -11  -9   6    5.82    1.90
  11   9  -6    1.73    1.90
  11   9  -6    0.65    1.76
  11   9  -6    3.07    2.00
 -10  -7   5   11.18    1.43
  10   7  -5    9.54    1.45
  10   7  -5   10.55    1.59
  10   7  -5    9.90    1.44
  -9  -5   4   14.75    1.53
   9   5  -4   14.38    1.51
   9   5  -4   15.63    1.69
   9   5  -4   17.11    1.73
  -8  -3   3    3.22    0.78
  -8  -3   3    1.77    0.68
   8   3  -3    1.49    0.74
   8   3  -3    2.63    0.75
   8   3  -3    3.73    0.85
  -7  -1   2   12.05    1.00
  -7  -1   2   12.16    0.97
  -7  -1   2   12.98    1.08
   7   1  -2   13.53    1.03
   7   1  -2   12.31    0.98
  -6   1   1   43.79    1.40
  -6   1   1   45.32    1.62
  -6   1   1   45.14    1.61
   6  -1  -1   44.88    1.62
   6  -1  -1   45.52    1.35
  -5   3   0   11.09    0.88
  -5   3   0   11.03    0.69
   5  -3   0   11.36    0.63
   5  -3   0   11.23    0.88
  -4   5  -1   33.36    1.14
   4  -5   1   33.36    1.16
  -3   7  -2   14.27    0.68
  -2   9  -3  170.91    4.03
  -1  11  -4   16.42    1.09
   0  13  -5    0.14    0.64
   0 -13   5   -0.31    0.63
   1  15  -6   11.79    1.32
  -1 -15   6   11.16    1.53
   2  17  -7    2.70    1.39
   2  17  -7   -0.76    1.35
  -2 -17   7    3.34    1.47
   3  19  -8    0.28    1.87
   3  19  -8    5.51    2.32
  -3 -19   8    2.59    2.00
 -10  -8   6    4.39    1.61
  10   8  -6    3.16    1.74
  10   8  -6    3.74    1.80
  10   8  -6    4.32    1.75
  -9  -6   5    7.24    1.22
   9   6  -5    5.99    1.32
   9   6  -5    6.97    1.29
   9   6  -5    6.71    1.29
  -8  -4   4    6.01    1.03
   8   4  -4    7.25    1.06
   8   4  -4    7.95    1.06
   8   4  -4    6.90    0.92
  -7  -2   3    4.41    0.66
  -7  -2   3    5.11    0.74
   7   2  -3    4.04    0.76
   7   2  -3    4.76    0.80
   7   2  -3    4.95    0.77
  -6   0   2   63.07    1.84
  -6   0   2   62.37    1.99
   6   0  -2   64.13    1.97
   6   0  -2   62.36    1.78
  -5   2   1   32.00    1.25
  -5   2   1   31.37    1.26
  -5   2   1   30.36    1.11
   5  -2  -1   30.64    1.06
   5  -2  -1   29.64    1.22
  -4   4   0    2.51    0.39
   4  -4   0    2.51    0.34
  -3   6  -1  406.11    7.75
   3  -6   1  417.47    7.93
  -2   8  -2    9.55    0.83
  -1  10  -3   12.69    0.91
   0  12  -4    7.21    0.86
   0 -12   4    7.74    0.88
   1  14  -5    3.21    0.81
  -1 -14   5    3.64    0.78
   2  16  -6    6.15    1.15
   2  16  -6    6.12    1.11
  -2 -16   6    3.82    0.95
   3  18  -7    2.95    1.56
   3  18  -7    1.19    1.45
  -3 -18   7    4.82    1.58
 -10  -9   7    4.29    1.89
  10   9  -7    2.42    2.01
  10   9  -7   -0.08    2.05
  10   9  -7    0.98    2.13
  -9  -7   6    5.64    1.39
   9   7  -6    6.37    1.69
   9   7  -6    6.63    1.54
   9   7  -6    5.35    1.39
  -8  -5   5    1.05    1.00
   8   5  -5   -0.74    1.03
   8   5  -5   -1.13    1.07
   8   5  -5   -0.34    0.96
  -7  -3   4    0.74    0.62
  -7  -3   4    0.42    0.66
   7   3  -4    0.68    0.74
   7   3  -4    0.18    0.68
   7   3  -4    2.28    0.83
  -6  -1   3    7.18    0.80
  -6  -1   3    6.95    0.88
   6   1  -3    7.31    0.89
   6   1  -3    8.10    0.97
   6   1  -3    6.83    0.93
  -5   1   2   31.37    1.25
  -5   1   2   31.88    1.28
   5  -1  -2   31.95    1.21
   5  -1  -2   34.93    1.37
  -4   3   1   73.79    1.75
   4  -3  -1   77.89    2.05
   4  -3  -1   77.46    1.78
  -3   5   0  114.34    2.27
   3  -5   0  116.28    2.57
   2  -7   1  240.89    4.61
  -1   9  -2   48.03    1.56
   0  11  -3    1.19    0.49
   0 -11   3    0.34    0.49
   1  13  -4    1.34    0.60
  -1 -13   4    0.70    0.55
   2  15  -5    3.97    0.92
  -2 -15   5    4.80    0.88
   3  17  -6   15.29    1.77
   3  17  -6   19.59    1.90
  -3 -17   6   15.02    1.72
   4  19  -7    3.76    1.78
   4  19  -7   -0.24    1.58
  -4 -19   7   -0.24    1.41
  -9  -8   7    4.56    1.80
   9   8  -7    0.43    1.88
   9   8  -7    6.17    1.77
   9   8  -7    5.28    1.93
  -8  -6   6    4.11    1.29
   8   6  -6    2.88    1.34
   8   6  -6    4.33    1.46
   8   6  -6    2.77    1.26
  -7  -4   5    4.03    1.04
   7   4  -5    3.15    1.07
   7   4  -5    3.40    0.93
   7   4  -5    5.15    1.06
  -6  -2   4    6.12    0.79
  -6  -2   4    8.29    1.09
   6   2  -4    6.19    0.90
   6   2  -4    6.33    0.88
   6   2  -4    7.14    0.78
  -5   0   3   -0.07    0.40
  -5   0   3   -0.36    0.44
   5   0  -3   -0.13    0.45
   5   0  -3   -0.65    0.49
   5   0  -3    0.90    0.59
  -4   2   2    8.25    0.83
  -4   2   2    8.28    0.80
   4  -2  -2    8.37    0.80
   4  -2  -2    7.50    0.77
  -3   4   1  397.78    7.17
   3  -4  -1  415.44    7.44
  -2   6   0  114.70    2.25
  -1   8  -1   62.66    1.72
  -1   8  -1   61.38    1.49
   0  10  -2   18.27    1.01
   0 -10   2   16.28    0.94
   1  12  -3   10.86    0.92
  -1 -12   3    9.94    0.85
   2  14  -4   13.78    1.15
  -2 -14   4   14.23    1.15
   3  16  -5   13.39    1.38
  -3 -16   5   13.42    1.41
   4  18  -6   13.16    1.50
   4  18  -6   19.20    2.06
  -4 -18   6   17.33    1.94
   5  20  -7    0.31    1.78
   5  20  -7    3.03    1.96
  -5 -20   7    2.73    1.67
  -8  -7   7    4.28    1.52
   8   7  -7    0.38    1.45
   8   7  -7   -1.49    1.75
   8   7  -7   -0.45    1.65
  -7  -5   6   10.26    1.52
   7   5  -6    8.97    1.40
   7   5  -6    9.35    1.18
   7   5  -6   11.86    1.53
  -6  -3   5    9.29    1.31
   6   3  -5    8.40    0.91
   6   3  -5    8.85    1.13
   6   3  -5    6.10    1.03
  -5  -1   4   36.85    1.62
  -5  -1   4   37.51    1.53
   5   1  -4   38.14    1.65
   5   1  -4   37.66    1.59
   5   1  -4   40.39    1.56
  -4   1   3   62.91    1.86
  -4   1   3   63.54    1.93
   4  -1  -3   65.82    1.89
   4  -1  -3   65.10    1.98
  -3   3   2    4.11    0.54
  -3   3   2    3.13    0.52
   3  -3  -2    2.61    0.46
  -2   5   1  922.67   16.02
   2  -5  -1  995.19   19.19
   2  -5  -1  991.47   17.21
  -1   7   0    6.81    0.58
   1  -7   0    8.56    0.58
   0   9  -1   -0.73    0.34
   0   9  -1   -0.28    0.42
   0  -9   1   -0.27    0.43
   1  11  -2   51.11    1.66
   1  11  -2   50.81    1.56
  -1 -11   2   49.53    1.62
   2  13  -3    0.99    0.54
  -2 -13   3    1.36    0.52
   3  15  -4   33.83    1.64
  -3 -15   4   35.42    1.70
   4  17  -5   49.45    2.30
   4  17  -5   47.09    2.14
  -4 -17   5   44.44    2.14
   5  19  -6    3.33    1.50
   5  19  -6    1.48    1.38
  -5 -19   6   -0.32    1.30
   6  21  -7    7.32    2.28
   6  21  -7   -1.65    2.02
  -6 -21   7    5.64    2.17
  -8  -8   8   -0.34    1.93
   8   8  -8   -1.01    1.93
   8   8  -8    2.48    2.45
   8   8  -8    2.01    2.12
  -7  -6   7    1.88    1.40
   7   6  -7    3.66    1.50
   7   6  -7    4.34    1.74
   7   6  -7    2.13    1.23
  -6  -4   6    9.51    1.31
   6   4  -6    8.61    1.35
   6   4  -6   10.39    1.10
   6   4  -6    8.14    1.36
  -5  -2   5    0.00    0.74
  -5  -2   5    1.15    0.68
   5   2  -5    1.05    0.83
   5   2  -5   -0.05    0.77
   5   2  -5    2.06    0.69
  -4   0   4   66.42    2.11
  -4   0   4   65.82    2.02
   4   0  -4   72.35    2.24
   4   0  -4   71.13    2.09
  -3   2   3  123.07    3.00
  -3   2   3  126.00    2.88
   3  -2  -3  129.95    2.89
   3  -2  -3  124.21    3.02
  -2   4   2   98.25    2.20
  -2   4   2   94.03    2.22
   2  -4  -2  102.54    2.28
  -1   6   1  144.15    3.13
  -1   6   1  142.96    2.79
   1  -6  -1  158.65    3.38
   1  -6  -1  154.70    2.99
   0   8   0   11.33    0.69
   0   8   0   12.73    0.69
   1  10  -1   16.62    0.88
   1  10  -1   16.22    0.86
  -1 -10   1   14.24    0.63
  -1 -10   1   16.18    0.85
   2  12  -2   21.73    1.06
   2  12  -2   20.87    0.82
   2  12  -2   22.56    1.15
  -2 -12   2   20.59    1.08
  -2 -12   2   20.71    0.87
   3  14  -3   23.94    1.26
   3  14  -3   21.96    0.97
  -3 -14   3   24.39    1.06
  -3 -14   3   24.48    1.31
   4  16  -4   25.08    1.58
   4  16  -4   27.81    1.24
  -4 -16   4   30.29    1.66
   5  18  -5   26.10    2.06
   5  18  -5   26.38    1.99
  -5 -18   5   27.12    1.88
   6  20  -6    3.97    1.75
   6  20  -6    1.67    1.58
  -6 -20   6   -1.71    1.46
  -7  -7   8    1.40    1.73
   7   7  -8    2.20    1.91
   7   7  -8   -1.21    1.69
   7   7  -8    2.76    2.27
  -6  -5   7    1.94    1.41
   6   5  -7    1.34    1.45
   6   5  -7    0.55    1.37
   6   5  -7    0.50    1.14
  -5  -3   6    2.97    1.00
   5   3  -6    4.47    1.18
   5   3  -6    2.95    1.08
   5   3  -6    3.89    0.86
  -4  -1   5   10.18    1.18
  -4  -1   5    7.92    0.88
   4   1  -5    8.36    1.05
   4   1  -5    9.40    1.10
  -3   1   4   51.79    1.77
  -3   1   4   53.80    1.77
   3  -1  -4   53.89    1.74
   3  -1  -4   53.48    1.83
  -2   3   3   20.16    0.92
  -2   3   3   21.48    1.07
   2  -3  -3   22.72    0.99
   2  -3  -3   22.62    1.10
  -1   5   2    3.30    0.41
  -1   5   2    3.75    0.47
   1  -5  -2    3.93    0.50
   1  -5  -2    4.25    0.55
   0   7   1   -0.65    0.37
   0   7   1   -0.13    0.30
   0  -7  -1    0.09    0.30
   0  -7  -1   -0.36    0.38
   1   9   0   78.82    1.92
   1   9   0   81.87    1.95
  -1  -9   0   76.94    1.87
  -1  -9   0   78.51    1.91
  -1  -9   0   79.01    1.80
   2  11  -1  124.47    2.72
   2  11  -1  128.55    3.06
   2  11  -1  129.33    2.98
  -2 -11   1  126.52    2.74
  -2 -11   1  131.18    3.06
   3  13  -2   34.88    1.16
   3  13  -2   34.32    1.43
   3  13  -2   36.42    1.36
  -3 -13   2   34.84    1.42
  -3 -13   2   34.59    1.24
   4  15  -3    0.92    0.51
   4  15  -3    1.32    0.58
   4  15  -3    0.80    0.66
  -4 -15   3    0.66    0.65
  -4 -15   3    1.67    0.65
   5  17  -4   22.54    1.30
   5  17  -4   20.93    1.65
  -5 -17   4   20.52    1.49
   6  19  -5    1.28    1.06
   6  19  -5    2.26    1.04
   6  19  -5    0.67    1.31
   6  19  -5   -0.67    1.34
  -6 -19   5   -0.78    0.94
   7  21  -6    5.05    1.59
   7  21  -6   -0.59    1.80
   7  21  -6    7.70    1.57
   7  21  -6    2.03    1.80
  -7 -21   6   -0.46    1.59
  -6  -6   8    1.42    1.54
   6   6  -8    3.10    1.54
   6   6  -8    0.66    1.92
   6   6  -8    2.52    1.96
  -5  -4   7    1.90    1.15
   5   4  -7    0.11    1.31
   5   4  -7    0.45    1.08
   5   4  -7    0.33    1.45
  -4  -2   6    6.11    1.11
   4   2  -6    3.84    0.86
   4   2  -6    6.06    1.12
  -3   0   5    0.01    0.63
  -3   0   5    0.92    0.60
   3   0  -5   -0.45    0.58
   3   0  -5   -0.05    0.66
  -2   2   4    0.78    0.45
  -2   2   4   -0.34    0.44
   2  -2  -4    0.81    0.52
   2  -2  -4    0.45    0.53
  -1   4   3   13.59    0.90
  -1   4   3   12.24    0.70
   1  -4  -3   13.22    1.04
   1  -4  -3   13.20    0.88
   1  -4  -3   14.44    0.75
   0   6   2  184.41    3.53
   0   6   2  182.56    4.03
   0  -6  -2  208.15    3.93
   0  -6  -2  207.11    4.47
   1   8   1   59.83    1.61
   1   8   1   58.16    1.36
  -1  -8  -1   61.06    1.39
  -1  -8  -1   59.91    1.60
   2  10   0   68.53    1.79
   2  10   0   67.01    1.70
   2  10   0   69.93    1.82
  -2 -10   0   67.75    1.71
  -2 -10   0   70.76    1.78
  -2 -10   0   67.78    1.83
   3  12  -1    9.69    0.72
   3  12  -1    7.86    0.82
   3  12  -1    8.41    0.86
  -3 -12   1    8.78    0.79
  -3 -12   1    8.76    0.83
   4  14  -2   71.88    2.27
   4  14  -2   70.75    1.93
   4  14  -2   75.45    2.15
  -4 -14   2   75.70    2.07
  -4 -14   2   74.18    2.31
   5  16  -3   20.14    1.23
   5  16  -3   20.92    1.27
   5  16  -3   21.36    1.42
  -5 -16   3   17.22    1.35
  -5 -16   3   15.99    1.29
   6  18  -4   26.63    1.92
   6  18  -4   21.18    1.98
   6  18  -4   22.66    1.54
   6  18  -4   25.42    1.59
  -6 -18   4   22.95    1.72
  -6 -18   4   22.30    1.67
   7  20  -5   13.00    1.80
   7  20  -5   10.75    1.51
   7  20  -5   10.14    1.19
   7  20  -5    7.40    1.61
  -7 -20   5    7.90    1.30
  -5  -5   8    1.42    1.37
   5   5  -8    4.95    1.96
   5   5  -8    3.47    1.76
   5   5  -8    1.09    1.40
  -4  -3   7    3.71    1.22
   4   3  -7    3.40    1.04
   4   3  -7    5.90    1.34
  -3  -1   6    2.02    0.76
   3   1  -6    0.61    0.90
   3   1  -6   -0.84    0.69
  -2   1   5    7.20    0.89
  -2   1   5    6.70    0.83
   2  -1  -5    7.78    1.01
   2  -1  -5    9.42    0.98
  -1   3   4    6.87    0.88
  -1   3   4    7.18    0.71
   1  -3  -4    8.05    0.76
   1  -3  -4    7.47    0.86
   1  -3  -4    6.50    0.75
   0   5   3    0.45    0.43
   0   5   3   -0.36    0.27
   0  -5  -3   -0.38    0.30
   0  -5  -3    0.21    0.44
   0  -5  -3   -0.32    0.39
   1   7   2    3.71    0.42
   1   7   2    4.11    0.55
  -1  -7  -2    5.10    0.57
  -1  -7  -2    5.26    0.75
   2   9   1   80.32    1.87
   2   9   1   83.22    2.04
  -2  -9  -1   84.41    2.09
  -2  -9  -1   85.63    1.92
  -2  -9  -1   85.42    2.07
   3  11   0   25.26    1.11
   3  11   0   20.89    1.03
   3  11   0   24.79    1.01
  -3 -11   0   21.59    0.94
  -3 -11   0   22.80    1.01
  -3 -11   0   22.33    1.03
   4  13  -1   44.61    1.65
   4  13  -1   46.22    1.56
   4  13  -1   44.77    1.45
  -4 -13   1   43.66    1.48
  -4 -13   1   43.98    1.58
   5  15  -2   29.56    1.56
   5  15  -2   29.29    1.32
   5  15  -2   30.36    1.40
  -5 -15   2   30.36    1.44
  -5 -15   2   31.38    1.50
   6  17  -3   13.91    1.53
   6  17  -3   12.98    1.28
   6  17  -3   12.78    1.29
  -6 -17   3   13.53    1.35
  -6 -17   3   12.19    1.50
   7  19  -4   11.20    1.31
   7  19  -4    9.88    1.07
   7  19  -4   12.86    1.52
   7  19  -4   11.27    1.52
  -7 -19   4   10.27    1.26
  -7 -19   4   11.62    1.34
   8  21  -5    4.37    1.79
   8  21  -5    4.36    1.62
   8  21  -5    6.63    1.30
   8  21  -5    5.43    1.55
  -8 -21   5    3.14    1.42
  -5  -6   9    4.43    2.09
   5   6  -9    9.87    2.69
   5   6  -9   11.14    2.46
   5   6  -9   11.13    2.02
  -4  -4   8    4.70    1.42
   4   4  -8    3.39    1.33
   4   4  -8    5.21    1.59
   4   4  -8    1.89    1.66
  -3  -2   7    3.45    1.09
   3   2  -7    1.76    0.98
   3   2  -7    2.10    1.10
  -2   0   6   10.15    1.17
   2   0  -6   10.71    1.31
   2   0  -6   10.02    1.26
  -1   2   5    8.84    0.87
  -1   2   5    8.34    1.00
   1  -2  -5    7.53    0.78
   1  -2  -5    9.18    1.14
   1  -2  -5    9.48    0.95
   0   4   4  107.51    2.40
   0   4   4  102.09    2.54
   0  -4  -4  101.12    2.44
   0  -4  -4  108.01    2.55
   0  -4  -4  109.37    2.88
   1   6   3   19.60    1.13
   1   6   3   19.65    0.95
  -1  -6  -3   22.89    1.13
  -1  -6  -3   22.40    0.94
   2   8   2    9.42    0.85
  -2  -8  -2   10.37    0.79
  -2  -8  -2   10.47    0.79
   3  10   1   43.37    1.37
   3  10   1   40.97    1.26
   3  10   1   41.19    1.36
  -3 -10  -1   43.93    1.28
  -3 -10  -1   42.07    1.37
  -3 -10  -1   43.76    1.37
   4  12   0    1.48    0.45
   4  12   0    1.08    0.47
   4  12   0    0.73    0.48
  -4 -12   0    1.74    0.58
  -4 -12   0    0.44    0.40
  -4 -12   0    0.75    0.49
   5  14  -1   17.44    1.19
   5  14  -1   18.81    1.11
   5  14  -1   19.13    1.10
  -5 -14   1   19.18    1.22
  -5 -14   1   18.24    1.10
   6  16  -2   18.89    1.26
   6  16  -2   17.18    1.27
   6  16  -2   17.09    1.39
  -6 -16   2   16.75    1.42
  -6 -16   2   17.09    1.33
   7  18  -3   20.87    1.60
   7  18  -3   19.81    1.89
   7  18  -3   18.04    1.81
   7  18  -3   24.55    1.54
  -7 -18   3   18.90    1.62
  -7 -18   3   20.53    1.85
   8  20  -4    8.06    1.61
   8  20  -4   11.45    1.48
   8  20  -4    8.86    1.37
   8  20  -4    8.30    1.13
  -8 -20   4    9.73    1.47
  -8 -20   4   11.82    1.42
   9  22  -5    2.23    1.46
   9  22  -5    3.91    2.01
   9  22  -5    5.83    2.05
   9  22  -5    2.72    1.90
  -9 -22   5    1.31    1.77
  -4  -5   9    1.74    1.74
   4   5  -9    0.03    2.10
   4   5  -9    3.21    1.83
   4   5  -9    4.58    2.25
  -3  -3   8   20.28    2.13
   3   3  -8   18.61    2.21
   3   3  -8   23.20    2.44
  -2  -1   7   17.73    1.58
   2   1  -7   20.38    1.76
   2   1  -7   20.31    1.79
  -1   1   6   13.39    1.13
   1  -1  -6   12.84    1.47
   1  -1  -6   15.88    1.38
   1  -1  -6   18.56    1.34
   0   3   5    0.55    0.46
   0   3   5   -0.07    0.61
   0  -3  -5    0.13    0.56
   0  -3  -5   -0.04    0.49
   0  -3  -5    0.16    0.58
   1   5   4   91.83    2.30
  -1  -5  -4   94.50    2.56
  -1  -5  -4   93.64    2.22
  -1  -5  -4   87.81    2.09
   2   7   3  151.26    3.58
  -2  -7  -3  165.68    3.78
   3   9   2   55.10    1.67
  -3  -9  -2   59.36    1.74
  -3  -9  -2   60.09    1.69
   4  11   1    2.75    0.54
   4  11   1    3.71    0.48
   4  11   1    2.67    0.52
  -4 -11  -1    3.15    0.52
  -4 -11  -1    3.29    0.49
  -4 -11  -1    4.33    0.58
   5  13   0    7.17    1.00
   5  13   0    8.80    0.84
   5  13   0    7.77    0.82
  -5 -13   0    8.09    0.93
  -5 -13   0    7.95    0.89
   6  15  -1    1.87    0.53
   6  15  -1    2.22    0.63
   6  15  -1    2.72    0.84
  -6 -15   1    2.24    0.74
  -6 -15   1    1.95    0.72
   7  17  -2    8.17    1.06
   7  17  -2    9.01    1.15
   7  17  -2   11.25    1.41
  -7 -17   2    7.02    1.08
  -7 -17   2    7.24    1.08
   8  19  -3    3.94    0.91
   8  19  -3    2.37    1.24
   8  19  -3    3.38    1.18
   8  19  -3    4.41    1.44
  -8 -19   3    4.91    1.38
  -8 -19   3    3.03    1.18
   9  21  -4    4.01    1.70
   9  21  -4    6.21    1.66
   9  21  -4    5.00    1.24
   9  21  -4    4.50    1.66
  -9 -21   4    2.39    1.57
  -9 -21   4    3.66    1.59
  -3  -4   9    3.06    1.63
   3   4  -9    4.36    1.87
   3   4  -9    5.28    2.16
  -2  -2   8   12.16    1.54
   2   2  -8   13.36    1.55
   2   2  -8   15.40    2.18
  -1   0   7    0.71    0.89
   1   0  -7   -0.76    0.94
   1   0  -7    0.34    0.99
   1   0  -7   -0.51    0.99
   0   2   6    6.60    0.84
   0  -2  -6    6.32    0.92
   0  -2  -6    4.59    0.78
   0  -2  -6    5.57    0.91
   1   4   5    3.44    0.70
  -1  -4  -5    4.10    0.65
  -1  -4  -5    2.04    0.55
  -1  -4  -5    3.08    0.68
   2   6   4   44.07    1.72
  -2  -6  -4   44.94    1.66
   3   8   3    0.18    0.45
  -3  -8  -3   -0.48    0.36
  -3  -8  -3    0.32    0.41
   4  10   2  102.40    2.60
  -4 -10  -2  107.09    2.61
  -4 -10  -2  107.28    2.67
  -4 -10  -2  104.16    2.43
   5  12   1   20.23    1.09
   5  12   1   22.09    1.03
   5  12   1   20.20    1.10
  -5 -12  -1   20.16    1.05
  -5 -12  -1   20.40    1.07
  -5 -12  -1   21.89    1.09
   6  14   0    8.55    0.95
   6  14   0    7.09    0.87
   6  14   0    7.85    0.90
  -6 -14   0    7.85    1.05
  -6 -14   0    8.13    0.98
   7  16  -1   -0.47    0.91
   7  16  -1    0.78    0.57
   7  16  -1    2.05    0.69
  -7 -16   1    0.53    0.85
  -7 -16   1    1.73    0.91
   8  18  -2    1.53    0.93
   8  18  -2    0.15    1.18
   8  18  -2    0.64    0.73
   8  18  -2    0.79    0.97
  -8 -18   2    0.49    1.05
  -8 -18   2    0.30    1.13
   9  20  -3    8.81    1.45
   9  20  -3    8.70    1.69
   9  20  -3    7.34    1.02
   9  20  -3    3.76    1.43
  -9 -20   3   10.20    1.47
  -9 -20   3    7.21    1.65
  10  22  -4    7.87    1.96
  10  22  -4   11.85    2.04
  10  22  -4   10.83    1.44
  10  22  -4    9.52    2.25
 -10 -22   4    7.97    2.05
 -10 -22   4    8.82    2.03
  -2  -3   9    2.34    1.59
   2   3  -9    5.13    2.00
   2   3  -9    0.36    1.74
   2   3  -9   -0.38    1.88
  -1  -1   8   10.63    1.51
   1   1  -8    9.89    1.48
   1   1  -8    9.29    1.64
   1   1  -8    9.75    1.53
   0   1   7   -0.87    0.81
   0  -1  -7    0.45    1.08
   0  -1  -7    1.48    1.04
   0  -1  -7    0.55    0.94
  -1  -3  -6    1.32    0.82
  -1  -3  -6    0.31    0.66
  -1  -3  -6    1.23    0.77
   2   5   5   10.20    1.07
  -2  -5  -5   10.34    1.14
  -2  -5  -5    8.25    0.78
  -2  -5  -5   11.60    1.00
   3   7   4   22.07    1.33
  -3  -7  -4   22.97    1.22
  -3  -7  -4   22.14    1.11
   4   9   3    1.29    0.57
  -4  -9  -3    2.89    0.53
  -4  -9  -3    1.68    0.49
   5  11   2   94.44    2.56
   5  11   2   95.57    2.53
  -5 -11  -2   95.75    2.44
  -5 -11  -2   92.32    2.48
  -5 -11  -2   91.56    2.31
   6  13   1    6.69    0.77
   6  13   1    9.01    0.88
   6  13   1    8.56    1.03
  -6 -13  -1    7.78    0.86
  -6 -13  -1    7.86    0.97
  -6 -13  -1    7.37    0.91
   7  15   0    4.11    0.95
   7  15   0    3.25    0.63
   7  15   0    2.17    0.65
  -7 -15   0    4.06    0.92
  -7 -15   0    3.36    0.81
   8  17  -1   12.68    1.67
   8  17  -1   12.42    1.43
   8  17  -1   10.65    1.23
  -8 -17   1   12.31    1.58
  -8 -17   1   12.99    1.67
   9  19  -2    4.26    1.41
   9  19  -2    3.12    1.13
   9  19  -2    4.67    1.24
   9  19  -2    3.63    0.88
  -9 -19   2    5.69    1.46
  -9 -19   2    5.11    1.30
  10  21  -3    3.48    1.85
  10  21  -3    2.58    1.59
  10  21  -3    4.57    1.67
  10  21  -3    4.34    1.15
 -10 -21   3    4.43    1.70
 -10 -21   3    6.66    1.84
   1   2  -9    4.38    1.87
   1   2  -9    1.16    1.73
   1   2  -9   -0.30    1.77
   0   0  -8   63.57    2.71
   0   0  -8   59.38    3.11
   0   0  -8   60.19    2.75
  -1  -2  -7   86.42    2.74
  -1  -2  -7   92.68    3.22
  -1  -2  -7   91.16    2.89
  -2  -4  -6    2.21    0.74
  -2  -4  -6    2.66    0.81
  -2  -4  -6    1.05    0.63
  -3  -6  -5    1.03    0.62
  -3  -6  -5    0.84    0.59
   4   8   4   10.31    1.10
  -4  -8  -4   12.26    1.02
  -4  -8  -4   10.75    0.92
   5  10   3   86.90    2.48
  -5 -10  -3   90.28    2.40
  -5 -10  -3   89.69    2.46
  -5 -10  -3   86.55    2.14
   6  12   2   16.09    1.09
   6  12   2   13.68    1.03
  -6 -12  -2   15.09    1.03
  -6 -12  -2   16.26    1.05
  -6 -12  -2   15.04    1.02
   7  14   1   15.14    1.14
   7  14   1   12.88    1.13
   7  14   1   14.09    1.31
  -7 -14  -1   16.80    1.28
  -7 -14  -1   15.15    1.19
  -7 -14  -1   15.25    1.11
   8  16   0   -0.10    0.79
   8  16   0    0.67    0.93
   8  16   0    0.31    0.63
  -8 -16   0    0.56    0.86
  -8 -16   0    0.25    0.81
   9  18  -1   20.49    1.74
   9  18  -1   17.08    1.44
   9  18  -1   19.07    2.10
  -9 -18   1   23.24    2.04
  -9 -18   1   22.74    2.05
  10  20  -2   -0.04    1.27
  10  20  -2    0.87    1.05
  10  20  -2    1.90    1.79
 -10 -20   2    1.51    1.45
 -10 -20   2    2.54    1.54
  11  22  -3    2.04    1.73
  11  22  -3   -0.73    1.35
  11  22  -3   -1.11    2.13
  11  22  -3    3.31    1.81
 -11 -22   3    3.93    2.10
 -11 -22   3    4.40    1.90
   0   1  -9    0.59    1.75
   0   1  -9   -0.15    1.72
   0   1  -9    1.43    1.66
  -1  -1  -8    9.48    1.37
  -1  -1  -8    8.75    1.48
  -1  -1  -8    9.15    1.39
  -2  -3  -7   24.68    1.97
  -2  -3  -7   27.18    1.79
  -2  -3  -7   23.48    1.69
  -2  -3  -7   19.44    1.53
  -3  -5  -6   13.36    1.09
  -3  -5  -6   15.82    1.29
  -3  -5  -6   18.59    1.55
  -3  -5  -6   18.69    1.35
   4   7   5    6.50    0.99
  -4  -7  -5    6.48    0.82
  -4  -7  -5    7.78    0.84
   5   9   4    2.22    0.68
  -5  -9  -4    2.11    0.61
  -5  -9  -4    2.70    0.61
   6  11   3   13.08    1.19
  -6 -11  -3   11.25    0.94
  -6 -11  -3   12.79    1.05
  -6 -11  -3   13.22    1.06
   7  13   2   10.55    1.13
   7  13   2   12.74    1.09
  -7 -13  -2   11.28    1.09
  -7 -13  -2   12.31    1.13
  -7 -13  -2   12.12    1.09
   8  15   1    1.98    0.75
   8  15   1    3.44    0.87
  -8 -15  -1    3.55    0.95
  -8 -15  -1    3.71    0.87
   9  17   0    5.54    1.14
   9  17   0    3.19    0.82
   9  17   0    4.35    1.24
  -9 -17   0    6.96    1.21
  -9 -17   0    6.15    1.24
  10  19  -1    3.13    1.52
  10  19  -1    1.81    0.97
  10  19  -1    3.06    1.22
 -10 -19   1    3.68    1.48
 -10 -19   1    2.44    1.42
  11  21  -2    1.45    1.84
  11  21  -2   -2.28    1.23
  11  21  -2    1.44    1.62
 -11 -21   2    1.50    1.68
 -11 -21   2    1.28    1.76
  -1   0  -9   -1.35    1.67
  -1   0  -9   -0.06    1.64
  -1   0  -9    0.40    1.67
  -1   0  -9   -1.64    1.57
  -2  -2  -8   10.37    1.39
  -2  -2  -8   11.86    1.56
  -2  -2  -8   13.11    1.56
  -2  -2  -8   11.44    1.48
  -3  -4  -7   11.38    1.32
  -3  -4  -7    6.63    1.00
  -3  -4  -7    8.21    1.27
  -4  -6  -6   14.47    1.38
  -4  -6  -6   12.59    1.48
   5   8   5    3.19    0.92
  -5  -8  -5    3.16    0.72
  -5  -8  -5    3.58    0.73
   6  10   4    6.71    0.89
  -6 -10  -4    6.28    0.78
  -6 -10  -4    7.01    0.82
  -6 -10  -4    7.83    0.85
   7  12   3   12.94    1.18
   7  12   3    9.71    1.21
  -7 -12  -3    9.96    1.04
  -7 -12  -3    8.02    1.12
  -7 -12  -3   10.87    1.12
   8  14   2    1.28    0.77
   8  14   2    1.24    0.77
  -8 -14  -2    1.64    0.76
  -8 -14  -2    1.79    0.72
   9  16   1    8.02    0.95
   9  16   1    8.05    1.12
  -9 -16  -1    8.28    1.25
  -9 -16  -1    9.95    1.21
  10  18   0   24.81    1.94
  10  18   0   20.73    1.76
 -10 -18   0   25.91    2.22
 -10 -18   0   23.97    2.17
  11  20  -1    6.08    1.91
  11  20  -1    6.44    1.50
  11  20  -1    4.71    1.30
 -11 -20   1   10.56    2.06
 -11 -20   1    7.07    1.76
  12  22  -2    2.09    2.03
  12  22  -2   -1.62    1.53
  12  22  -2    2.80    2.28
 -12 -22   2    1.16    2.19
 -12 -22   2    2.92    2.24
  -2  -1  -9    2.71    1.70
  -2  -1  -9    4.17    1.65
  -2  -1  -9    1.46    1.60
  -2  -1  -9    2.72    1.71
  -3  -3  -8   18.58    2.34
  -3  -3  -8   19.49    1.89
  -3  -3  -8   22.19    2.22
  -3  -3  -8   20.89    2.09
  -4  -5  -7    4.82    1.17
  -4  -5  -7    4.20    0.90
  -4  -5  -7    5.98    1.11
  -5  -7  -6   10.00    1.27
  -5  -7  -6    6.83    1.01
   6   9   5   26.79    1.92
  -6  -9  -5   23.45    1.52
  -6  -9  -5   25.11    1.55
   7  11   4   19.49    1.63
  -7 -11  -4   18.90    1.23
  -7 -11  -4   21.02    1.39
  -7 -11  -4   21.26    1.35
   8  13   3    7.70    0.98
   8  13   3    8.65    1.06
  -8 -13  -3    9.15    1.26
  -8 -13  -3    9.17    1.24
  -8 -13  -3    7.36    0.96
   9  15   2    7.31    0.99
   9  15   2    4.74    0.96
  -9 -15  -2    5.23    0.96
  -9 -15  -2    6.25    1.11
  -9 -15  -2    6.46    0.97
  10  17   1    5.42    1.17
  10  17   1    6.11    1.06
 -10 -17  -1    7.55    1.29
 -10 -17  -1    8.56    1.48
  11  19   0    0.49    1.41
 -11 -19   0    1.76    1.52
 -11 -19   0   -2.36    1.43
  12  21  -1    2.76    1.55
  12  21  -1    7.03    1.99
 -12 -21   1    8.58    2.10
 -12 -21   1    9.37    2.08
  -3  -2  -9    8.76    1.74
  -3  -2  -9   11.57    1.80
  -3  -2  -9    8.03    1.80
  -3  -2  -9   10.46    1.83
  -4  -4  -8    4.47    1.41
  -4  -4  -8    4.24    1.39
  -4  -4  -8    3.96    1.20
  -5  -6  -7    8.75    1.22
  -5  -6  -7    9.96    1.32
  -5  -6  -7    8.78    1.41
   6   8   6    5.19    1.30
  -6  -8  -6    3.98    0.91
  -6  -8  -6    5.09    1.20
   7  10   5   32.21    2.15
  -7 -10  -5   32.44    1.71
  -7 -10  -5   26.60    1.62
  -7 -10  -5   29.98    1.41
   8  12   4    7.11    1.11
  -8 -12  -4    5.96    0.91
  -8 -12  -4    9.31    1.12
  -8 -12  -4    6.39    0.95
   9  14   3   45.49    2.22
   9  14   3   45.12    2.11
  -9 -14  -3   44.05    2.03
  -9 -14  -3   45.92    2.01
  -9 -14  -3   40.78    2.06
  10  16   2   11.39    1.18
  10  16   2    7.50    1.11
 -10 -16  -2   12.17    1.29
 -10 -16  -2   11.99    1.42
  11  18   1    2.59    1.33
  11  18   1    0.58    1.15
 -11 -18  -1    1.81    1.41
 -11 -18  -1    0.71    1.38
  12  20   0    7.29    1.84
 -12 -20   0    6.57    1.93
 -12 -20   0    5.30    1.90
  -4  -3  -9    2.98    1.83
  -4  -3  -9    4.27    1.60
  -4  -3  -9    3.68    1.85
  -5  -5  -8    1.03    1.19
  -5  -5  -8    2.98    1.53
  -5  -5  -8    1.83    1.36
  -6  -7  -7    1.03    1.14
  -6  -7  -7    1.15    1.27
   7   9   6    0.23    1.29
  -7  -9  -6    1.08    1.09
  -7  -9  -6    1.15    0.87
   8  11   5   10.14    1.34
  -8 -11  -5   13.28    1.28
  -8 -11  -5   12.99    1.37
  -8 -11  -5   11.35    1.55
   9  13   4    9.61    1.31
  -9 -13  -4   11.69    1.52
  -9 -13  -4   10.76    1.46
  -9 -13  -4    8.99    1.12
  10  15   3    0.92    1.01
  10  15   3    0.73    1.03
 -10 -15  -3   -0.74    1.03
 -10 -15  -3   -1.00    0.91
 -10 -15  -3   -0.04    1.07
  11  17   2    5.27    1.25
  11  17   2    3.83    1.28
 -11 -17  -2    4.31    1.32
 -11 -17  -2    6.59    1.46
  12  19   1    2.92    1.40
  12  19   1    1.96    1.54
 -12 -19  -1    2.83    1.68
 -12 -19  -1    2.45    1.78
  -5  -4  -9    0.77    1.94
  -5  -4  -9    1.65    1.54
  -5  -4  -9    2.18    1.72
  -6  -6  -8    1.50    1.34
  -6  -6  -8    2.17    1.59
  -7  -8  -7    2.82    1.35
  -7  -8  -7    2.28    1.15
   8  10   6    3.33    1.41
  -8 -10  -6    2.03    1.06
  -8 -10  -6    4.26    1.20
   9  12   5   17.42    2.33
  -9 -12  -5   17.67    1.80
  -9 -12  -5   13.92    1.53
  -9 -12  -5   15.69    1.77
  10  14   4   18.82    2.30
 -10 -14  -4   23.42    1.91
 -10 -14  -4   19.68    1.88
 -10 -14  -4   19.12    1.91
  11  16   3   13.74    1.55
  11  16   3   12.90    1.40
 -11 -16  -3   15.51    2.08
 -11 -16  -3   15.87    1.98
  12  18   2    1.71    1.53
  12  18   2    3.70    1.48
 -12 -18  -2    4.65    1.69
 -12 -18  -2    4.44    1.60
  13  20   1    3.69    1.75
  13  20   1    1.24    1.82
 -13 -20  -1    2.72    2.13
 -13 -20  -1    5.78    2.10
  -7  -7  -8    2.93    1.42
  -7  -7  -8    1.25    1.72
  -8  -9  -7    3.74    1.49
  -8  -9  -7    1.01    1.21
   9  11   6    9.10    1.72
  -9 -11  -6    9.11    1.48
  -9 -11  -6    7.83    1.16
  -9 -11  -6    7.48    1.23
  10  13   5    3.08    1.54
 -10 -13  -5    3.46    1.13
 -10 -13  -5    4.61    1.24
 -10 -13  -5    2.82    1.19
  11  15   4   33.94    2.86
 -11 -15  -4   31.80    2.24
 -11 -15  -4   33.53    2.41
 -11 -15  -4   34.70    2.25
  12  17   3    1.05    1.59
  12  17   3    0.10    1.50
 -12 -17  -3    1.57    1.62
 -12 -17  -3    0.97    1.41
  13  19   2   -2.51    1.73
  13  19   2    0.64    1.74
 -13 -19  -2    1.83    1.98
 -13 -19  -2    1.46    2.09
  -8  -8  -8   -0.20    1.46
  -8  -8  -8    2.69    2.06
  -9 -10  -7   -0.71    1.25
  -9 -10  -7   -0.92    1.74
  10  12   6    3.06    1.73
 -10 -12  -6    3.12    1.60
 -10 -12  -6    0.05    1.23
  11  14   5   -1.54    1.64
 -11 -14  -5   -0.28    1.27
 -11 -14  -5    2.38    1.38
 -11 -14  -5    2.88    1.45
  12  16   4    8.24    1.84
 -12 -16  -4    8.65    1.68
 -12 -16  -4    8.03    1.52
 -12 -16  -4    4.83    1.71
 -10 -11  -7    2.86    2.01
 -10 -11  -7    0.35    1.41
  11  13   6    3.40    2.07
 -11 -13  -6    3.87    1.44
 -11 -13  -6    5.56    1.81
 -15  -2  -3    1.74    1.65
 -15  -2  -3    1.79    2.09
  15   2   3    4.18    1.86
 -14   0  -4    7.49    2.24
  14   0   4    5.85    1.86
 -13   2  -5    3.93    2.13
  13  -2   5    9.22    1.89
 -12   4  -6    8.32    2.30
 -15  -3  -2    2.89    1.44
 -15  -3  -2    3.76    1.93
  15   3   2    3.31    1.62
 -14  -1  -3   10.12    1.62
 -14  -1  -3   12.85    1.93
  14   1   3   10.71    1.83
 -13   1  -4    0.26    1.51
  13  -1   4    0.11    1.48
 -12   3  -5   22.24    2.28
  12  -3   5   17.74    1.93
 -11   5  -6    1.45    1.91
 -10   7  -7    0.87    2.06
 -10   7  -7    0.66    1.80
 -15  -4  -1    5.10    1.92
 -15  -4  -1    2.92    1.44
  15   4   1    3.69    1.41
 -14  -2  -2    5.82    1.52
 -14  -2  -2    7.57    1.63
  14   2   2    6.59    1.36
 -13   0  -3    0.47    1.34
  13   0   3    2.27    1.20
 -12   2  -4    5.41    1.58
  12  -2   4    1.67    1.32
 -11   4  -5   11.48    1.82
  11  -4   5   11.67    1.55
 -10   6  -6   -0.67    1.68
  -9   8  -7    5.18    1.85
  -9   8  -7    2.85    1.77
  -8  10  -8    0.70    2.03
  -8  10  -8    2.79    2.00
 -15  -5   0   23.95    2.56
 -15  -5   0   21.01    2.19
  15   5   0   18.04    1.99
 -14  -3  -1    5.47    1.29
 -14  -3  -1    8.86    1.83
  14   3   1    6.44    1.22
 -13  -1  -2   19.89    2.18
 -13  -1  -2   18.36    2.00
  13   1   2   14.53    1.93
 -12   1  -3    5.00    1.49
  12  -1   3    6.17    1.20
 -11   3  -4    7.19    1.55
  11  -3   4    4.11    1.14
 -10   5  -5    2.26    1.39
  10  -5   5    0.95    1.09
  -9   7  -6    3.91    1.55
  -8   9  -7    1.90    1.54
  -8   9  -7    1.57    1.70
  -7  11  -8    2.12    2.06
 -15  -6   1   21.31    2.33
 -15  -6   1   16.69    1.97
  15   6  -1   16.05    2.15
  15   6  -1   19.22    2.08
 -14  -4   0   18.94    1.89
 -14  -4   0   17.71    1.98
  14   4   0   13.05    1.76
 -13  -2  -1    7.58    1.55
 -13  -2  -1   11.35    1.38
  13   2   1    7.21    1.01
 -12   0  -2   41.61    2.34
 -12   0  -2   47.08    2.34
  12   0   2   47.47    2.17
 -11   2  -3    7.38    1.33
  11  -2   3    7.74    1.15
 -10   4  -4    3.61    1.17
  10  -4   4   -1.36    0.87
  -9   6  -5    7.98    1.34
   9  -6   5    5.05    1.13
  -8   8  -6    5.48    1.29
  -8   8  -6    7.48    1.40
  -7  10  -7    3.89    1.44
  -7  10  -7    2.54    1.41
  -6  12  -8   -0.24    1.95
  -6  12  -8   -1.16    1.68
 -15  -7   2   -2.16    1.51
 -15  -7   2    3.12    1.99
  15   7  -2   -0.34    1.30
  15   7  -2    0.10    1.32
 -14  -5   1   30.52    2.74
 -14  -5   1   32.63    2.30
  14   5  -1   28.59    2.02
  14   5  -1   30.15    2.00
 -13  -3   0   15.21    1.90
 -13  -3   0   13.58    1.72
  13   3   0   11.37    1.54
 -12  -1  -1   10.03    1.48
 -12  -1  -1   11.77    1.45
  12   1   1   11.37    1.37
 -11   1  -2   94.83    3.16
  11  -1   2   97.56    3.01
 -10   3  -3   12.83    1.68
  10  -3   3   15.08    1.45
  -9   5  -4   16.65    1.78
   9  -5   4   15.97    1.43
  -8   7  -5    3.30    1.18
   8  -7   5    2.97    0.93
  -7   9  -6    2.17    1.11
  -7   9  -6    1.20    1.15
  -6  11  -7    0.17    1.24
  -6  11  -7    0.54    1.37
  -5  13  -8    1.23    1.95
  -5  13  -8    3.76    1.83
 -14  -6   2   -0.88    1.46
 -14  -6   2   -0.27    1.26
  14   6  -2    2.08    1.10
  14   6  -2    2.17    1.16
 -13  -4   1   14.56    1.70
 -13  -4   1   11.88    1.39
  13   4  -1   10.07    1.19
  13   4  -1   11.59    1.25
 -12  -2   0    2.48    0.86
 -12  -2   0    1.33    1.16
  12   2   0    1.37    0.84
 -11   0  -1    0.09    0.73
 -11   0  -1    0.72    0.81
  11   0   1    0.59    0.70
 -10   2  -2   10.12    1.30
  10  -2   2    8.20    1.08
  -9   4  -3   38.69    1.92
   9  -4   3   35.34    1.68
  -8   6  -4   11.36    1.55
   8  -6   4   10.46    1.21
  -7   8  -5    9.24    1.13
  -6  10  -6    6.10    1.05
  -6  10  -6    6.77    1.25
  -5  12  -7    1.88    1.45
  -5  12  -7    0.78    1.40
  -4  14  -8    1.30    1.83
  -4  14  -8    1.89    1.86
 -14  -7   3    3.52    1.71
 -14  -7   3    0.96    1.62
  14   7  -3    1.40    1.49
  14   7  -3    2.34    1.31
 -13  -5   2    1.77    1.19
 -13  -5   2    2.21    1.20
  13   5  -2    3.53    1.06
  13   5  -2    3.79    1.03
 -12  -3   1    9.05    1.36
 -12  -3   1    6.45    1.06
  12   3  -1    7.90    0.98
  12   3  -1   10.99    1.39
 -11  -1   0    0.29    0.82
 -11  -1   0    1.06    0.71
  11   1   0    1.22    0.73
 -10   1  -1    0.22    0.62
  10  -1   1    1.37    0.65
  -9   3  -2    5.92    0.98
   9  -3   2    5.82    0.81
  -8   5  -3   -0.36    0.75
   8  -5   3   -0.55    0.59
  -7   7  -4    2.61    0.87
   7  -7   4    3.59    0.71
  -6   9  -5   24.57    1.67
  -6   9  -5   23.78    1.44
  -5  11  -6    0.27    1.11
  -4  13  -7    5.75    1.40
  -3  15  -8    2.41    1.78
  -3  15  -8    3.36    1.98
 -14  -8   4   11.36    2.09
  14   8  -4    5.47    1.64
  14   8  -4    9.19    1.90
 -13  -6   3    6.22    1.57
 -13  -6   3    6.88    1.45
  13   6  -3    3.88    1.11
  13   6  -3    3.58    1.41
 -12  -4   2    7.49    1.27
 -12  -4   2    4.89    1.05
  12   4  -2    5.93    1.03
 -11  -2   1    3.05    0.89
 -11  -2   1    2.24    0.77
  11   2  -1    2.22    0.82
  11   2  -1    3.56    0.75
 -10   0   0    7.25    0.95
 -10   0   0    7.47    1.07
  10   0   0    8.21    1.06
  -9   2  -1   13.14    1.20
   9  -2   1   13.67    1.08
  -8   4  -2   12.15    1.16
   8  -4   2   13.62    1.10
  -7   6  -3   17.86    1.25
   7  -6   3   14.61    1.02
  -6   8  -4    0.57    0.68
   6  -8   4    0.85    0.57
  -5  10  -5    8.10    1.13
  -4  12  -6    3.26    1.08
  -3  14  -7   -1.02    1.27
  -2  16  -8    1.25    1.96
  -2  16  -8    1.51    1.94
 -13  -7   4    0.02    1.64
  13   7  -4   -0.34    1.50
  13   7  -4   -2.76    1.33
 -12  -5   3    1.31    1.17
  12   5  -3    0.17    0.97
  12   5  -3    1.38    1.07
 -11  -3   2   10.26    1.36
 -11  -3   2    9.86    1.16
  11   3  -2    9.93    1.16
 -10  -1   1    0.84    0.67
 -10  -1   1    2.94    0.80
  10   1  -1    1.87    0.74
  -9   1   0    5.19    0.82
  -9   1   0    7.76    1.02
   9  -1   0    7.36    0.90
  -8   3  -1  103.49    2.83
   8  -3   1   99.68    2.66
  -7   5  -2   64.51    2.00
   7  -5   2   60.94    1.86
  -6   7  -3    1.12    0.60
   6  -7   3    1.05    0.47
  -5   9  -4    2.29    0.63
   5  -9   4    1.94    0.52
  -4  11  -5   31.65    1.70
  -3  13  -6   13.48    1.63
  -2  15  -7    1.59    1.34
  -1  17  -8    3.07    2.05
  -1  17  -8    1.57    1.96
 -13  -8   5    6.88    1.95
  13   8  -5    5.75    2.11
  13   8  -5    6.69    1.65
 -12  -6   4    0.98    1.31
  12   6  -4    1.60    1.37
  12   6  -4   -0.62    1.16
 -11  -4   3   13.96    1.73
  11   4  -3   14.26    1.74
  11   4  -3   13.19    1.20
 -10  -2   2    8.73    1.05
 -10  -2   2    9.71    1.23
  10   2  -2    8.68    1.09
  -9   0   1   -0.72    0.55
  -9   0   1   -0.20    0.63
   9   0  -1   -0.32    0.60
  -8   2   0   12.35    1.02
   8  -2   0   12.47    1.03
  -7   4  -1    8.65    0.93
   7  -4   1    8.30    0.86
  -6   6  -2   58.04    1.78
   6  -6   2   52.99    1.60
  -5   8  -3    8.05    0.86
   5  -8   3    6.84    0.69
  -4  10  -4   19.21    1.25
  -3  12  -5   28.44    1.62
  -2  14  -6    9.31    1.27
  -1  16  -7    1.21    1.42
  -1  16  -7    0.63    1.42
   0  18  -8    1.73    1.89
   0  18  -8    3.86    2.14
 -12  -7   5   15.47    1.83
  12   7  -5   14.51    1.72
  12   7  -5   16.47    2.02
 -11  -5   4    3.33    1.14
  11   5  -4    2.11    1.30
  11   5  -4    2.97    1.14
 -10  -3   3   14.07    1.53
 -10  -3   3   14.16    1.49
  10   3  -3   14.93    1.52
  10   3  -3   12.24    1.47
  -9  -1   2    1.68    0.68
  -9  -1   2    0.19    0.60
  -9  -1   2    2.11    0.68
   9   1  -2    1.42    0.62
   9   1  -2    1.63    0.66
  -8   1   1   16.27    1.12
  -8   1   1   20.14    1.25
  -8   1   1   19.28    1.18
   8  -1  -1   20.20    1.26
  -7   3   0   25.58    1.27
   7  -3   0   22.92    1.17
  -6   5  -1   42.19    1.50
   6  -5   1   38.27    1.38
  -5   7  -2    2.11    0.56
   5  -7   2    1.26    0.46
  -4   9  -3    3.16    0.46
  -3  11  -4    3.95    0.67
  -2  13  -5    0.68    0.69
  -1  15  -6   10.29    1.22
   0  17  -7    0.97    1.32
   0  17  -7    2.44    1.47
   1  19  -8    4.25    2.35
   1  19  -8    1.21    2.00
 -12  -8   6   12.35    2.05
  12   8  -6    4.71    1.96
  12   8  -6    9.40    2.33
 -11  -6   5    3.54    1.43
  11   6  -5    1.05    1.39
  11   6  -5    2.32    1.52
 -10  -4   4   -0.82    0.95
  10   4  -4   -0.86    0.98
  10   4  -4   -1.09    1.03
  -9  -2   3    9.90    1.06
  -9  -2   3   10.34    1.22
   9   2  -3   11.12    1.32
   9   2  -3   11.46    1.30
  -8   0   2   77.17    2.48
  -8   0   2   80.32    2.26
  -8   0   2   77.28    2.42
   8   0  -2   77.75    2.14
   8   0  -2   80.63    2.45
  -7   2   1    6.30    0.81
  -7   2   1    6.06    0.69
  -7   2   1    7.29    0.86
   7  -2  -1    7.98    0.89
   7  -2  -1    6.56    0.65
  -6   4   0   23.67    1.14
   6  -4   0   23.34    1.13
  -5   6  -1   63.47    1.79
   5  -6   1   60.07    1.69
  -4   8  -2  159.35    3.35
   4  -8   2  156.40    3.25
  -3  10  -3   36.42    1.47
  -2  12  -4    6.18    0.87
  -1  14  -5    3.28    0.90
   0  16  -6    0.55    1.05
   1  18  -7    0.45    1.34
   1  18  -7    0.40    1.55
   2  20  -8    9.03    2.64
   2  20  -8    1.91    2.02
 -11  -7   6    7.86    1.77
  11   7  -6    6.02    1.89
  11   7  -6    0.73    1.78
  11   7  -6    4.64    1.94
 -10  -5   5    4.40    1.19
  10   5  -5    2.31    1.21
  10   5  -5    2.32    1.33
  10   5  -5    1.49    1.30
  -9  -3   4   12.72    1.52
  -9  -3   4   11.29    1.48
   9   3  -4   11.77    1.57
   9   3  -4   12.51    1.51
   9   3  -4   13.95    1.56
  -8  -1   3    5.61    0.84
  -8  -1   3    6.07    0.82
   8   1  -3    6.31    0.87
   8   1  -3    7.44    0.91
  -7   1   2   13.13    1.02
  -7   1   2   12.51    0.99
   7  -1  -2   12.60    0.97
   7  -1  -2   13.27    1.05
  -6   3   1   33.71    1.37
  -6   3   1   31.85    1.21
  -6   3   1   33.77    1.36
   6  -3  -1   31.18    1.12
   6  -3  -1   34.69    1.38
  -5   5   0   20.70    0.86
  -5   5   0   22.46    1.04
   5  -5   0   21.60    1.04
   5  -5   0   23.34    0.82
  -4   7  -1   14.68    0.82
   4  -7   1   15.43    0.85
  -2  11  -3   23.44    1.18
  -1  13  -4   -0.09    0.56
   0  15  -5    0.92    0.73
   1  17  -6    0.75    1.07
  -1 -17   6    5.53    1.16
   2  19  -7    4.32    1.56
   2  19  -7    0.97    1.44
  -2 -19   7    4.21    1.44
 -10  -6   6    2.92    1.51
  10   6  -6   -2.70    1.48
  10   6  -6    2.29    1.68
  10   6  -6    1.78    1.57
  -9  -4   5   12.07    1.73
   9   4  -5   11.90    1.46
   9   4  -5   10.68    1.40
   9   4  -5    9.88    1.25
  -8  -2   4   -1.49    0.69
  -8  -2   4    0.67    0.78
   8   2  -4   -0.61    0.76
   8   2  -4    0.03    0.80
   8   2  -4    0.29    0.81
  -7   0   3    0.48    0.59
  -7   0   3    0.19    0.60
   7   0  -3   -0.17    0.51
   7   0  -3   -1.01    0.50
  -6   2   2    8.78    0.86
  -6   2   2    8.88    0.91
   6  -2  -2    8.28    0.91
   6  -2  -2    9.18    0.87
  -5   4   1    6.78    0.71
   5  -4  -1    8.44    0.86
   5  -4  -1    8.18    0.69
  -4   6   0   65.12    1.52
   4  -6   0   70.65    1.85
   3  -8   1    1.52    0.42
  -2  10  -2    5.09    0.71
  -1  12  -3   10.76    0.93
   0  14  -4   16.74    1.18
   0 -14   4   14.27    1.10
   1  16  -5    3.93    0.89
  -1 -16   5    4.24    0.92
   2  18  -6    4.66    1.15
  -2 -18   6    2.36    1.08
   3  20  -7   13.29    1.78
  -3 -20   7    8.76    1.84
 -10  -7   7    1.88    1.98
  10   7  -7    0.00    1.92
  10   7  -7    1.47    2.19
  10   7  -7   -0.45    2.04
  -9  -5   6    1.63    1.29
   9   5  -6    2.97    1.51
   9   5  -6    2.63    1.37
   9   5  -6    0.19    1.44
  -8  -3   5    0.81    0.97
   8   3  -5    0.60    0.90
   8   3  -5    0.16    0.93
   8   3  -5    0.66    0.97
  -7  -1   4    4.05    0.78
  -7  -1   4    3.18    0.72
   7   1  -4    4.18    0.89
   7   1  -4    3.22    0.73
   7   1  -4    4.76    0.82
  -6   1   3    8.14    0.92
  -6   1   3    6.98    0.77
   6  -1  -3    8.98    0.93
   6  -1  -3    7.36    0.96
  -5   3   2   52.81    1.72
  -5   3   2   51.29    1.60
   5  -3  -2   53.21    1.76
   5  -3  -2   53.80    1.56
  -4   5   1   32.88    1.10
   4  -5  -1   34.19    1.26
   4  -5  -1   33.71    1.08
  -3   7   0   10.94    0.65
   3  -7   0   11.25    0.74
  -1  11  -2   52.48    1.71
  -1  11  -2   51.26    1.48
   0  13  -3   -0.03    0.51
   0 -13   3    0.25    0.49
   1  15  -4   29.95    1.55
  -1 -15   4   26.82    1.43
   2  17  -5    2.49    0.96
  -2 -17   5    2.19    0.83
   3  19  -6   10.01    1.27
   3  19  -6   11.34    1.46
  -3 -19   6    8.38    1.24
   4  21  -7    1.57    1.89
   4  21  -7   -4.87    1.69
  -4 -21   7    3.74    1.59
  -9  -6   7    0.68    1.75
   9   6  -7   -0.05    1.74
   9   6  -7    0.28    1.66
   9   6  -7    0.46    1.87
  -8  -4   6   11.44    1.50
   8   4  -6   15.30    1.94
   8   4  -6   10.39    1.51
   8   4  -6   10.64    1.55
  -7  -2   5    7.86    1.02
  -7  -2   5   10.60    1.44
   7   2  -5   11.27    1.48
   7   2  -5   10.50    1.25
   7   2  -5   10.64    1.16
  -6   0   4    8.00    0.93
  -6   0   4    8.74    1.03
   6   0  -4    8.40    1.16
   6   0  -4    8.53    1.13
   6   0  -4    9.53    1.08
  -5   2   3    1.51    0.53
  -5   2   3    2.44    0.56
   5  -2  -3    2.59    0.63
   5  -2  -3    2.49    0.54
   5  -2  -3    2.48    0.52
  -4   4   2   82.81    2.18
  -4   4   2   81.36    2.05
   4  -4  -2   84.26    2.03
  -3   6   1  389.63    7.06
   3  -6  -1  420.09    8.40
   3  -6  -1  419.92    7.55
  -2   8   0   24.49    0.84
  -1  10  -1   17.52    0.77
  -1  10  -1   17.63    0.94
   0  12  -2  166.07    3.72
   0  12  -2  171.91    3.99
   0 -12   2  160.74    3.75
   1  14  -3   17.12    1.08
  -1 -14   3   17.32    1.10
   2  16  -4    4.23    0.81
  -2 -16   4    2.76    0.75
   3  18  -5   12.20    1.48
  -3 -18   5   14.32    1.55
   4  20  -6   18.00    2.40
   4  20  -6   11.88    1.44
  -4 -20   6   13.47    1.55
   5  22  -7    0.37    2.12
   5  22  -7    3.13    1.95
   5  22  -7    8.61    2.00
  -5 -22   7    3.39    1.78
  -8  -5   7    0.76    1.56
   8   5  -7    4.00    1.60
   8   5  -7    1.20    1.42
   8   5  -7    0.68    1.86
  -7  -3   6    5.95    1.27
   7   3  -6    7.36    1.08
   7   3  -6    4.32    1.42
   7   3  -6    5.92    1.32
  -6  -1   5   25.70    1.61
  -6  -1   5   24.77    1.52
   6   1  -5   26.37    1.49
   6   1  -5   26.85    1.71
   6   1  -5   26.66    1.71
  -5   1   4   36.73    1.51
  -5   1   4   38.45    1.62
   5  -1  -4   37.96    1.58
   5  -1  -4   38.27    1.65
   5  -1  -4   37.81    1.49
  -4   3   3   63.91    1.87
  -4   3   3   61.99    1.91
   4  -3  -3   63.94    1.82
   4  -3  -3   66.46    1.95
  -3   5   2   34.94    1.22
  -3   5   2   37.74    1.26
   3  -5  -2   42.92    1.34
  -2   7   1  242.10    4.50
  -2   7   1  238.94    5.00
   2  -7  -1  259.45    4.80
   2  -7  -1  259.76    5.35
  -1   9   0   80.70    1.90
   1  -9   0   80.80    1.87
   0  11  -1   -0.06    0.36
   0  11  -1    0.09    0.34
   0 -11   1    0.37    0.41
   1  13  -2   18.46    1.07
   1  13  -2   20.12    1.02
  -1 -13   2   18.73    1.03
   2  15  -3    2.86    0.65
   2  15  -3    3.62    0.56
  -2 -15   3    3.93    0.71
   3  17  -4   13.14    1.27
  -3 -17   4   13.51    1.29
   4  19  -5    3.32    1.25
  -4 -19   5    0.88    1.08
   5  21  -6    3.51    1.39
   5  21  -6    4.20    1.72
   5  21  -6   -1.25    1.52
  -5 -21   6    1.51    1.36
  -8  -6   8    3.64    1.82
   8   6  -8    2.12    2.41
   8   6  -8    3.27    2.12
   8   6  -8    2.34    1.78
  -7  -4   7    7.12    1.52
   7   4  -7    5.63    1.79
   7   4  -7    6.11    1.35
   7   4  -7    4.98    1.62
  -6  -2   6   -0.05    0.95
   6   2  -6    1.44    0.84
   6   2  -6    0.40    1.10
   6   2  -6   -0.45    1.11
  -5   0   5   -1.14    0.65
  -5   0   5    0.16    0.68
   5   0  -5   -0.10    0.79
   5   0  -5    0.55    0.64
   5   0  -5    0.59    0.78
  -4   2   4   20.00    1.18
  -4   2   4   21.13    1.18
   4  -2  -4   20.75    1.18
   4  -2  -4   20.03    1.25
  -3   4   3   32.17    1.32
  -3   4   3   30.89    1.21
   3  -4  -3   31.44    1.21
   3  -4  -3   32.76    1.23
  -2   6   2   80.00    1.88
  -2   6   2   76.10    1.88
   2  -6  -2   88.25    2.04
   2  -6  -2   87.52    2.30
  -1   8   1   58.39    1.41
  -1   8   1   59.30    1.63
   1  -8  -1   64.24    1.69
   1  -8  -1   63.41    1.48
   0  10   0   59.68    1.60
   0  10   0   59.98    1.56
   0 -10   0   59.22    1.55
   1  12  -1    5.81    0.72
   1  12  -1    6.61    0.74
  -1 -12   1    5.53    0.69
  -1 -12   1    4.97    0.55
   2  14  -2    2.00    0.38
   2  14  -2    1.85    0.55
   2  14  -2    1.92    0.53
  -2 -14   2    1.69    0.47
  -2 -14   2    0.84    0.45
   3  16  -3    8.38    0.81
   3  16  -3    9.50    1.02
   3  16  -3   10.09    1.02
  -3 -16   3    7.74    0.89
  -3 -16   3    9.31    0.98
   4  18  -4    2.17    0.76
   4  18  -4    1.84    0.86
  -4 -18   4    2.10    0.84
   5  20  -5   16.11    1.82
   5  20  -5   10.52    1.53
   5  20  -5   14.52    2.07
  -5 -20   5    6.92    1.16
   6  22  -6    4.85    1.53
   6  22  -6    0.62    1.75
   6  22  -6    6.62    1.84
  -6 -22   6    1.02    1.61
  -7  -5   8    4.67    1.79
   7   5  -8    7.45    1.68
   7   5  -8    2.35    2.29
   7   5  -8    4.95    2.00
  -6  -3   7    2.50    1.25
   6   3  -7    3.08    1.17
   6   3  -7    1.22    1.38
   6   3  -7    0.77    1.48
  -5  -1   6    5.75    0.92
  -5  -1   6    6.74    1.13
   5   1  -6    5.96    1.18
   5   1  -6    4.83    1.09
   5   1  -6    5.28    0.90
  -4   1   5    7.67    0.88
  -4   1   5    8.38    1.10
   4  -1  -5    7.57    0.83
   4  -1  -5   10.24    1.20
  -3   3   4   16.98    1.05
  -3   3   4   16.97    1.11
   3  -3  -4   18.33    1.11
   3  -3  -4   18.55    1.09
  -2   5   3   22.35    1.12
  -2   5   3   20.80    0.92
   2  -5  -3   23.40    0.97
   2  -5  -3   23.47    1.26
   2  -5  -3   23.86    1.05
  -1   7   2    4.08    0.57
  -1   7   2    3.83    0.49
   1  -7  -2    4.81    0.49
   1  -7  -2    4.59    0.58
   0   9   1    0.23    0.41
   0   9   1   -0.03    0.31
   0   9   1   -0.33    0.33
   0  -9  -1    0.26    0.37
   1  11   0   54.16    1.53
   1  11   0   56.08    1.55
  -1 -11   0   52.17    1.47
  -1 -11   0   53.29    1.41
  -1 -11   0   54.49    1.51
   2  13  -1    1.65    0.46
   2  13  -1    1.57    0.43
   2  13  -1    1.49    0.54
  -2 -13   1    1.06    0.45
  -2 -13   1    2.35    0.57
   3  15  -2    9.95    0.93
   3  15  -2    8.91    0.90
   3  15  -2    8.00    0.76
  -3 -15   2    7.92    0.85
  -3 -15   2    7.41    0.89
   4  17  -3   18.26    1.22
   4  17  -3   15.79    1.03
   4  17  -3   14.83    1.28
  -4 -17   3   15.49    1.18
  -4 -17   3   14.08    1.20
   5  19  -4    3.07    0.81
   5  19  -4    2.33    0.84
   5  19  -4    3.82    1.02
  -5 -19   4    3.20    0.85
   6  21  -5   -0.44    1.38
   6  21  -5    2.19    1.43
   6  21  -5    1.25    1.11
  -6 -21   5   -2.12    1.31
   7  23  -6    1.49    2.08
   7  23  -6    4.41    1.71
   7  23  -6    6.53    2.23
  -7 -23   6    0.38    1.79
  -6  -4   8    2.66    1.69
   6   4  -8    1.22    2.00
   6   4  -8    4.61    1.90
   6   4  -8    1.95    1.47
  -5  -2   7   19.30    1.84
   5   2  -7   18.22    2.09
   5   2  -7   16.35    1.78
   5   2  -7   20.44    2.05
  -4   0   6    2.58    0.91
  -4   0   6    2.13    0.82
   4   0  -6    2.86    0.76
   4   0  -6    1.92    0.99
  -3   2   5   10.84    1.07
  -3   2   5   11.13    1.09
   3  -2  -5   12.46    1.20
   3  -2  -5   14.11    1.08
  -2   4   4    6.42    0.68
  -2   4   4    5.28    0.64
   2  -4  -4    5.80    0.73
   2  -4  -4    5.04    0.66
   2  -4  -4    6.26    0.79
  -1   6   3   20.68    1.02
  -1   6   3   17.92    0.77
   1  -6  -3   21.06    1.12
   1  -6  -3   20.50    1.00
   0   8   2  124.71    2.99
   0   8   2  126.33    2.60
   0  -8  -2  137.79    2.76
   0  -8  -2  137.39    3.19
   1  10   1   17.81    0.72
   1  10   1   16.26    0.70
   1  10   1   17.83    0.92
  -1 -10  -1   20.23    0.93
   2  12   0   29.38    1.12
   2  12   0   27.20    1.12
  -2 -12   0   29.48    1.15
  -2 -12   0   27.98    1.07
  -2 -12   0   27.72    1.05
   3  14  -1   36.01    1.31
   3  14  -1   30.50    1.18
   3  14  -1   31.23    1.35
  -3 -14   1   29.23    1.15
  -3 -14   1   29.77    1.27
   4  16  -2   11.52    1.16
   4  16  -2   15.07    1.05
   4  16  -2   13.02    0.92
  -4 -16   2   10.22    1.04
  -4 -16   2   12.92    1.06
   5  18  -3    7.02    0.77
   5  18  -3    7.34    1.02
   5  18  -3    5.69    0.76
  -5 -18   3    6.08    0.95
   6  20  -4   24.62    2.08
   6  20  -4   28.61    1.77
   6  20  -4   31.20    1.78
  -6 -20   4   24.45    1.79
  -6 -20   4   23.99    1.82
   7  22  -5    4.95    1.70
   7  22  -5    4.24    1.47
   7  22  -5    2.53    1.36
   7  22  -5    3.63    1.26
  -7 -22   5    0.40    1.29
   6   5  -9   11.89    2.16
  -5  -3   8    6.88    1.73
   5   3  -8    4.66    1.35
   5   3  -8    3.83    1.78
   5   3  -8   10.45    1.95
  -4  -1   7    4.07    1.18
   4   1  -7    4.46    1.28
   4   1  -7    1.32    0.95
  -3   1   6    1.48    0.76
  -3   1   6    0.33    0.75
   3  -1  -6    1.12    0.93
   3  -1  -6    1.11    0.71
  -2   3   5    2.12    0.57
  -2   3   5    1.60    0.61
   2  -3  -5    1.45    0.58
   2  -3  -5    2.66    0.73
  -1   5   4   90.32    2.21
  -1   5   4   91.11    2.33
   1  -5  -4   90.08    2.24
   1  -5  -4   94.95    2.32
   1  -5  -4   95.36    2.66
   0   7   3   -0.12    0.49
   0   7   3   -0.45    0.44
   0  -7  -3    0.19    0.49
   0  -7  -3    0.52    0.40
   1   9   2   48.10    1.55
   1   9   2   46.40    1.27
  -1  -9  -2   47.98    1.22
  -1  -9  -2   49.97    1.53
   2  11   1  125.31    2.77
   2  11   1  126.26    2.94
  -2 -11  -1  130.03    2.79
  -2 -11  -1  127.66    2.92
  -2 -11  -1  129.18    2.97
   3  13   0    8.66    0.79
   3  13   0    9.90    0.83
   3  13   0    6.47    0.86
  -3 -13   0    6.91    0.75
  -3 -13   0    6.43    0.80
  -3 -13   0    7.49    0.79
   4  15  -1    6.58    0.86
   4  15  -1    7.05    0.86
   4  15  -1    4.91    0.66
  -4 -15   1    5.70    0.75
  -4 -15   1    6.42    0.75
   5  17  -2    8.57    1.20
   5  17  -2    9.66    1.02
   5  17  -2    9.57    1.04
  -5 -17   2    9.54    1.14
  -5 -17   2   10.38    1.21
   6  19  -3   11.92    1.37
   6  19  -3   11.58    1.38
   6  19  -3   12.16    1.29
  -6 -19   3   10.03    1.22
  -6 -19   3   11.62    1.22
   7  21  -4   22.12    2.34
   7  21  -4   24.67    1.95
   7  21  -4   25.91    2.14
   7  21  -4   23.32    1.73
  -7 -21   4   22.33    2.05
  -7 -21   4   18.36    1.99
   8  23  -5    4.66    1.90
   8  23  -5    3.99    1.38
   8  23  -5    4.75    1.72
   8  23  -5    3.53    1.80
  -8 -23   5    3.08    1.65
  -5  -4   9    0.11    1.76
   5   4  -9    0.67    2.47
   5   4  -9    1.34    1.94
   5   4  -9    0.08    2.35
  -4  -2   8    3.53    1.41
   4   2  -8    6.29    1.33
   4   2  -8    5.49    1.75
  -3   0   7   -0.03    0.96
   3   0  -7   -1.11    0.92
   3   0  -7    0.82    1.12
  -2   2   6    2.67    0.73
  -2   2   6    3.23    0.75
   2  -2  -6    3.52    0.84
   2  -2  -6    2.36    0.83
  -1   4   5    3.97    0.61
  -1   4   5    3.80    0.63
   1  -4  -5    2.48    0.69
   1  -4  -5    4.14    0.67
   1  -4  -5    1.73    0.60
   0   6   4   58.31    1.43
   0   6   4   53.26    1.70
   0  -6  -4   53.15    1.44
   0  -6  -4   58.04    1.91
   0  -6  -4   56.98    1.68
   1   8   3   52.31    1.74
   1   8   3   56.06    1.52
  -1  -8  -3   59.77    1.56
  -1  -8  -3   63.75    1.87
   2  10   2    3.89    0.54
   2  10   2    4.66    0.59
  -2 -10  -2    5.16    0.62
  -2 -10  -2    4.93    0.71
   3  12   1    8.35    0.73
   3  12   1    9.95    0.81
  -3 -12  -1    8.96    0.79
  -3 -12  -1   10.27    0.82
  -3 -12  -1    8.57    0.69
   4  14   0    8.22    0.85
   4  14   0    9.55    0.84
   4  14   0    8.60    0.94
  -4 -14   0    8.07    0.83
  -4 -14   0    8.74    0.90
  -4 -14   0    8.86    0.86
   5  16  -1    7.57    1.02
   5  16  -1    7.06    0.93
   5  16  -1    6.76    0.92
  -5 -16   1    6.77    0.91
  -5 -16   1    8.03    1.05
   6  18  -2   19.19    1.32
   6  18  -2   18.07    1.58
   6  18  -2   20.24    1.35
  -6 -18   2   20.79    1.56
  -6 -18   2   20.27    1.53
   7  20  -3   47.83    2.11
   7  20  -3   48.29    2.49
   7  20  -3   47.14    2.09
  -7 -20   3   47.77    2.33
  -7 -20   3   45.89    2.35
   8  22  -4   13.80    1.84
   8  22  -4    7.21    1.66
   8  22  -4   10.11    1.82
   8  22  -4    9.44    1.60
  -8 -22   4   12.36    1.85
  -8 -22   4    7.03    1.55
  -4  -3   9    3.03    1.96
   4   3  -9    4.60    2.28
   4   3  -9    3.86    1.97
   4   3  -9    4.03    2.11
  -3  -1   8   30.16    2.23
   3   1  -8   34.85    2.38
   3   1  -8   37.78    2.63
  -2   1   7   18.43    1.56
   2  -1  -7   17.42    1.71
   2  -1  -7   21.00    1.80
   2  -1  -7   19.19    1.84
  -1   3   6    0.89    0.64
  -1   3   6    1.62    0.80
   1  -3  -6    1.70    0.75
   1  -3  -6    1.78    0.77
   1  -3  -6    0.59    0.70
   0   5   5   -0.22    0.58
   0   5   5    0.36    0.44
   0  -5  -5   -0.13    0.50
   0  -5  -5    0.23    0.51
   0  -5  -5   -0.06    0.55
   1   7   4    0.04    0.52
   1   7   4   -0.01    0.47
  -1  -7  -4    0.71    0.48
  -1  -7  -4   -0.03    0.51
   2   9   3  151.56    3.13
   2   9   3  156.34    3.69
  -2  -9  -3  172.73    3.96
   3  11   2   14.34    0.94
  -3 -11  -2   17.16    0.93
  -3 -11  -2   14.02    0.92
   4  13   1   47.25    1.54
   4  13   1   45.85    1.56
   4  13   1   46.11    1.55
  -4 -13  -1   44.03    1.49
  -4 -13  -1   47.00    1.47
  -4 -13  -1   45.58    1.50
   5  15   0    3.66    0.68
   5  15   0    3.96    0.75
   5  15   0    4.21    0.57
  -5 -15   0    4.12    0.70
  -5 -15   0    5.28    0.81
  -5 -15   0    3.43    0.53
   6  17  -1   20.66    1.25
   6  17  -1   19.25    1.52
   6  17  -1   20.80    1.35
  -6 -17   1   19.74    1.37
  -6 -17   1   20.86    1.44
   7  19  -2    9.24    1.46
   7  19  -2    7.40    0.89
   7  19  -2    8.60    1.11
  -7 -19   2   10.40    1.41
  -7 -19   2    8.49    1.25
   8  21  -3    4.18    1.53
   8  21  -3    1.85    1.22
   8  21  -3    2.94    0.94
   8  21  -3   -0.68    1.21
  -8 -21   3    1.77    1.38
  -8 -21   3    1.39    1.21
   9  23  -4    9.20    2.06
   9  23  -4    8.67    1.75
   9  23  -4    5.62    1.36
   9  23  -4    3.58    1.78
  -9 -23   4    4.35    1.85
  -9 -23   4    5.20    1.86
  -3  -2   9   12.12    1.93
   3   2  -9   14.57    2.31
   3   2  -9    5.47    1.83
   3   2  -9   10.84    2.04
  -2   0   8   13.22    1.50
   2   0  -8   16.01    2.14
   2   0  -8   12.26    1.64
   2   0  -8   12.86    1.65
  -1   2   7   87.44    2.70
   1  -2  -7   91.78    2.98
   1  -2  -7   96.42    3.35
   1  -2  -7   92.20    2.89
   0   4   6    6.98    0.92
   0   4   6    5.54    0.90
   0  -4  -6    5.67    0.97
   0  -4  -6    7.64    1.02
   0  -4  -6    5.64    0.87
   1   6   5   17.33    1.26
  -1  -6  -5   18.88    1.28
  -1  -6  -5   18.57    1.16
   2   8   4   15.04    1.15
   2   8   4   15.66    1.03
  -2  -8  -4   16.61    1.06
   3  10   3   33.55    1.39
  -3 -10  -3   35.75    1.35
  -3 -10  -3   35.79    1.37
   4  12   2   32.51    1.30
  -4 -12  -2   31.75    1.27
  -4 -12  -2   32.88    1.25
  -4 -12  -2   32.50    1.08
   5  14   1   16.38    1.09
   5  14   1   16.90    1.03
   5  14   1   18.43    1.09
  -5 -14  -1   18.95    1.05
  -5 -14  -1   18.38    1.09
  -5 -14  -1   19.16    1.03
   6  16   0    2.90    0.73
   6  16   0    2.85    0.58
   6  16   0    3.95    0.85
  -6 -16   0    3.11    0.80
  -6 -16   0    2.00    0.77
   7  18  -1    1.29    1.05
   7  18  -1    0.68    0.63
   7  18  -1    1.98    0.82
  -7 -18   1    1.13    0.95
  -7 -18   1    2.45    0.99
   8  20  -2    5.88    1.48
   8  20  -2    4.15    0.91
   8  20  -2    7.64    1.18
  -8 -20   2    5.53    1.32
  -8 -20   2    6.73    1.48
   9  22  -3    4.55    1.55
   9  22  -3    4.09    1.45
   9  22  -3    4.34    1.13
   9  22  -3    5.66    1.87
  -9 -22   3    3.42    1.52
  -9 -22   3    3.89    1.67
  -2  -1   9    2.83    1.61
   2   1  -9    5.28    1.76
   2   1  -9    3.22    1.81
   2   1  -9    8.81    1.98
  -1   1   8    9.51    1.36
   1  -1  -8    9.50    1.56
   1  -1  -8   10.36    1.52
   1  -1  -8   12.52    1.51
   0   3   7   -0.80    0.81
   0  -3  -7    0.66    1.01
   0  -3  -7   -0.11    0.99
   0  -3  -7   -0.02    0.93
   1   5   6    2.10    0.80
  -1  -5  -6    2.71    0.73
  -1  -5  -6    0.10    0.61
  -1  -5  -6    0.76    0.84
   2   7   5   17.27    1.20
  -2  -7  -5   18.28    1.12
  -2  -7  -5   17.33    1.35
   3   9   4   23.63    1.31
  -3  -9  -4   24.87    1.27
  -3  -9  -4   23.38    1.16
   4  11   3   26.07    1.29
  -4 -11  -3   28.58    1.27
  -4 -11  -3   29.52    1.23
   5  13   2   52.31    1.76
  -5 -13  -2   49.40    1.68
  -5 -13  -2   50.91    1.57
  -5 -13  -2   50.87    1.65
   6  15   1    1.35    0.54
   6  15   1    1.86    0.77
   6  15   1    2.19    0.64
  -6 -15  -1    2.12    0.50
  -6 -15  -1    2.75    0.69
  -6 -15  -1    2.59    0.71
   7  17   0   10.19    1.12
   7  17   0   11.75    1.30
   7  17   0   12.01    1.31
  -7 -17   0   11.43    1.37
  -7 -17   0   12.46    1.36
   8  19  -1    2.39    0.74
   8  19  -1    1.61    1.19
   8  19  -1    1.58    1.06
  -8 -19   1    0.89    1.03
  -8 -19   1    2.10    1.15
   9  21  -2    0.42    1.26
   9  21  -2   -1.67    0.93
   9  21  -2    1.48    1.48
  -9 -21   2    3.16    1.41
  -9 -21   2    0.80    1.40
  10  23  -3    1.38    1.28
  10  23  -3    4.02    2.30
  10  23  -3    3.48    1.81
  10  23  -3    3.09    1.61
 -10 -23   3    1.49    2.04
 -10 -23   3    4.76    1.99
   1   0  -9   -0.28    1.72
   1   0  -9    4.22    1.77
   1   0  -9    1.82    1.69
   0  -2  -8   27.49    2.55
   0  -2  -8   32.88    2.09
   0  -2  -8   28.30    2.32
  -1  -4  -7   64.57    2.69
  -1  -4  -7   66.04    2.46
  -1  -4  -7   61.42    2.22
  -2  -6  -6   12.72    1.44
  -2  -6  -6   13.88    1.33
   3   8   5    2.91    0.85
  -3  -8  -5    1.97    0.65
  -3  -8  -5    3.04    0.66
   4  10   4   17.05    1.28
  -4 -10  -4   18.24    1.18
  -4 -10  -4   16.17    1.06
   5  12   3   18.71    1.22
  -5 -12  -3   18.13    1.14
  -5 -12  -3   18.48    1.11
   6  14   2   16.81    1.14
   6  14   2   15.33    1.16
  -6 -14  -2   17.86    1.12
  -6 -14  -2   18.60    1.10
  -6 -14  -2   15.73    1.10
   7  16   1    0.53    0.68
   7  16   1    0.62    0.81
   7  16   1    0.84    0.58
  -7 -16  -1    1.32    0.81
  -7 -16  -1    0.55    0.59
  -7 -16  -1    0.94    0.80
   8  18   0    1.62    0.74
   8  18   0    2.96    1.15
   8  18   0    2.51    1.01
  -8 -18   0    1.18    0.96
  -8 -18   0    1.46    0.97
   9  20  -1    1.01    0.87
   9  20  -1    3.31    1.20
   9  20  -1    1.31    1.43
  -9 -20   1    3.43    1.33
  -9 -20   1    3.86    1.24
  10  22  -2   -1.16    1.74
  10  22  -2    3.16    1.51
  10  22  -2    0.27    1.13
 -10 -22   2    0.53    1.64
 -10 -22   2    1.74    1.64
   0  -1  -9   -0.13    1.68
   0  -1  -9    2.95    1.66
   0  -1  -9    1.73    1.72
  -1  -3  -8   22.53    1.91
  -1  -3  -8   22.53    2.27
  -1  -3  -8   20.62    2.37
  -2  -5  -7   35.52    2.21
  -2  -5  -7   37.15    1.89
  -2  -5  -7   31.66    1.61
  -3  -7  -6   30.64    1.80
  -3  -7  -6   29.37    1.66
   4   9   5    4.72    0.95
  -4  -9  -5    6.28    0.91
  -4  -9  -5    5.53    0.78
   5  11   4    6.27    0.90
  -5 -11  -4    5.84    0.75
  -5 -11  -4    8.14    0.92
   6  13   3   43.05    1.77
  -6 -13  -3   42.40    1.46
  -6 -13  -3   40.53    1.65
  -6 -13  -3   43.65    1.68
   7  15   2    2.87    0.74
   7  15   2    3.31    0.77
  -7 -15  -2    2.92    0.70
  -7 -15  -2    3.52    0.79
  -7 -15  -2    4.04    0.83
   8  17   1   11.91    1.32
   8  17   1   10.03    1.37
  -8 -17  -1   10.67    1.48
  -8 -17  -1   12.79    1.28
   9  19   0    0.08    1.27
   9  19   0    1.58    1.07
   9  19   0   -0.48    0.81
  -9 -19   0    1.71    1.24
  -9 -19   0    1.96    1.21
  10  21  -1    3.72    1.72
  10  21  -1    2.56    1.43
  10  21  -1    1.12    1.11
 -10 -21   1    3.81    1.58
 -10 -21   1    2.73    1.45
  11  23  -2   -0.02    2.06
  11  23  -2   -0.98    1.87
  11  23  -2   -3.06    1.37
 -11 -23   2   -0.93    1.89
 -11 -23   2    0.32    1.99
  -1  -2  -9   -1.12    1.59
  -1  -2  -9    0.82    1.55
  -1  -2  -9    3.79    1.69
  -2  -4  -8    3.55    1.25
  -2  -4  -8    3.08    1.31
  -2  -4  -8    0.54    1.19
  -2  -4  -8    4.12    1.38
  -3  -6  -7    5.83    1.21
  -3  -6  -7    6.66    0.89
  -3  -6  -7    7.87    1.24
  -4  -8  -6   17.43    1.59
  -4  -8  -6   19.59    1.51
   5  10   5    7.20    1.03
  -5 -10  -5    6.38    0.84
  -5 -10  -5    5.69    0.83
   6  12   4   53.71    2.17
  -6 -12  -4   52.72    1.92
  -6 -12  -4   54.43    1.96
   7  14   3    2.36    0.84
  -7 -14  -3    3.83    0.72
  -7 -14  -3    4.34    0.76
  -7 -14  -3    3.62    0.72
   8  16   2    2.48    0.86
   8  16   2    3.84    0.89
  -8 -16  -2    3.35    0.89
  -8 -16  -2    4.24    0.85
  -8 -16  -2    3.93    0.92
   9  18   1   19.82    1.65
   9  18   1   18.87    1.73
  -9 -18  -1   21.42    1.88
  -9 -18  -1   20.23    1.89
  10  20   0    1.01    1.20
  10  20   0   -0.97    0.99
  10  20   0    2.37    1.49
 -10 -20   0    1.12    1.39
 -10 -20   0    1.28    1.43
  11  22  -1    1.00    1.92
  11  22  -1   -2.54    1.28
  11  22  -1    3.29    1.80
 -11 -22   1    2.95    1.74
 -11 -22   1    3.52    1.83
  -2  -3  -9    1.26    1.52
  -2  -3  -9    0.76    1.61
  -2  -3  -9    2.39    1.70
  -2  -3  -9   -0.67    1.59
  -3  -5  -8   20.11    2.08
  -3  -5  -8   15.96    1.72
  -3  -5  -8   15.43    1.71
  -4  -7  -7    0.80    1.12
  -4  -7  -7    1.22    1.04
   5   9   6   15.22    2.07
  -5  -9  -6   14.20    1.65
  -5  -9  -6   15.29    1.45
   6  11   5    1.59    0.98
  -6 -11  -5    3.39    0.84
  -6 -11  -5    2.31    0.77
   7  13   4   11.00    1.16
  -7 -13  -4    9.36    1.06
  -7 -13  -4   11.55    1.21
  -7 -13  -4    9.48    1.35
   8  15   3   76.99    2.68
  -8 -15  -3   83.28    2.63
  -8 -15  -3   75.74    2.48
  -8 -15  -3   82.82    2.65
   9  17   2    5.16    1.00
   9  17   2    3.69    0.96
  -9 -17  -2    4.21    1.06
  -9 -17  -2    5.87    1.14
  -9 -17  -2    3.53    0.98
  10  19   1    2.82    1.01
  10  19   1   -0.24    1.21
 -10 -19  -1    2.25    1.33
 -10 -19  -1    2.72    1.42
  11  21   0   -1.31    1.21
  11  21   0    2.62    1.60
 -11 -21   0   -0.16    1.55
 -11 -21   0    0.92    1.67
  12  23  -1    0.70    2.01
  12  23  -1   -3.94    1.59
 -12 -23   1    1.51    2.28
 -12 -23   1   -1.69    1.98
  -3  -4  -9    3.06    1.58
  -3  -4  -9    6.16    1.86
  -3  -4  -9    5.18    1.65
  -3  -4  -9    2.78    1.72
  -4  -6  -8    7.25    1.44
  -4  -6  -8    9.94    1.58
  -5  -8  -7    6.34    1.19
  -5  -8  -7    4.45    1.16
   6  10   6    6.35    1.38
  -6 -10  -6    7.67    1.08
  -6 -10  -6    8.56    1.30
   7  12   5   11.18    1.37
  -7 -12  -5    8.59    1.04
  -7 -12  -5    9.50    1.08
   8  14   4   10.99    1.32
  -8 -14  -4   11.19    1.42
  -8 -14  -4   10.22    1.22
  -8 -14  -4   10.59    1.50
   9  16   3    4.89    0.93
   9  16   3    4.20    1.11
  -9 -16  -3    5.23    1.04
  -9 -16  -3    6.27    1.11
  -9 -16  -3    7.02    1.07
  10  18   2    5.65    1.14
  10  18   2    9.60    1.37
 -10 -18  -2    7.23    1.32
 -10 -18  -2    7.96    1.41
  11  20   1    4.39    1.41
  11  20   1    6.14    1.34
 -11 -20  -1    6.78    1.78
 -11 -20  -1    9.13    1.76
  12  22   0    0.65    1.53
  12  22   0   -1.74    1.87
 -12 -22   0    3.31    1.93
 -12 -22   0    2.67    2.08
  -4  -5  -9    0.22    1.76
  -4  -5  -9    6.39    1.82
  -4  -5  -9   -0.92    1.40
  -5  -7  -8    1.63    1.50
  -5  -7  -8    0.78    1.39
  -6  -9  -7    3.85    1.22
  -6  -9  -7    4.35    1.31
   7  11   6    2.84    1.38
  -7 -11  -6    0.44    0.96
  -7 -11  -6    1.67    1.17
   8  13   5    3.88    1.29
  -8 -13  -5    2.72    0.98
  -8 -13  -5    1.57    1.08
   9  15   4    1.89    1.15
  -9 -15  -4    3.07    1.06
  -9 -15  -4    1.93    0.93
  -9 -15  -4    1.09    0.98
  10  17   3    2.74    1.27
  10  17   3    1.36    1.05
 -10 -17  -3    3.28    1.22
 -10 -17  -3    1.90    1.09
 -10 -17  -3    1.37    1.04
  11  19   2    4.48    1.35
  11  19   2    3.68    1.34
 -11 -19  -2    1.60    1.48
 -11 -19  -2    1.26    1.41
  12  21   1    7.57    1.65
  12  21   1    7.76    1.79
 -12 -21  -1    7.34    2.09
 -12 -21  -1    9.10    2.03
  -5  -6  -9    4.71    1.85
  -5  -6  -9   11.89    2.18
  -6  -8  -8    1.07    1.74
  -6  -8  -8    0.80    1.39
  -7 -10  -7    4.56    1.48
  -7 -10  -7    2.61    1.23
   8  12   6   -0.02    1.40
  -8 -12  -6   -0.93    1.04
  -8 -12  -6    2.60    1.20
   9  14   5   20.38    2.47
  -9 -14  -5   19.80    1.85
  -9 -14  -5   19.38    1.98
  10  16   4    1.30    1.36
 -10 -16  -4    1.53    1.11
 -10 -16  -4    2.72    1.13
 -10 -16  -4    2.18    1.31
  11  18   3    5.28    1.52
  11  18   3    2.97    1.26
 -11 -18  -3    5.83    1.47
 -11 -18  -3    8.02    1.36
  12  20   2   -0.86    1.59
  12  20   2    0.93    1.63
 -12 -20  -2   -1.24    1.68
 -12 -20  -2   -0.21    1.79
  -7  -9  -8    3.90    1.91
  -7  -9  -8    2.09    1.52
  -8 -11  -7    3.20    1.49
  -8 -11  -7   -0.17    1.22
   9  13   6    1.11    1.69
  -9 -13  -6    0.01    1.17
  -9 -13  -6   -0.46    1.38
  10  15   5    1.83    1.53
 -10 -15  -5    3.39    1.28
 -10 -15  -5    0.88    1.11
 -10 -15  -5    1.61    1.13
  11  17   4    7.76    1.67
 -11 -17  -4   12.41    1.54
 -11 -17  -4   11.68    1.61
 -11 -17  -4    9.86    1.41
  12  19   3    2.42    1.69
  12  19   3    1.47    1.66
 -12 -19  -3    4.10    1.71
 -12 -19  -3    2.44    1.70
  -8 -10  -8   -0.01    1.54
  -8 -10  -8    2.17    2.07
   9  12   7    5.78    2.18
  -9 -12  -7    6.08    1.92
  -9 -12  -7    3.47    1.44
  10  14   6   -1.76    1.87
 -10 -14  -6   -2.16    1.34
 -10 -14  -6    1.97    1.64
  11  16   5    0.50    1.87
 -11 -16  -5   -0.56    1.29
 -11 -16  -5    0.80    1.33
 -11 -16  -5   -3.49    1.44
  12  18   4    1.27    1.89
 -12 -18  -4    2.59    1.60
 -12 -18  -4    1.63    1.61
 -12 -18  -4    1.92    1.54
 -15   0  -3   -0.86    1.82
 -15   0  -3    0.81    1.83
  15   0   3    0.52    1.67
 -14   2  -4   -0.07    1.81
  14  -2   4   -0.83    1.69
 -13   4  -5   23.50    2.54
  13  -4   5   22.97    2.30
 -12   6  -6    3.21    2.17
  12  -6   6   -0.93    1.78
 -15  -1  -2   12.25    2.16
 -15  -1  -2    9.93    2.00
  15   1   2   11.39    1.74
 -14   1  -3   10.16    1.91
 -14   1  -3   12.21    1.93
  14  -1   3   10.79    1.77
 -13   3  -4    2.81    1.61
  13  -3   4    5.57    1.53
 -12   5  -5   17.71    2.20
  12  -5   5   15.72    1.86
 -11   7  -6    2.38    1.90
 -10   9  -7    5.79    2.05
 -10   9  -7   -0.54    1.96
 -15  -2  -1   14.12    1.78
 -15  -2  -1   15.24    2.24
  15   2   1   15.65    1.79
 -14   0  -2    4.42    1.56
 -14   0  -2    2.94    1.45
  14   0   2    3.70    1.32
 -13   2  -3   -0.91    1.26
  13  -2   3   -0.55    1.26
 -12   4  -4   15.83    1.87
  12  -4   4   15.71    2.09
 -11   6  -5    0.21    1.52
  11  -6   5    1.72    1.25
 -10   8  -6    5.04    1.76
  -9  10  -7    0.87    1.63
  -9  10  -7   -0.74    1.63
 -15  -3   0    0.34    1.70
 -15  -3   0   -0.11    1.33
  15   3   0    0.31    1.27
 -14  -1  -1   -2.10    1.36
 -14  -1  -1    2.26    1.20
  14   1   1    1.34    0.99
 -13   1  -2   15.49    2.07
 -13   1  -2   19.57    2.01
  13  -1   2   16.95    1.81
 -12   3  -3    2.25    1.14
  12  -3   3    1.92    1.11
 -11   5  -4    1.54    1.30
  11  -5   4    2.88    1.15
 -10   7  -5   10.12    1.60
  10  -7   5   11.47    1.41
  -9   9  -6    7.10    1.55
  -8  11  -7    1.32    1.65
  -8  11  -7    3.12    1.51
  -7  13  -8    1.86    1.94
  -7  13  -8    1.25    2.05
 -15  -4   1    3.82    1.38
 -15  -4   1    5.21    1.88
  15   4  -1    4.38    1.34
 -14  -2   0   15.41    2.05
 -14  -2   0   10.83    1.40
  14   2   0   11.09    1.25
 -13   0  -1    0.19    1.15
 -13   0  -1   -0.95    1.10
  13   0   1    0.44    0.97
 -12   2  -2   14.27    1.59
  12  -2   2   10.77    1.49
 -11   4  -3   13.71    1.55
  11  -4   3   13.40    1.62
 -10   6  -4    7.15    1.29
  10  -6   4    8.23    1.21
  -9   8  -5   14.02    1.54
   9  -8   5   14.06    1.70
  -8  10  -6    2.34    1.32
  -8  10  -6    3.58    1.36
  -7  12  -7    2.15    1.47
  -6  14  -8   -2.15    2.05
  -6  14  -8   -3.94    1.78
 -15  -5   2    4.72    1.91
 -15  -5   2    2.14    1.62
  15   5  -2    3.03    1.30
  15   5  -2    1.58    1.31
 -14  -3   1    5.85    1.28
 -14  -3   1    6.74    1.52
  14   3  -1    5.37    1.15
 -13  -1   0    0.24    0.92
 -13  -1   0    1.80    1.11
  13   1   0    1.46    0.87
 -12   1  -1   10.75    1.48
 -12   1  -1    9.33    1.33
  12  -1   1    9.40    1.26
 -11   3  -2   12.06    1.41
  11  -3   2    9.10    1.12
 -10   5  -3   33.21    1.95
  10  -5   3   31.26    1.78
  -9   7  -4    2.30    1.08
   9  -7   4    1.90    0.82
  -8   9  -5    6.72    1.20
   8  -9   5    7.30    1.02
  -7  11  -6    2.53    1.15
  -6  13  -7    1.66    1.39
  -5  15  -8    0.95    2.11
  -5  15  -8   -1.02    1.96
 -14  -4   2    2.46    1.26
 -14  -4   2    4.97    1.45
  14   4  -2    2.02    1.15
  14   4  -2    0.20    1.14
 -13  -2   1    7.87    1.33
 -13  -2   1    7.23    1.29
  13   2  -1    6.65    1.00
  13   2  -1    7.12    1.25
 -12   0   0    1.39    0.93
 -12   0   0    1.60    0.88
  12   0   0    2.42    0.80
 -11   2  -1    1.48    0.90
  11  -2   1    2.47    0.86
 -10   4  -2    5.17    1.03
  10  -4   2    3.01    0.93
  -9   6  -3   18.77    1.58
   9  -6   3   20.62    1.41
  -8   8  -4   18.89    1.59
   8  -8   4   17.60    1.28
  -7  10  -5   34.59    1.77
  -6  12  -6    2.08    1.14
  -5  14  -7    1.05    1.31
  -4  16  -8    2.40    2.01
  -4  16  -8   -1.04    1.92
 -14  -5   3    1.82    1.53
  14   5  -3    0.10    1.19
  14   5  -3    1.18    1.40
  14   5  -3    2.12    1.32
 -13  -3   2    2.48    1.17
 -13  -3   2    1.60    1.19
  13   3  -2    2.61    1.00
  13   3  -2    1.95    0.97
 -12  -1   1    8.82    1.21
 -12  -1   1   12.13    1.56
  12   1  -1    7.55    1.07
 -11   1   0   -0.49    0.73
 -11   1   0   -0.07    0.75
  11  -1   0    0.83    0.71
 -10   3  -1    4.58    0.88
  10  -3   1    4.38    0.84
  -9   5  -2    1.33    0.71
   9  -5   2    1.40    0.66
  -8   7  -3   31.88    1.67
   8  -7   3   30.92    1.45
  -7   9  -4   30.91    1.59
   7  -9   4   26.88    1.34
  -6  11  -5    2.76    0.84
  -6  11  -5    4.62    1.16
  -5  13  -6    2.04    1.02
  -4  15  -7    1.11    1.40
  -3  17  -8    5.00    1.95
  -3  17  -8   -0.25    2.05
 -14  -6   4    1.86    1.92
  14   6  -4    0.23    1.72
  14   6  -4   -0.06    1.45
 -13  -4   3    1.16    1.29
  13   4  -3    2.32    1.23
  13   4  -3    0.30    1.04
 -12  -2   2   15.18    1.74
 -12  -2   2   11.99    1.58
  12   2  -2   11.51    1.56
 -11   0   1    0.89    0.71
 -11   0   1   -0.19    0.81
  11   0  -1   -0.09    0.72
 -10   2   0    6.77    1.02
 -10   2   0    7.15    1.00
  10  -2   0    7.29    0.98
  -9   4  -1   12.11    1.22
   9  -4   1   11.47    1.09
  -8   6  -2    7.39    0.92
   8  -6   2    5.27    0.74
  -7   8  -3    8.45    0.92
   7  -8   3    7.44    0.92
  -6  10  -4   10.90    1.09
   6 -10   4    7.80    0.87
  -5  12  -5   27.18    1.71
  -4  14  -6   23.32    1.92
  -3  16  -7    5.94    1.62
  -2  18  -8    0.57    2.00
  -2  18  -8    1.99    2.15
 -13  -5   4   -0.31    1.52
  13   5  -4    3.21    1.59
  13   5  -4    1.29    1.27
 -12  -3   3    1.23    1.14
  12   3  -3    0.09    1.00
  12   3  -3    1.54    1.02
 -11  -1   2   92.83    2.98
 -11  -1   2   89.93    2.66
 -11  -1   2   76.37    2.94
  11   1  -2   75.65    2.67
 -10   1   1    1.60    0.67
 -10   1   1    0.73    0.70
  10  -1  -1    1.37    0.75
  -9   3   0    0.49    0.59
   9  -3   0    1.00    0.59
  -8   5  -1   51.67    1.89
   8  -5   1   50.10    1.78
  -7   7  -2    8.53    1.04
   7  -7   2    7.42    0.91
  -6   9  -3    2.02    0.59
   6  -9   3    2.67    0.53
  -5  11  -4    7.33    1.03
  -4  13  -5   19.76    1.51
  -3  15  -6   15.80    1.71
  -2  17  -7    2.42    1.48
  -1  19  -8    4.19    2.27
  -1  19  -8    1.64    2.06
 -13  -6   5    7.26    1.78
  13   6  -5    8.35    2.12
  13   6  -5    4.80    1.65
 -12  -4   4   16.67    1.70
  12   4  -4   14.22    1.69
  12   4  -4   13.27    1.43
 -11  -2   3    7.11    1.09
 -11  -2   3    5.21    1.01
  11   2  -3    6.44    1.08
  11   2  -3    7.97    1.06
 -10   0   2   23.48    1.57
 -10   0   2   22.80    1.48
 -10   0   2   22.21    1.53
  10   0  -2   24.86    1.60
  10   0  -2   24.82    1.38
  -9   2   1   15.13    1.18
  -9   2   1   13.98    1.24
   9  -2  -1   12.46    1.20
   9  -2  -1   14.68    1.00
  -8   4   0   19.21    1.01
  -8   4   0   20.74    1.22
   8  -4   0   19.87    1.19
  -7   6  -1   14.09    1.10
   7  -6   1   14.62    0.98
  -6   8  -2   41.00    1.47
   6  -8   2   37.51    1.34
  -5  10  -3   92.29    2.24
   5 -10   3   83.05    1.99
  -4  12  -4    8.90    0.99
  -3  14  -5   20.53    1.49
  -2  16  -6    5.12    1.12
  -1  18  -7    0.86    1.54
   0  20  -8    2.44    2.34
   0  20  -8    1.31    2.17
 -12  -5   5   18.64    2.57
  12   5  -5   11.35    1.63
  12   5  -5   13.48    1.94
 -11  -3   4    6.30    1.21
  11   3  -4    3.33    1.25
  11   3  -4    5.08    1.20
 -10  -1   3   20.11    1.62
 -10  -1   3   20.43    1.60
  10   1  -3   23.14    1.58
  10   1  -3   21.09    1.57
  -9   1   2    1.37    0.61
  -9   1   2    1.51    0.63
   9  -1  -2    1.26    0.60
   9  -1  -2    1.16    0.73
  -8   3   1   99.55    2.51
  -8   3   1  100.71    2.81
  -8   3   1  101.23    2.90
   8  -3  -1  103.65    2.87
   8  -3  -1  106.75    2.44
  -7   5   0    3.37    0.51
  -7   5   0    5.04    0.66
   7  -5   0    4.18    0.64
   7  -5   0    4.93    0.49
  -6   7  -1   19.92    1.12
  -6   7  -1   18.50    0.86
   6  -7   1   19.37    1.06
  -5   9  -2  127.02    2.89
   5  -9   2  123.65    2.76
  -3  13  -4   13.43    1.10
  -2  15  -5    4.26    0.95
  -1  17  -6    1.53    1.03
   0  19  -7    2.30    1.65
 -12  -6   6    3.93    1.93
  12   6  -6    2.34    2.24
  12   6  -6    2.53    1.71
 -11  -4   5   10.58    1.53
  11   4  -5    9.37    1.64
  11   4  -5    7.29    1.33
 -10  -2   4    0.44    0.93
 -10  -2   4    0.44    0.90
  10   2  -4   -0.34    1.04
  10   2  -4    0.69    0.92
  -9   0   3   -0.26    0.66
  -9   0   3   -0.84    0.70
   9   0  -3    0.05    0.72
   9   0  -3   -0.02    0.75
  -8   2   2    6.86    0.97
  -8   2   2    6.82    0.77
   8  -2  -2    8.18    0.80
   8  -2  -2    7.96    0.94
  -7   4   1    9.12    0.92
  -7   4   1    9.08    0.88
   7  -4  -1    9.38    0.78
   7  -4  -1    9.49    0.94
  -6   6   0    3.17    0.58
  -6   6   0    3.09    0.49
   6  -6   0    4.02    0.69
   6  -6   0    4.07    0.46
  -5   8  -1   55.18    1.39
  -5   8  -1   55.27    1.63
   5  -8   1   58.55    1.67
   4 -10   2  104.42    2.30
  -3  12  -3    2.53    0.57
  -2  14  -4   14.49    1.13
  -1  16  -5    1.74    0.81
   0  18  -6    2.81    1.24
   1  20  -7    5.97    1.49
   1  20  -7    5.74    1.71
 -11  -5   6    1.19    1.80
  11   5  -6    2.20    1.76
  11   5  -6    0.82    1.59
 -10  -3   5    4.87    1.32
  10   3  -5    3.87    1.27
  10   3  -5    2.15    1.17
  -9  -1   4    1.93    0.85
  -9  -1   4   -0.72    0.83
   9   1  -4   -0.12    0.77
   9   1  -4    0.78    0.92
  -8   1   3    7.04    0.91
  -8   1   3    5.23    0.81
   8  -1  -3    6.03    0.86
   8  -1  -3    5.60    0.84
  -7   3   2    4.84    0.69
  -7   3   2    5.58    0.79
   7  -3  -2    5.97    0.67
   7  -3  -2    6.05    0.80
  -6   5   1   37.32    1.26
   6  -5  -1   40.64    1.27
   6  -5  -1   42.74    1.53
  -5   7   0  132.83    2.74
   5  -7   0  138.10    3.17
   4  -9   1    1.52    0.47
  -2  13  -3    1.84    0.60
  -1  15  -4   28.95    1.48
   0  17  -5    1.54    0.81
   1  19  -6    0.84    1.16
   2  21  -7    8.44    1.83
   2  21  -7    4.98    1.64
  -2 -21   7    8.79    1.73
 -10  -4   6    0.79    1.46
  10   4  -6   -1.34    1.36
  10   4  -6    1.59    1.58
  10   4  -6    0.44    1.70
  -9  -2   5    4.27    1.21
  -9  -2   5    5.97    1.21
   9   2  -5    3.60    1.28
   9   2  -5    5.34    1.10
   9   2  -5    4.25    1.20
  -8   0   4   18.58    1.52
  -8   0   4   19.46    1.47
   8   0  -4   19.23    1.52
   8   0  -4   17.41    1.41
  -7   2   3    2.84    0.64
  -7   2   3    4.17    0.76
   7  -2  -3    4.09    0.73
   7  -2  -3    3.95    0.67
  -6   4   2   18.44    1.09
  -6   4   2   18.89    1.03
   6  -4  -2   18.56    1.18
   6  -4  -2   18.74    1.01
  -5   6   1   57.31    1.56
   5  -6  -1   61.62    1.58
   5  -6  -1   60.68    1.83
  -4   8   0   39.64    1.14
   4  -8   0   40.54    1.34
   3 -10   1   41.66    1.20
  -2  12  -2   22.58    1.17
  -1  14  -3   17.29    1.01
  -1  14  -3   17.85    1.13
   0  16  -4    3.31    0.73
   1  18  -5    7.58    1.14
  -1 -18   5    8.95    1.21
   2  20  -6   15.25    2.00
  -2 -20   6    8.08    1.27
   3  22  -7    3.24    1.86
   3  22  -7   -0.06    1.74
  -3 -22   7    3.83    1.81
 -10  -5   7    2.16    1.97
  10   5  -7    2.73    2.08
  10   5  -7    3.12    2.18
  10   5  -7   -1.48    1.78
  -9  -3   6    2.93    1.46
   9   3  -6    3.54    1.48
   9   3  -6    4.55    1.68
   9   3  -6    1.01    1.28
  -8  -1   5   11.86    1.36
  -8  -1   5    8.62    1.08
   8   1  -5    8.00    1.22
   8   1  -5    7.92    1.07
   8   1  -5   10.06    1.30
  -7   1   4    3.90    0.91
  -7   1   4    2.94    0.74
   7  -1  -4    4.69    0.71
   7  -1  -4    4.38    0.91
  -6   3   3   29.81    1.45
  -6   3   3   31.31    1.38
   6  -3  -3   29.99    1.25
   6  -3  -3   31.59    1.44
  -5   5   2   21.72    1.08
  -5   5   2   22.90    1.13
   5  -5  -2   23.90    1.22
   5  -5  -2   22.33    1.02
  -4   7   1   12.56    0.77
   4  -7  -1   16.23    0.78
  -3   9   0   13.59    0.69
  -1  13  -2   21.69    1.04
  -1  13  -2   21.09    1.13
   0  15  -3   -0.30    0.49
   0  15  -3    1.03    0.53
   0 -15   3    0.22    0.57
   1  17  -4    5.25    0.85
   1  17  -4    6.18    0.84
  -1 -17   4    5.46    0.87
   2  19  -5   14.32    1.59
  -2 -19   5   12.58    1.61
   3  21  -6    0.51    1.37
   3  21  -6    5.06    1.28
  -3 -21   6    0.90    1.41
   4  23  -7    8.30    2.09
   4  23  -7    4.41    2.11
   4  23  -7    0.90    1.93
  -4 -23   7    7.94    1.74
  -9  -4   7    5.36    1.85
   9   4  -7    4.52    1.81
   9   4  -7    6.33    1.86
   9   4  -7    4.81    1.59
  -8  -2   6    6.43    1.36
   8   2  -6    7.72    1.57
   8   2  -6    5.37    1.18
   8   2  -6    7.22    1.45
  -7   0   5   -0.60    0.70
  -7   0   5    1.56    0.92
   7   0  -5   -0.59    0.99
   7   0  -5    1.05    1.00
   7   0  -5   -0.55    0.78
  -6   2   4    5.23    0.70
  -6   2   4    6.55    0.92
   6  -2  -4    5.98    0.84
   6  -2  -4    7.28    0.93
   6  -2  -4    5.44    0.87
  -5   4   3   16.06    1.07
  -5   4   3   18.26    1.06
   5  -4  -3   17.72    1.02
  -4   6   2    2.81    0.55
  -4   6   2    3.03    0.50
   4  -6  -2    3.31    0.54
  -3   8   1    1.66    0.38
   3  -8  -1    1.71    0.38
   3  -8  -1    1.34    0.44
  -2  10   0   67.23    1.69
   2 -10   0   70.01    1.68
  -1  12  -1    7.22    0.69
  -1  12  -1    6.05    0.74
   1 -12   1    4.26    0.48
   0  14  -2  291.20    6.37
   0  14  -2  290.02    6.08
   1  16  -3    0.23    0.52
   1  16  -3    0.60    0.54
  -1 -16   3   -0.10    0.51
   2  18  -4    6.02    0.81
   2  18  -4    4.60    0.83
  -2 -18   4    3.94    0.77
   3  20  -5    5.83    1.13
   3  20  -5    6.62    1.23
  -3 -20   5    6.41    1.19
   4  22  -6    3.42    1.46
   4  22  -6    5.17    1.45
   4  22  -6    7.27    1.68
  -4 -22   6    3.83    1.48
  -8  -3   7    2.01    1.57
   8   3  -7    2.79    1.38
   8   3  -7    2.10    1.73
   8   3  -7    2.69    1.70
  -7  -1   6   21.13    1.85
  -7  -1   6   16.12    1.70
   7   1  -6   17.33    2.00
   7   1  -6   18.32    1.69
   7   1  -6   16.96    2.07
  -6   1   5   24.98    1.64
  -6   1   5   25.19    1.52
   6  -1  -5   29.34    1.69
   6  -1  -5   26.54    1.72
   6  -1  -5   25.53    1.49
  -5   3   4    1.88    0.59
  -5   3   4    2.97    0.70
   5  -3  -4    2.04    0.55
   5  -3  -4    2.91    0.76
  -4   5   3   31.32    1.31
  -4   5   3   30.61    1.31
   4  -5  -3   31.24    1.24
  -3   7   2   10.89    0.81
   3  -7  -2   13.36    0.81
   3  -7  -2   12.38    0.97
  -2   9   1   84.19    1.88
  -2   9   1   80.48    2.07
   2  -9  -1   93.49    2.24
   2  -9  -1   90.18    2.00
  -1  11   0   55.61    1.51
   1 -11   0   56.94    1.50
   0  13  -1    0.21    0.42
   0  13  -1    0.31    0.44
   0 -13   1   -0.04    0.39
   1  15  -2    0.13    0.46
   1  15  -2   -0.03    0.39
  -1 -15   2    0.27    0.45
   2  17  -3    3.01    0.62
   2  17  -3    2.23    0.66
  -2 -17   3    2.06    0.64
   3  19  -4    3.45    0.78
   3  19  -4    0.36    0.84
  -3 -19   4    1.82    0.79
   4  21  -5   31.57    2.15
   4  21  -5   31.46    2.22
  -4 -21   5   23.72    1.94
   5  23  -6    5.57    1.54
   5  23  -6    3.06    1.75
   5  23  -6    5.75    1.92
  -5 -23   6    0.76    1.52
  -8  -4   8    1.47    1.95
   8   4  -8    1.61    1.70
   8   4  -8    1.32    2.12
   8   4  -8    3.84    2.50
  -7  -2   7    9.17    1.71
   7   2  -7    8.90    1.28
   7   2  -7    6.49    1.63
   7   2  -7    7.26    1.73
  -6   0   6    1.74    0.91
  -6   0   6    3.71    1.07
   6   0  -6    5.71    1.22
   6   0  -6    5.05    1.00
   6   0  -6    2.34    1.14
  -5   2   5   -0.83    0.61
  -5   2   5    0.91    0.75
   5  -2  -5    0.10    0.79
   5  -2  -5    1.20    0.65
  -4   4   4    3.94    0.65
  -4   4   4    3.89    0.65
   4  -4  -4    4.29    0.60
   4  -4  -4    4.79    0.74
  -3   6   3   32.38    1.25
  -3   6   3   32.24    1.32
   3  -6  -3   34.42    1.48
   3  -6  -3   35.45    1.28
  -2   8   2   10.65    0.92
  -2   8   2    9.76    0.78
   2  -8  -2   10.28    0.74
   2  -8  -2   10.47    0.90
  -1  10   1   16.63    0.77
  -1  10   1   16.16    0.92
   1 -10  -1   17.16    0.89
   0  12   0   42.22    1.36
   0  12   0   43.38    1.32
   0 -12   0   41.00    1.28
   1  14  -1   59.41    1.70
   1  14  -1   55.74    1.79
  -1 -14   1   52.04    1.65
  -1 -14   1   51.48    1.35
   2  16  -2   21.39    1.24
   2  16  -2   22.00    1.13
  -2 -16   2   19.84    1.12
   3  18  -3    4.78    0.66
   3  18  -3    5.69    0.79
  -3 -18   3    4.83    0.78
   4  20  -4    5.79    0.92
   4  20  -4    5.64    0.98
  -4 -20   4    8.09    1.20
   5  22  -5    5.87    1.52
   5  22  -5    7.70    1.24
  -5 -22   5    7.23    1.46
   6  24  -6    3.36    1.69
   6  24  -6    3.28    2.12
   6  24  -6   -1.50    1.99
  -6 -24   6    1.57    1.83
  -7  -3   8    1.27    1.82
   7   3  -8    0.23    1.59
   7   3  -8    0.64    1.98
   7   3  -8   -4.24    2.15
  -6  -1   7    8.98    1.56
   6   1  -7   11.17    1.79
   6   1  -7    7.79    1.52
   6   1  -7    7.72    1.22
  -5   1   6    6.85    1.15
  -5   1   6    4.17    0.94
   5  -1  -6    5.85    1.23
   5  -1  -6    5.94    0.87
  -4   3   5   11.88    1.16
  -4   3   5   13.15    1.21
   4  -3  -5   13.51    1.30
   4  -3  -5   12.71    1.11
  -3   5   4    2.06    0.55
  -3   5   4    1.82    0.52
   3  -5  -4    3.49    0.67
   3  -5  -4    2.06    0.61
   3  -5  -4    2.24    0.51
  -2   7   3  151.26    3.19
  -2   7   3  137.59    3.18
   2  -7  -3  161.17    3.85
   2  -7  -3  160.43    3.39
  -1   9   2   44.36    1.50
  -1   9   2   46.07    1.32
   1  -9  -2   49.79    1.38
   1  -9  -2   52.66    1.64
   0  11   1   -0.28    0.28
   0  11   1    0.20    0.36
   0  11   1   -0.40    0.37
   0 -11  -1    0.37    0.36
   1  13   0   21.71    1.01
  -1 -13   0   22.01    0.94
  -1 -13   0   23.37    1.03
  -1 -13   0   20.70    0.97
   2  15  -1   51.15    1.77
   2  15  -1   54.49    1.66
  -2 -15   1   50.58    1.65
  -2 -15   1   46.71    1.38
   3  17  -2   21.78    1.05
   3  17  -2   22.14    1.19
   3  17  -2   20.61    1.28
  -3 -17   2   20.25    1.22
  -3 -17   2   19.96    1.07
   4  19  -3   20.43    1.40
   4  19  -3   20.43    1.22
   4  19  -3   19.08    1.54
  -4 -19   3   19.80    1.42
   5  21  -4   14.70    1.46
   5  21  -4   15.55    1.82
   5  21  -4   14.68    1.55
  -5 -21   4   11.76    1.61
   6  23  -5    4.64    1.31
   6  23  -5    7.69    1.67
   6  23  -5    3.58    1.60
  -6 -23   5    6.33    1.38
  -6  -2   8    3.80    1.57
   6   2  -8    1.38    1.36
   6   2  -8    2.29    1.84
   6   2  -8    3.02    2.07
  -5   0   7    0.43    1.09
   5   0  -7    0.30    1.40
   5   0  -7    0.07    1.02
  -4   2   6    5.72    1.03
  -4   2   6    4.73    0.86
   4  -2  -6    6.13    1.06
   4  -2  -6    3.86    0.79
  -3   4   5   10.50    1.08
  -3   4   5   11.57    1.08
   3  -4  -5   14.08    1.20
   3  -4  -5   12.12    1.04
  -2   6   4   40.95    1.39
  -2   6   4   42.01    1.51
   2  -6  -4   45.83    1.74
   2  -6  -4   40.93    1.40
   2  -6  -4   43.99    1.48
  -1   8   3   49.07    1.32
  -1   8   3   52.43    1.81
  -1   8   3   53.61    1.54
   1  -8  -3   62.00    1.93
   1  -8  -3   61.70    1.67
   0  10   2   15.63    0.85
   0  10   2   16.76    1.02
   0 -10  -2   19.13    0.79
   0 -10  -2   16.92    0.99
   1  12   1    5.70    0.61
   1  12   1    6.17    0.61
   1  12   1    7.15    0.76
  -1 -12  -1    6.73    0.72
   2  14   0   19.91    1.06
   2  14   0   21.25    1.03
  -2 -14   0   19.54    0.96
  -2 -14   0   17.86    1.00
  -2 -14   0   18.94    0.97
   3  16  -1   89.40    2.55
   3  16  -1   91.60    2.43
   3  16  -1   88.63    2.26
  -3 -16   1   88.57    2.49
  -3 -16   1   88.52    2.22
   4  18  -2    0.79    0.51
   4  18  -2    1.33    0.59
   4  18  -2    1.68    0.75
  -4 -18   2    2.78    0.75
  -4 -18   2    2.17    0.70
   5  20  -3   14.43    1.66
   5  20  -3   15.25    1.36
   5  20  -3   14.45    1.33
  -5 -20   3   15.53    1.48
  -5 -20   3   12.69    1.48
   6  22  -4   11.30    1.33
   6  22  -4   10.54    1.19
   6  22  -4   12.56    1.58
  -6 -22   4   10.62    1.55
  -6 -22   4   10.04    1.30
   7  24  -5    4.10    2.03
   7  24  -5   10.03    1.92
   7  24  -5    2.59    1.54
   7  24  -5    5.25    1.42
  -7 -24   5    2.15    1.93
  -6  -3   9    3.11    1.94
   6   3  -9    2.66    2.71
   6   3  -9    5.36    1.96
   6   3  -9    3.71    2.46
  -5  -1   8    0.65    1.35
   5   1  -8   -0.03    1.29
   5   1  -8   -1.06    1.63
   5   1  -8   -1.61    1.87
  -4   1   7    3.55    1.06
  -4   1   7    2.04    1.00
   4  -1  -7    3.30    1.01
   4  -1  -7    2.02    1.22
  -3   3   6    5.14    0.94
  -3   3   6    4.35    0.97
   3  -3  -6    5.24    1.02
   3  -3  -6    5.82    0.92
  -2   5   5    9.10    1.14
  -2   5   5    9.26    0.95
   2  -5  -5    8.91    0.99
   2  -5  -5    7.29    0.85
   2  -5  -5    9.69    1.05
  -1   7   4   -0.10    0.40
  -1   7   4   -0.32    0.48
   1  -7  -4   -0.07    0.46
   1  -7  -4   -0.15    0.47
   0   9   3   -0.37    0.47
   0   9   3    0.33    0.42
   0  -9  -3   -0.18    0.46
   0  -9  -3   -0.20    0.40
   1  11   2   49.45    1.37
   1  11   2   51.92    1.68
  -1 -11  -2   54.98    1.66
   2  13   1    1.81    0.47
   2  13   1    1.57    0.45
  -2 -13  -1    1.20    0.48
  -2 -13  -1    2.20    0.44
  -2 -13  -1    2.35    0.44
   3  15   0   16.05    0.96
   3  15   0   14.33    1.03
  -3 -15   0   14.43    0.94
  -3 -15   0   14.89    0.93
  -3 -15   0   12.44    0.89
   4  17  -1    5.57    0.72
   4  17  -1    6.47    0.85
   4  17  -1    4.88    0.77
  -4 -17   1    5.16    0.73
  -4 -17   1    5.85    0.77
   5  19  -2   25.31    1.73
   5  19  -2   25.90    1.38
   5  19  -2   27.62    1.43
  -5 -19   2   23.32    1.58
  -5 -19   2   25.42    1.44
   6  21  -3    1.99    1.29
   6  21  -3    1.97    0.78
   6  21  -3    2.09    1.00
  -6 -21   3    1.69    1.11
  -6 -21   3    1.18    0.96
   7  23  -4   10.24    1.26
   7  23  -4   13.55    1.60
   7  23  -4    8.17    1.60
   7  23  -4   12.98    1.90
  -7 -23   4   10.94    1.56
  -7 -23   4   11.73    1.53
  -5  -2   9    3.78    2.02
   5   2  -9    7.77    2.41
   5   2  -9    5.37    2.46
   5   2  -9    5.95    1.89
  -4   0   8   45.28    2.55
   4   0  -8   54.03    3.01
   4   0  -8   51.56    2.63
  -3   2   7    2.04    1.06
  -3   2   7    2.32    1.01
   3  -2  -7    2.32    1.11
   3  -2  -7    0.53    0.96
   3  -2  -7    1.84    1.00
  -2   4   6    2.94    0.75
  -2   4   6    1.87    0.77
   2  -4  -6    1.38    0.74
   2  -4  -6    1.94    0.80
   2  -4  -6    1.70    0.77
  -1   6   5   18.99    1.28
  -1   6   5   18.18    0.98
   1  -6  -5   17.49    1.25
   1  -6  -5   17.36    1.18
   1  -6  -5   17.69    1.02
   0   8   4   22.38    1.18
   0  -8  -4   24.91    1.27
   0  -8  -4   25.68    1.20
   1  10   3   11.11    0.85
   1  10   3   13.70    1.00
  -1 -10  -3   15.91    0.99
  -1 -10  -3   14.60    0.84
   2  12   2   22.91    1.13
   2  12   2   21.99    0.89
  -2 -12  -2   23.70    1.08
  -2 -12  -2   23.66    1.07
   3  14   1   28.94    1.18
   3  14   1   31.63    1.26
  -3 -14  -1   31.11    1.13
  -3 -14  -1   30.05    1.24
  -3 -14  -1   32.21    1.26
   4  16   0    0.55    0.48
   4  16   0    0.74    0.52
   4  16   0    0.48    0.59
  -4 -16   0    0.74    0.56
  -4 -16   0    0.49    0.42
  -4 -16   0    0.71    0.57
   5  18  -1    3.64    0.77
   5  18  -1    4.36    0.88
   5  18  -1    4.45    0.63
  -5 -18   1    3.03    0.79
  -5 -18   1    5.03    0.85
   6  20  -2   20.91    1.81
   6  20  -2   23.46    1.61
   6  20  -2   21.26    1.44
  -6 -20   2   21.28    1.66
  -6 -20   2   20.23    1.69
   7  22  -3   15.06    1.81
   7  22  -3    9.99    1.53
   7  22  -3    9.89    1.08
  -7 -22   3   11.22    1.51
  -7 -22   3   10.56    1.49
   8  24  -4    5.16    1.25
   8  24  -4    6.29    1.74
   8  24  -4    6.42    1.72
   8  24  -4    4.24    1.95
  -8 -24   4    9.31    1.75
  -8 -24   4    8.16    1.62
  -4  -1   9   14.27    2.11
   4   1  -9   13.49    1.95
   4   1  -9   12.65    2.13
   4   1  -9   15.68    2.38
  -3   1   8   30.92    2.13
   3  -1  -8   33.86    2.39
   3  -1  -8   34.79    2.61
   3  -1  -8   40.62    2.62
  -2   3   7   24.47    1.96
  -2   3   7   18.49    1.53
   2  -3  -7   19.98    1.92
   2  -3  -7   23.84    1.76
   2  -3  -7   19.80    1.82
  -1   5   6    1.85    0.74
  -1   5   6    1.22    0.64
   1  -5  -6    1.42    0.69
   1  -5  -6    2.21    0.79
   1  -5  -6    2.41    0.73
   0   7   5    0.36    0.62
   0   7   5   -0.41    0.39
   0  -7  -5    0.10    0.55
   0  -7  -5    0.57    0.49
   0  -7  -5    0.26    0.59
   1   9   4   18.80    1.27
   1   9   4   19.76    1.10
  -1  -9  -4   20.38    1.19
  -1  -9  -4   19.76    1.07
   2  11   3   24.38    1.23
  -2 -11  -3   24.98    0.95
  -2 -11  -3   26.99    1.19
   3  13   2   36.04    1.39
   3  13   2   34.00    1.07
  -3 -13  -2   38.82    1.36
  -3 -13  -2   37.73    1.42
   4  15   1    6.79    0.74
   4  15   1    4.69    0.59
  -4 -15  -1    5.28    0.69
  -4 -15  -1    5.90    0.81
  -4 -15  -1    6.11    0.78
   5  17   0   15.24    1.05
   5  17   0   15.13    1.19
   5  17   0   14.01    1.10
  -5 -17   0   12.52    1.09
  -5 -17   0   12.81    1.00
  -5 -17   0   12.28    1.10
   6  19  -1    3.24    0.91
   6  19  -1    4.19    0.73
   6  19  -1    4.23    0.91
  -6 -19   1    5.48    0.97
  -6 -19   1    3.98    0.93
   7  21  -2    6.37    1.37
   7  21  -2    6.40    1.14
   7  21  -2    4.11    0.86
  -7 -21   2    4.90    1.32
  -7 -21   2    5.23    1.21
   8  23  -3    8.91    1.18
   8  23  -3   12.09    1.82
   8  23  -3    9.43    1.60
   8  23  -3    8.34    1.49
  -8 -23   3    9.08    1.66
  -8 -23   3   10.31    1.69
   9  25  -4    8.02    2.30
   9  25  -4    5.92    2.06
   9  25  -4    5.63    1.47
   9  25  -4    7.08    2.01
  -9 -25   4    4.63    2.05
  -9 -25   4    6.55    1.99
  -3   0   9    1.38    1.57
   3   0  -9    0.97    1.93
   3   0  -9   -1.02    1.69
   3   0  -9    3.42    1.97
  -2   2   8   13.02    1.48
   2  -2  -8   11.58    1.60
   2  -2  -8   16.32    2.15
   2  -2  -8   14.69    1.59
  -1   4   7   65.45    2.58
  -1   4   7   59.60    2.13
   1  -4  -7   64.43    2.38
   1  -4  -7   66.28    2.74
   1  -4  -7   62.33    2.46
   0   6   6   15.42    1.41
   0   6   6   11.11    0.94
   0  -6  -6   14.38    1.35
   0  -6  -6   13.58    1.39
   0  -6  -6   13.91    1.10
   1   8   5    7.76    0.88
  -1  -8  -5    9.76    1.10
  -1  -8  -5    8.63    1.09
   2  10   4    0.98    0.55
   2  10   4    0.02    0.52
  -2 -10  -4   -0.01    0.49
   3  12   3    1.12    0.50
  -3 -12  -3    1.11    0.45
  -3 -12  -3    2.55    0.56
   4  14   2   74.72    2.18
   4  14   2   70.69    1.86
  -4 -14  -2   73.56    2.13
  -4 -14  -2   73.91    1.87
  -4 -14  -2   74.69    2.11
   5  16   1    6.72    0.88
   5  16   1    6.46    0.92
   5  16   1    6.70    0.90
  -5 -16  -1    5.41    0.72
  -5 -16  -1    5.72    0.62
  -5 -16  -1    7.63    0.92
   6  18   0   -1.07    0.92
   6  18   0    0.24    0.56
   6  18   0    0.77    0.71
  -6 -18   0    0.02    0.66
  -6 -18   0    0.48    0.80
   7  20  -1    3.27    0.95
   7  20  -1    2.67    0.76
   7  20  -1    3.43    1.26
  -7 -20   1    2.33    1.10
  -7 -20   1    4.08    1.06
   8  22  -2    1.03    1.22
   8  22  -2   -0.27    0.88
   8  22  -2    2.27    1.58
  -8 -22   2    2.63    1.27
  -8 -22   2    1.75    1.43
   9  24  -3   11.59    1.79
   9  24  -3   13.05    1.86
   9  24  -3   11.21    2.18
   9  24  -3   11.86    1.33
  -9 -24   3   16.93    2.11
  -9 -24   3   10.91    1.94
  -2   1   9    1.77    1.60
   2  -1  -9    5.67    1.91
   2  -1  -9    0.26    1.76
   2  -1  -9    2.47    1.83
  -1   3   8   24.37    1.80
   1  -3  -8   25.56    2.40
   1  -3  -8   21.84    2.29
   1  -3  -8   26.04    2.15
   0   5   7    0.50    1.01
   0  -5  -7    1.07    0.91
   0  -5  -7    0.08    0.90
   0  -5  -7   -0.18    0.89
   1   7   6   37.33    1.80
  -1  -7  -6   40.24    1.75
  -1  -7  -6   40.38    1.93
   2   9   5   31.28    1.68
  -2  -9  -5   31.78    1.58
  -2  -9  -5   31.63    1.38
   3  11   4    4.05    0.70
  -3 -11  -4    4.90    0.67
  -3 -11  -4    4.20    0.64
   4  13   3   -0.79    0.51
  -4 -13  -3   -0.66    0.43
  -4 -13  -3   -0.45    0.44
   5  15   2   29.39    1.38
  -5 -15  -2   29.82    1.21
  -5 -15  -2   31.01    1.38
  -5 -15  -2   29.69    1.28
   6  17   1   20.11    1.39
   6  17   1   19.10    1.21
   6  17   1   21.21    1.35
  -6 -17  -1   20.77    1.32
  -6 -17  -1   21.84    1.37
  -6 -17  -1   20.62    1.20
   7  19   0    6.07    0.77
   7  19   0    6.37    1.05
   7  19   0    7.19    1.18
  -7 -19   0    6.04    1.11
  -7 -19   0    7.61    1.24
   8  21  -1   17.28    2.07
   8  21  -1   14.31    1.48
   8  21  -1   14.83    1.81
  -8 -21   1   14.50    1.96
  -8 -21   1   18.82    1.92
   9  23  -2    0.32    1.02
   9  23  -2    3.25    1.74
   9  23  -2    3.18    1.35
   9  23  -2    2.44    1.49
  -9 -23   2   -0.02    1.51
  -9 -23   2    4.40    1.70
  10  25  -3    1.64    1.97
  10  25  -3   -0.68    1.39
  10  25  -3    0.49    2.23
  10  25  -3    1.24    1.95
 -10 -25   3   -2.00    2.28
 -10 -25   3    1.64    2.37
   1  -2  -9   -0.13    1.60
   1  -2  -9   -0.42    1.70
   1  -2  -9    2.72    1.74
   0  -4  -8    7.05    1.37
   0  -4  -8    7.08    1.26
   0  -4  -8    3.69    1.35
   1   6   7   13.50    1.46
  -1  -6  -7   12.69    1.79
  -1  -6  -7   13.23    1.28
  -1  -6  -7   14.75    1.66
   2   8   6    6.64    0.96
  -2  -8  -6    5.04    1.01
  -2  -8  -6    6.89    0.90
   3  10   5    1.50    0.76
  -3 -10  -5    3.42    0.70
  -3 -10  -5    2.73    0.68
   4  12   4    6.14    0.86
  -4 -12  -4    5.62    0.74
  -4 -12  -4    7.04    0.85
   5  14   3   11.05    1.14
  -5 -14  -3   10.08    1.00
  -5 -14  -3    9.13    0.99
   6  16   2   16.59    1.24
  -6 -16  -2   16.62    1.17
  -6 -16  -2   16.61    1.15
  -6 -16  -2   18.16    1.15
   7  18   1    0.84    0.72
   7  18   1    1.81    0.88
   7  18   1    2.33    1.01
  -7 -18  -1    0.99    0.85
  -7 -18  -1    2.08    0.71
  -7 -18  -1    0.67    0.88
   8  20   0    1.95    1.10
   8  20   0    2.97    0.80
   8  20   0    3.07    1.26
  -8 -20   0    5.81    1.28
  -8 -20   0    3.72    1.18
   9  22  -1    5.78    1.43
   9  22  -1    4.79    1.69
   9  22  -1    3.36    0.96
  -9 -22   1    5.68    1.56
  -9 -22   1    7.04    1.43
  10  24  -2    3.01    2.20
  10  24  -2   -0.94    1.26
  10  24  -2    2.44    1.75
 -10 -24   2    1.24    1.85
 -10 -24   2    2.41    1.78
   0  -3  -9   -0.03    1.66
   0  -3  -9    2.89    1.59
   0  -3  -9   -0.30    1.70
  -1  -5  -8   14.22    1.75
  -1  -5  -8   17.08    1.74
  -1  -5  -8   18.54    2.08
   2   7   7    1.10    1.15
  -2  -7  -7    0.89    1.02
  -2  -7  -7    2.85    0.98
  -3  -9  -6    7.07    1.05
  -3  -9  -6    7.75    0.99
   4  11   5   28.03    1.83
  -4 -11  -5   30.12    1.53
  -4 -11  -5   32.93    1.64
   5  13   4    4.29    0.84
  -5 -13  -4    5.14    0.71
  -5 -13  -4    5.32    0.80
   6  15   3   64.49    2.30
  -6 -15  -3   66.61    2.19
  -6 -15  -3   64.41    2.13
   7  17   2    7.38    0.90
  -7 -17  -2    7.65    0.87
  -7 -17  -2    8.88    1.05
  -7 -17  -2    7.23    0.97
   8  19   1    1.04    0.99
   8  19   1    1.21    1.07
   8  19   1    0.52    0.81
  -8 -19  -1    4.00    1.13
  -8 -19  -1    3.27    1.05
   9  21   0   -0.11    1.17
   9  21   0    0.96    1.41
   9  21   0   -1.02    0.97
  -9 -21   0    1.42    1.23
  -9 -21   0   -0.56    1.30
  10  23  -1   -1.28    1.13
  10  23  -1    1.57    1.87
  10  23  -1    0.27    1.52
 -10 -23   1    1.49    1.62
 -10 -23   1   -0.09    1.73
  -1  -4  -9    2.26    1.64
  -1  -4  -9    0.97    1.51
  -1  -4  -9   -0.59    1.63
  -2  -6  -8    3.58    1.42
  -2  -6  -8    4.12    1.40
  -2  -6  -8    7.35    1.35
  -3  -8  -7    1.27    1.10
  -3  -8  -7    1.18    1.12
  -4 -10  -6    0.55    0.90
  -4 -10  -6    1.17    0.80
   5  12   5   26.57    1.89
  -5 -12  -5   23.60    1.40
  -5 -12  -5   28.61    1.59
   6  14   4    0.85    0.84
  -6 -14  -4    1.16    0.72
  -6 -14  -4    0.11    0.67
   7  16   3   67.70    2.47
  -7 -16  -3   69.22    2.34
  -7 -16  -3   68.22    2.35
  -7 -16  -3   68.89    2.11
   8  18   2   -0.06    0.77
   8  18   2   -0.10    0.85
  -8 -18  -2    2.45    0.95
  -8 -18  -2    0.66    0.77
  -8 -18  -2    0.31    0.91
   9  20   1    3.01    1.21
   9  20   1    3.67    1.04
  -9 -20  -1    5.20    1.25
  -9 -20  -1    3.18    1.27
  10  22   0    1.85    1.45
  10  22   0    3.86    1.60
  10  22   0    0.21    1.14
 -10 -22   0   -0.61    1.47
 -10 -22   0    1.54    1.65
  11  24  -1    1.78    1.45
  11  24  -1    5.77    1.87
  11  24  -1    5.11    2.21
 -11 -24   1    5.33    2.00
 -11 -24   1    3.14    2.10
  -2  -5  -9    2.91    1.81
  -2  -5  -9    2.46    1.63
  -2  -5  -9    1.63    1.43
  -2  -5  -9    3.14    1.81
  -3  -7  -8    3.51    1.24
  -3  -7  -8    0.71    1.37
  -3  -7  -8    0.29    1.42
  -4  -9  -7    6.26    1.34
  -4  -9  -7    8.09    1.28
   5  11   6    2.41    1.19
  -5 -11  -6    1.19    0.93
  -5 -11  -6    2.09    0.95
   6  13   5   31.97    2.06
  -6 -13  -5   34.41    1.73
  -6 -13  -5   33.97    1.79
   7  15   4   69.37    2.69
  -7 -15  -4   70.33    2.46
  -7 -15  -4   71.84    2.50
   8  17   3   49.32    2.31
  -8 -17  -3   45.70    2.10
  -8 -17  -3   46.75    2.07
  -8 -17  -3   48.19    1.95
   9  19   2    3.09    1.07
   9  19   2    4.49    1.08
  -9 -19  -2    4.00    1.20
  -9 -19  -2    5.77    1.07
  -9 -19  -2    5.26    1.22
  10  21   1    3.34    1.49
  10  21   1    3.79    1.16
 -10 -21  -1    5.21    1.63
 -10 -21  -1    1.69    1.35
  11  23   0   18.07    2.43
  11  23   0   21.47    2.30
 -11 -23   0   23.23    2.95
 -11 -23   0   25.77    2.89
  -3  -6  -9   -0.07    1.73
  -3  -6  -9    0.38    1.76
  -3  -6  -9    3.54    1.68
  -4  -8  -8    0.77    1.38
  -4  -8  -8    2.37    1.46
  -5 -10  -7    4.00    1.32
  -5 -10  -7    2.91    1.12
   6  12   6    1.03    1.22
  -6 -12  -6    3.14    1.02
  -6 -12  -6    2.52    0.98
   7  14   5    9.75    1.36
  -7 -14  -5   11.89    1.43
  -7 -14  -5   11.23    1.18
   8  16   4    9.05    1.31
  -8 -16  -4    9.00    1.20
  -8 -16  -4   11.69    1.49
  -8 -16  -4    6.51    1.10
   9  18   3    5.21    1.23
  -9 -18  -3    5.55    1.11
  -9 -18  -3    4.27    1.04
  -9 -18  -3    7.08    1.23
  10  20   2    1.66    1.21
  10  20   2    0.66    1.40
 -10 -20  -2    2.73    1.33
 -10 -20  -2    2.09    1.41
  11  22   1    3.87    1.73
  11  22   1    0.41    1.38
 -11 -22  -1    4.27    1.79
 -11 -22  -1    1.90    1.65
  -4  -7  -9   11.87    2.00
  -4  -7  -9   13.47    2.09
  -5  -9  -8    4.05    1.48
  -5  -9  -8    6.30    1.60
  -6 -11  -7    1.25    1.44
  -6 -11  -7    0.17    1.10
   7  13   6    2.51    1.44
  -7 -13  -6    2.66    1.15
  -7 -13  -6    0.32    1.06
   8  15   5    9.37    1.45
  -8 -15  -5   12.84    1.57
  -8 -15  -5    9.23    1.19
   9  17   4   -1.49    1.25
  -9 -17  -4    0.33    0.94
  -9 -17  -4    2.19    1.22
  -9 -17  -4   -0.29    1.03
  10  19   3   -1.35    1.25
 -10 -19  -3    1.23    1.27
 -10 -19  -3    0.70    1.28
 -10 -19  -3    1.62    1.13
  11  21   2    1.01    1.60
  11  21   2    0.58    1.42
 -11 -21  -2    0.05    1.53
 -11 -21  -2    2.16    1.58
  12  23   1    1.09    1.73
  12  23   1    0.89    2.13
 -12 -23  -1    2.21    1.97
 -12 -23  -1    1.05    2.19
  -5  -8  -9   10.61    2.00
  -5  -8  -9   11.58    2.25
  -6 -10  -8    0.96    1.76
  -6 -10  -8    0.89    1.48
  -7 -12  -7    2.06    1.33
  -7 -12  -7    4.46    1.49
   8  14   6    2.29    1.63
  -8 -14  -6    0.76    1.18
  -8 -14  -6    4.04    1.37
   9  16   5    7.97    1.56
  -9 -16  -5    8.21    1.27
  -9 -16  -5    7.33    1.25
  10  18   4    0.66    1.54
 -10 -18  -4    1.21    1.11
 -10 -18  -4    3.69    1.29
 -10 -18  -4    2.49    1.24
  11  20   3    1.32    1.54
 -11 -20  -3    6.55    1.51
 -11 -20  -3    1.83    1.49
  12  22   2    4.25    2.05
  12  22   2    0.15    1.79
 -12 -22  -2   -0.76    2.03
 -12 -22  -2    2.22    1.93
  -7 -11  -8    1.19    1.83
  -7 -11  -8    2.89    1.60
   8  13   7    3.18    1.92
  -8 -13  -7    4.25    1.63
  -8 -13  -7   -2.11    1.37
   9  15   6   -2.60    1.68
  -9 -15  -6    2.77    1.57
  -9 -15  -6    0.05    1.26
  10  17   5    2.67    1.74
 -10 -17  -5    4.19    1.40
 -10 -17  -5    1.27    1.28
  11  19   4   -0.58    1.72
 -11 -19  -4    2.77    1.51
 -11 -19  -4   -0.53    1.31
 -11 -19  -4    2.76    1.48
   9  14   7    8.70    2.28
  -9 -14  -7    4.15    1.57
  -9 -14  -7    6.14    1.80
  10  16   6    2.06    2.04
 -10 -16  -6    1.42    1.48
 -10 -16  -6    1.79    1.63
  11  18   5    5.23    2.05
 -11 -18  -5    6.53    1.61
 -11 -18  -5    5.53    1.62
 -15   2  -3    5.43    1.98
 -15   2  -3    3.48    1.95
  15  -2   3    1.06    1.71
 -14   4  -4    1.26    1.92
  14  -4   4    0.30    1.68
 -13   6  -5    8.42    2.10
  13  -6   5    9.29    1.93
 -12   8  -6    9.47    2.13
  12  -8   6    8.80    1.90
 -15   1  -2   13.16    2.08
 -15   1  -2   13.56    2.17
  15  -1   2   13.93    1.89
 -14   3  -3    3.89    1.76
  14  -3   3    2.31    1.55
 -13   5  -4    2.19    1.69
  13  -5   4    0.60    1.53
 -12   7  -5   19.26    2.08
  12  -7   5   15.50    1.80
 -11   9  -6    1.98    1.74
 -10  11  -7   -1.82    2.05
 -15   0  -1   -1.34    1.43
 -15   0  -1    0.79    1.67
  15   0   1    0.83    1.35
 -14   2  -2   10.61    1.64
 -14   2  -2    5.07    1.65
  14  -2   2    7.04    1.43
 -13   4  -3    1.98    1.40
  13  -4   3    1.70    1.25
 -12   6  -4    0.92    1.44
  12  -6   4    0.94    1.22
 -11   8  -5   -0.63    1.44
  11  -8   5    1.54    1.32
 -10  10  -6    5.36    1.54
  -9  12  -7    4.90    1.66
  -9  12  -7    5.88    2.05
 -15  -1   0    3.54    1.31
 -15  -1   0    2.92    1.71
  15   1   0    4.40    1.18
 -14   1  -1    1.83    1.42
 -14   1  -1    0.35    1.33
  14  -1   1   -0.25    1.05
 -13   3  -2    0.96    1.40
  13  -3   2    0.31    1.05
 -12   5  -3    1.02    1.24
  12  -5   3    1.17    1.13
 -11   7  -4   20.83    2.15
  11  -7   4   16.82    1.85
 -10   9  -5    8.19    1.36
  10  -9   5    9.98    1.34
  -9  11  -6    9.84    1.47
  -9  11  -6   10.09    1.73
  -8  13  -7   -0.64    1.76
 -15  -2   1   17.03    2.08
 -15  -2   1   14.45    1.71
  15   2  -1   11.44    1.44
 -14   0   0   13.73    1.53
 -14   0   0   16.53    1.82
  14   0   0   14.78    1.60
 -13   2  -1    9.21    1.55
 -13   2  -1    8.60    1.40
  13  -2   1    6.35    1.13
 -12   4  -2    4.63    1.32
  12  -4   2    6.69    1.28
 -11   6  -3    1.35    1.07
  11  -6   3    2.71    1.03
 -10   8  -4   12.27    1.42
  10  -8   4   11.22    1.25
  -9  10  -5   41.32    2.19
   9 -10   5   38.35    1.97
  -8  12  -6    2.29    1.17
  -8  12  -6    0.09    1.50
  -7  14  -7    6.05    1.86
 -15  -3   2    1.57    1.48
 -15  -3   2    4.36    1.75
  15   3  -2    5.07    1.28
  15   3  -2    1.14    1.26
 -14  -1   1    0.68    1.17
 -14  -1   1    2.99    1.30
  14   1  -1    2.75    1.06
 -13   1   0    1.49    1.08
 -13   1   0    1.70    1.08
  13  -1   0    2.71    0.88
 -12   3  -1    7.56    1.28
  12  -3   1    6.49    1.13
 -11   5  -2   29.43    1.96
  11  -5   2   23.71    1.61
 -10   7  -3   14.23    1.59
  10  -7   3   15.80    1.53
  -9   9  -4   16.86    1.68
   9  -9   4   13.92    1.42
  -8  11  -5   15.24    1.64
   8 -11   5   11.90    1.41
  -7  13  -6    2.01    1.32
  -6  15  -7    1.65    1.52
  -5  17  -8    3.04    2.13
  -5  17  -8   -0.08    2.13
  15   4  -3    5.43    1.74
 -14  -2   2    5.71    1.34
 -14  -2   2    7.41    1.49
  14   2  -2    8.34    1.39
  14   2  -2    6.36    1.13
 -13   0   1    1.14    1.08
 -13   0   1    1.21    1.04
  13   0  -1    0.99    1.00
 -12   2   0    2.72    0.97
 -12   2   0    1.68    0.93
  12  -2   0    2.44    0.84
 -11   4  -1    7.57    1.16
  11  -4   1    7.69    1.15
 -10   6  -2    5.34    1.04
  10  -6   2    5.85    0.96
  -9   8  -3   10.52    1.38
   9  -8   3    8.73    1.00
  -8  10  -4   31.60    1.72
   8 -10   4   28.86    1.46
  -7  12  -5   13.08    1.35
  -7  12  -5    9.71    1.27
  -6  14  -6    3.33    1.26
  -5  16  -7    5.26    1.56
  -4  18  -8   -0.14    2.21
  -4  18  -8    1.66    2.23
 -14  -3   3    2.76    1.48
  14   3  -3   -0.27    1.36
 -13  -1   2   14.92    2.06
 -13  -1   2   14.50    1.86
  13   1  -2   17.13    1.80
 -12   1   1    8.58    1.26
 -12   1   1    7.63    1.06
  12  -1  -1    9.64    1.21
 -11   3   0    3.50    0.92
 -11   3   0    4.90    0.95
  11  -3   0    5.27    1.03
 -10   5  -1   21.92    1.62
  10  -5   1   25.01    1.54
  -9   7  -2   10.46    1.13
   9  -7   2    8.53    1.15
  -8   9  -3   12.18    1.30
   8  -9   3    9.68    1.03
  -7  11  -4   20.29    1.38
   7 -11   4   19.05    1.17
  -6  13  -5   34.62    2.01
  -5  15  -6   14.57    1.75
  -4  17  -7    2.47    1.69
  -3  19  -8    5.59    2.27
  -3  19  -8    0.92    2.21
 -14  -4   4    3.18    1.81
  14   4  -4    3.00    1.76
  14   4  -4   -0.46    1.45
 -13  -2   3    0.61    1.23
 -13  -2   3   -1.10    1.04
  13   2  -3    0.23    1.11
 -12   0   2   44.18    2.28
 -12   0   2   44.11    2.21
 -12   0   2   41.73    2.06
  12   0  -2   49.11    2.28
 -11   2   1    2.53    0.80
 -11   2   1    2.19    0.85
  11  -2  -1    2.84    0.83
 -10   4   0   -0.57    0.62
  10  -4   0    0.12    0.66
  -9   6  -1   17.56    1.34
   9  -6   1   18.93    1.28
  -8   8  -2   10.93    1.16
   8  -8   2    9.48    1.01
  -7  10  -3    1.14    0.71
   7 -10   3   -0.01    0.52
  -5  14  -5   22.44    1.70
  -4  16  -6    3.54    1.10
  -3  18  -7    4.41    1.63
  -2  20  -8    4.88    2.26
  -2  20  -8    3.30    2.37
 -13  -3   4    6.48    1.48
  13   3  -4    4.91    1.38
  13   3  -4    6.06    1.63
 -12  -1   3    4.60    1.16
 -12  -1   3    3.92    1.06
  12   1  -3    3.32    1.15
  12   1  -3    2.95    1.02
 -11   1   2   77.52    2.87
 -11   1   2   88.90    2.65
  11  -1  -2   93.00    2.51
  11  -1  -2   75.39    2.79
 -10   3   1    4.45    0.76
 -10   3   1    5.82    1.01
  10  -3  -1    3.70    0.63
  10  -3  -1    5.04    0.88
  -9   5   0   -0.41    0.60
   9  -5   0   -0.04    0.59
   9  -5   0    0.21    0.42
  -8   7  -1    4.91    0.65
  -8   7  -1    6.29    0.87
   8  -7   1    6.52    0.85
  -7   9  -2   84.86    2.39
   7  -9   2   80.31    2.18
  -6  11  -3   11.75    0.99
   6 -11   3   12.95    0.90
  -5  13  -4    5.76    0.76
  -4  15  -5   25.46    1.69
  -3  17  -6   16.19    1.76
  -2  19  -7    1.96    1.66
 -13  -4   5   23.86    2.95
  13   4  -5   19.59    2.28
  13   4  -5   15.89    1.87
 -12  -2   4    2.41    1.14
 -12  -2   4    3.97    1.49
  12   2  -4    4.06    1.28
  12   2  -4    2.42    1.16
 -11   0   3    0.86    0.91
 -11   0   3    1.23    0.91
  11   0  -3    0.34    0.87
  11   0  -3    0.78    0.86
 -10   2   2    8.23    1.00
 -10   2   2    9.41    1.22
  10  -2  -2   10.85    1.18
  10  -2  -2    9.06    0.93
  -9   4   1   11.21    1.12
  -9   4   1   11.03    1.07
  -9   4   1   10.15    1.06
   9  -4  -1    8.77    1.11
   9  -4  -1   12.51    0.95
  -8   6   0    1.37    0.58
  -8   6   0    1.63    0.51
   8  -6   0    1.71    0.63
   8  -6   0    1.41    0.44
  -7   8  -1    3.09    0.63
  -7   8  -1    1.86    0.46
   7  -8   1    2.48    0.63
  -6  10  -2   28.33    1.24
   6 -10   2   27.59    1.18
  -4  14  -4    4.65    0.86
  -3  16  -5   12.77    1.35
  -2  18  -6    1.73    1.15
  -1  20  -7    2.96    1.68
 -12  -3   5   18.38    2.57
  12   3  -5   15.03    1.69
  12   3  -5   14.26    1.88
 -11  -1   4    2.99    1.07
 -11  -1   4    3.05    1.11
  11   1  -4    2.95    1.09
  11   1  -4    1.49    1.13
 -10   1   3   23.29    1.69
 -10   1   3   19.11    1.66
  10  -1  -3   21.81    1.55
  10  -1  -3   20.59    1.56
  -9   3   2    5.22    0.86
  -9   3   2    3.52    0.81
   9  -3  -2    4.70    0.72
   9  -3  -2    5.70    0.92
  -8   5   1   48.23    1.64
   8  -5  -1   51.79    1.52
   8  -5  -1   49.76    1.87
  -7   7   0    8.21    0.94
  -7   7   0    9.91    0.81
   7  -7   0    8.11    0.98
  -6   9  -1   75.46    2.10
  -6   9  -1   75.78    1.83
   6  -9   1   78.67    2.13
   5 -11   2   94.92    2.25
  -3  15  -4   36.92    1.68
  -2  17  -5    0.67    0.83
  -1  19  -6    1.08    1.20
   0  21  -7    2.68    1.74
 -12  -4   6    3.71    1.94
  12   4  -6    5.54    1.96
  12   4  -6    5.97    1.80
 -11  -2   5    7.89    1.43
 -11  -2   5    9.93    1.50
  11   2  -5    8.94    1.36
  11   2  -5    8.93    1.64
 -10   0   4    2.69    1.03
 -10   0   4    3.22    0.98
  10   0  -4    3.16    0.98
  10   0  -4    3.77    0.95
  -9   2   3   12.24    1.35
  -9   2   3   10.73    1.33
   9  -2  -3   12.31    1.28
   9  -2  -3   10.18    1.27
  -8   4   2   12.77    1.12
  -8   4   2   11.27    1.05
   8  -4  -2   11.25    1.03
   8  -4  -2   10.91    1.12
  -7   6   1   11.78    0.89
   7  -6  -1   14.42    1.04
   7  -6  -1   13.78    0.87
  -6   8   0   71.53    1.79
   6  -8   0   72.80    2.10
  -5  10  -1    5.47    0.63
   5 -10   1    5.03    0.64
   4 -12   2   28.95    0.98
  -3  14  -3   23.57    1.28
  -2  16  -4    3.27    0.68
  -1  18  -5    5.88    1.03
   0  20  -6    6.57    1.31
   1  22  -7    6.35    1.78
   1  22  -7    9.57    1.96
 -11  -3   6    2.62    1.73
  11   3  -6    1.57    1.61
  11   3  -6    2.55    1.80
 -10  -1   5    6.70    1.24
 -10  -1   5    8.58    1.39
  10   1  -5    6.95    1.24
  10   1  -5    6.21    1.30
  -9   1   4    0.13    0.83
  -9   1   4    1.09    0.86
   9  -1  -4    0.35    0.80
   9  -1  -4    0.63    0.80
  -8   3   3    2.59    0.77
  -8   3   3    2.57    0.81
   8  -3  -3    2.90    0.65
   8  -3  -3    2.78    0.72
  -7   5   2   61.67    1.90
  -7   5   2   61.80    2.05
   7  -5  -2   61.75    2.12
   7  -5  -2   63.83    1.81
  -6   7   1   17.56    0.95
   6  -7  -1   20.22    0.93
   6  -7  -1   20.59    1.15
  -5   9   0    5.83    0.66
   5  -9   0    5.86    0.69
   4 -11   1    2.62    0.50
  -2  15  -3    3.44    0.60
  -1  17  -4    5.07    0.74
  -1  17  -4    4.19    0.86
   0  19  -5    1.26    0.84
   0  19  -5    0.25    0.96
   1  21  -6   12.04    1.50
   1  21  -6    9.74    1.45
   2  23  -7    9.02    1.85
   2  23  -7    9.86    2.14
   2  23  -7    5.84    1.78
  11   4  -7   -0.99    2.17
  11   4  -7    4.04    1.98
 -10  -2   6   13.89    1.80
  10   2  -6    7.78    1.60
  10   2  -6    8.79    1.42
  -9   0   5    0.27    0.97
  -9   0   5   -1.04    1.02
   9   0  -5    0.54    0.97
   9   0  -5   -0.23    1.04
  -8   2   4   -0.05    0.72
  -8   2   4    0.67    0.70
   8  -2  -4   -0.64    0.74
   8  -2  -4   -0.51    0.66
  -7   4   3    5.77    0.83
  -7   4   3    4.41    0.75
   7  -4  -3    5.33    0.81
   7  -4  -3    5.51    0.71
  -6   6   2   53.93    1.79
  -6   6   2   53.54    1.68
   6  -6  -2   55.19    1.87
   6  -6  -2   54.40    1.59
  -5   8   1   53.80    1.52
   5  -8  -1   59.34    1.55
   5  -8  -1   57.46    1.81
  -4  10   0    1.98    0.41
   4 -10   0    1.25    0.48
   3 -12   1    8.29    0.71
  -2  14  -2    2.46    0.58
  -1  16  -3    0.23    0.59
  -1  16  -3    0.20    0.51
   0  18  -4   21.18    1.43
   0  18  -4   21.68    1.45
   1  20  -5   17.66    1.79
   1  20  -5   20.99    1.75
  -1 -20   5   16.93    1.67
   2  22  -6    9.59    1.44
   2  22  -6   15.04    1.79
  -2 -22   6   11.27    1.52
   3  24  -7    3.72    1.88
   3  24  -7    5.98    2.01
  -3 -24   7    3.81    1.85
 -10  -3   7    1.97    1.99
  10   3  -7    1.32    1.67
  10   3  -7    1.32    2.02
  -9  -1   6    6.37    1.42
  -9  -1   6    5.74    1.28
   9   1  -6    7.26    1.48
   9   1  -6    7.22    1.23
  -8   1   5    9.36    1.31
  -8   1   5    8.69    1.13
   8  -1  -5    8.38    1.23
   8  -1  -5    8.66    0.99
  -7   3   4    0.63    0.67
  -7   3   4    0.01    0.62
   7  -3  -4    1.50    0.77
   7  -3  -4    0.36    0.61
  -6   5   3   26.41    1.30
  -6   5   3   25.34    1.32
   6  -5  -3   28.70    1.45
   6  -5  -3   28.25    1.24
  -5   7   2    1.64    0.46
   5  -7  -2    1.77    0.43
  -4   9   1    2.11    0.38
   4  -9  -1    1.96    0.37
   4  -9  -1    1.98    0.50
  -3  11   0   23.21    0.89
  -1  15  -2    0.41    0.45
  -1  15  -2    0.81    0.43
   0  17  -3    0.32    0.61
   0  17  -3    0.21    0.57
   1  19  -4   13.14    1.39
   1  19  -4   10.79    1.34
  -1 -19   4   11.48    1.27
   2  21  -5    4.33    1.14
   2  21  -5    4.98    1.14
  -2 -21   5    5.62    1.01
   3  23  -6   11.82    1.70
   3  23  -6   18.58    2.42
  -3 -23   6   13.55    1.73
  -9  -2   7    6.30    1.84
   9   2  -7    6.88    1.89
   9   2  -7    5.17    1.52
   9   2  -7    1.86    1.89
  -8   0   6    2.14    1.25
  -8   0   6   -0.14    1.01
   8   0  -6   -0.03    1.27
   8   0  -6    0.66    1.01
   8   0  -6   -0.30    1.34
  -7   2   5    9.10    1.05
  -7   2   5   10.26    1.35
   7  -2  -5    9.39    0.99
   7  -2  -5    9.04    1.24
  -6   4   4   -0.06    0.55
  -6   4   4   -0.08    0.67
   6  -4  -4    0.17    0.52
   6  -4  -4   -0.25    0.60
  -5   6   3    9.82    0.89
  -5   6   3    9.60    0.88
   5  -6  -3   10.02    0.86
  -4   8   2  145.05    3.13
   4  -8  -2  165.78    3.43
   4  -8  -2  163.01    3.84
  -3  10   1   41.97    1.25
  -3  10   1   40.52    1.39
   3 -10  -1   44.88    1.28
   3 -10  -1   46.83    1.45
  -2  12   0   28.52    1.08
   2 -12   0   29.54    1.02
  -1  14  -1   55.62    1.80
  -1  14  -1   60.68    1.65
   1 -14   1   54.03    1.57
   0  16  -2   16.73    1.02
   0  16  -2   16.47    1.06
   1  18  -3   29.96    1.52
   1  18  -3   29.33    1.49
  -1 -18   3   28.65    1.43
   2  20  -4    6.44    0.91
   2  20  -4    7.07    1.01
  -2 -20   4    6.37    0.94
   3  22  -5    0.95    1.16
   3  22  -5    0.92    1.13
  -3 -22   5    1.54    1.24
   4  24  -6    7.02    1.83
   4  24  -6    3.40    1.73
  -4 -24   6    6.31    1.71
  -9  -3   8    1.87    2.07
   9   3  -8    1.70    2.27
   9   3  -8    3.92    1.89
   9   3  -8   -0.37    2.35
  -8  -1   7    1.97    1.57
   8   1  -7   -1.14    1.59
   8   1  -7    0.86    1.88
   8   1  -7   -0.60    1.27
  -7   1   6   18.43    1.90
  -7   1   6   15.01    1.64
   7  -1  -6   18.12    2.12
   7  -1  -6   15.97    2.01
   7  -1  -6   19.61    1.59
  -6   3   5    7.81    1.09
  -6   3   5    5.98    0.84
   6  -3  -5    9.01    1.16
   6  -3  -5    9.60    1.19
   6  -3  -5    8.74    1.14
  -5   5   4   42.46    1.68
  -5   5   4   45.39    1.70
   5  -5  -4   46.94    1.63
  -4   7   3   10.03    0.91
  -4   7   3   11.69    0.98
   4  -7  -3    9.71    1.05
   4  -7  -3   13.08    0.90
  -3   9   2   53.46    1.56
   3  -9  -2   57.05    1.83
   3  -9  -2   61.26    1.60
  -2  11   1  127.51    2.95
  -2  11   1  123.93    2.64
   2 -11  -1  136.82    3.11
  -1  13   0   19.57    0.99
  -1  13   0   20.60    0.95
   1 -13   0   21.85    0.96
   0  15  -1    0.34    0.43
   0 -15   1   -1.08    0.43
   1  17  -2    3.25    0.67
   1  17  -2    2.63    0.55
  -1 -17   2    3.30    0.60
   2  19  -3   11.88    1.21
   2  19  -3   12.13    1.22
  -2 -19   3    7.74    1.08
   3  21  -4    4.17    1.04
   3  21  -4    4.81    1.04
  -3 -21   4    4.27    1.02
   4  23  -5    3.19    1.22
   4  23  -5    0.15    1.32
  -4 -23   5    0.86    1.28
   5  25  -6    4.74    2.23
   5  25  -6    0.21    1.94
   5  25  -6    1.94    1.72
  -5 -25   6    0.10    1.87
  -8  -2   8   -1.40    1.98
   8   2  -8    1.58    2.20
   8   2  -8   -1.23    1.56
   8   2  -8   -0.56    2.12
  -7   0   7   -1.75    1.15
  -7   0   7    0.61    1.40
   7   0  -7    0.48    1.14
   7   0  -7    0.70    1.57
   7   0  -7   -0.43    1.60
  -6   2   6   -0.03    1.05
  -6   2   6   -0.01    0.84
   6  -2  -6    1.79    1.11
   6  -2  -6    0.84    0.80
   6  -2  -6   -1.46    1.09
  -5   4   5   17.23    1.35
  -5   4   5   18.83    1.42
   5  -4  -5   16.32    1.42
   5  -4  -5   18.24    1.28
  -4   6   4   27.09    1.35
  -4   6   4   26.49    1.28
   4  -6  -4   25.74    1.21
   4  -6  -4   28.67    1.45
  -3   8   3   -0.31    0.45
  -3   8   3    0.29    0.43
   3  -8  -3    0.31    0.51
   3  -8  -3   -0.18    0.39
  -2  10   2    3.36    0.59
  -2  10   2    3.13    0.49
   2 -10  -2    4.20    0.47
   2 -10  -2    3.89    0.58
  -1  12   1    5.72    0.80
  -1  12   1    6.32    0.63
   1 -12  -1    7.07    0.73
   0  14   0    6.69    0.78
   0  14   0    7.58    0.75
   0 -14   0    7.53    0.77
   1  16  -1   16.07    0.97
   1  16  -1   15.82    1.04
  -1 -16   1   14.56    0.94
  -1 -16   1   13.34    0.79
   2  18  -2   24.90    1.25
   2  18  -2   23.70    1.38
  -2 -18   2   21.60    1.25
   3  20  -3   31.36    1.63
   3  20  -3   27.59    1.72
  -3 -20   3   28.59    1.61
   4  22  -4   10.20    1.33
   4  22  -4    9.91    1.09
  -4 -22   4    8.38    1.26
   5  24  -5    2.85    1.63
   5  24  -5   -0.09    1.22
  -5 -24   5    0.83    1.42
  -7  -1   8   -0.80    1.64
   7   1  -8    3.13    2.00
   7   1  -8   -0.12    1.41
   7   1  -8    1.38    2.06
  -6   1   7    8.81    1.25
  -6   1   7    8.94    1.53
   6  -1  -7    7.67    1.18
   6  -1  -7    8.23    1.67
   6  -1  -7    8.46    1.52
  -5   3   6    3.69    0.90
  -5   3   6    3.24    0.95
   5  -3  -6    2.85    1.03
   5  -3  -6    2.61    0.77
  -4   5   5    8.96    1.12
  -4   5   5    8.14    0.93
   4  -5  -5    9.92    1.04
   4  -5  -5    7.97    0.98
  -3   7   4   20.76    1.12
  -3   7   4   22.06    1.17
   3  -7  -4   24.06    1.15
   3  -7  -4   21.52    1.32
  -2   9   3  148.01    3.19
  -2   9   3  143.47    3.20
   2  -9  -3  165.74    4.01
   2  -9  -3  171.57    3.54
  -1  11   2   49.46    1.45
  -1  11   2   51.85    1.66
   1 -11  -2   53.70    1.43
   1 -11  -2   54.65    1.71
   0  13   1    0.08    0.37
   0  13   1   -0.26    0.35
   0  13   1   -0.12    0.40
   0 -13  -1    0.34    0.38
   1  15   0    2.72    0.46
   1  15   0    3.56    0.61
  -1 -15   0    2.48    0.50
  -1 -15   0    2.81    0.53
   2  17  -1    7.32    0.93
   2  17  -1    6.60    0.85
  -2 -17   1    7.67    0.88
  -2 -17   1    6.67    0.74
   3  19  -2   13.75    1.25
   3  19  -2   14.94    1.16
  -3 -19   2   13.77    1.09
  -3 -19   2   13.98    1.19
   4  21  -3   12.01    1.25
   4  21  -3   12.38    1.57
   4  21  -3   11.06    1.36
  -4 -21   3   12.49    1.41
   5  23  -4   18.16    2.11
   5  23  -4   14.39    1.78
  -5 -23   4   12.76    1.44
   6  25  -5   -1.30    1.77
   6  25  -5    0.35    1.92
   6  25  -5    1.06    1.46
  -6 -25   5   -2.33    1.79
  -6   0   8   12.17    1.78
   6   0  -8   11.53    1.45
   6   0  -8   10.66    2.02
   6   0  -8   12.85    2.14
  -5   2   7   21.05    1.91
  -5   2   7   17.98    1.91
   5  -2  -7   17.51    1.66
   5  -2  -7   17.62    2.12
  -4   4   6   25.31    1.58
  -4   4   6   21.74    1.62
   4  -4  -6   21.27    1.42
   4  -4  -6   21.72    1.70
  -3   6   5    0.03    0.60
  -3   6   5    0.57    0.61
   3  -6  -5    0.46    0.53
   3  -6  -5    0.72    0.64
   3  -6  -5    0.50    0.64
  -2   8   4   15.29    1.02
  -2   8   4   14.66    0.87
   2  -8  -4   16.80    1.16
   2  -8  -4   16.90    1.04
  -1  10   3   12.62    1.06
  -1  10   3   12.65    0.87
   1 -10  -3   14.32    1.04
   1 -10  -3   13.79    0.87
   0  12   2  159.72    3.31
   0  12   2  165.33    3.81
   0 -12  -2  179.25    3.53
   0 -12  -2  178.21    4.05
   1  14   1   57.36    1.45
   1  14   1   56.11    1.58
   1  14   1   56.07    1.73
  -1 -14  -1   58.85    1.71
   2  16   0    0.89    0.56
   2  16   0    0.84    0.40
  -2 -16   0    0.49    0.39
  -2 -16   0    0.70    0.49
  -2 -16   0    0.98    0.48
   3  18  -1   30.51    1.48
   3  18  -1   31.05    1.33
  -3 -18   1   26.54    1.38
  -3 -18   1   28.62    1.23
   4  20  -2    4.79    0.99
   4  20  -2    4.34    0.66
   4  20  -2    4.99    0.81
  -4 -20   2    3.77    0.85
  -4 -20   2    4.05    0.84
   5  22  -3   21.14    1.95
   5  22  -3   19.43    1.51
   5  22  -3   20.91    1.55
  -5 -22   3   20.10    1.61
  -5 -22   3   11.64    1.66
   6  24  -4    9.37    1.71
   6  24  -4   10.58    1.22
  -6 -24   4   10.60    1.67
  -6 -24   4   10.74    1.36
   7  26  -5    2.92    2.36
   7  26  -5   -1.09    1.54
   7  26  -5    2.34    2.07
  -7 -26   5   -3.50    1.92
  -6  -1   9    2.04    1.94
   6   1  -9    1.14    2.42
   6   1  -9    2.12    2.55
   6   1  -9    2.68    1.80
  -5   1   8   -0.87    1.35
   5  -1  -8   -2.75    1.67
   5  -1  -8   -1.11    1.25
  -4   3   7    4.33    1.06
  -4   3   7    4.37    1.12
   4  -3  -7    4.08    1.30
   4  -3  -7    2.12    1.09
   4  -3  -7    4.44    1.01
  -3   5   6   16.10    1.34
  -3   5   6   15.38    1.46
   3  -5  -6   14.18    1.34
   3  -5  -6   15.37    1.45
   3  -5  -6   13.79    1.56
  -2   7   5   17.22    1.22
  -2   7   5   15.69    1.04
   2  -7  -5   14.74    1.27
   2  -7  -5   15.43    1.16
   2  -7  -5   15.73    1.12
  -1   9   4   17.28    1.13
   1  -9  -4   19.45    1.21
   1  -9  -4   21.15    1.12
   0  11   3   -0.32    0.49
   0  11   3    0.79    0.51
   0 -11  -3   -0.25    0.44
   0 -11  -3   -0.32    0.38
   1  13   2   20.00    1.10
   1  13   2   20.57    0.92
  -1 -13  -2   21.18    1.05
   2  15   1   49.37    1.53
   2  15   1   51.91    1.66
  -2 -15  -1   50.77    1.63
  -2 -15  -1   53.65    1.62
  -2 -15  -1   50.59    1.50
   3  17   0    0.19    0.59
   3  17   0    0.16    0.39
  -3 -17   0    0.24    0.41
  -3 -17   0    0.66    0.49
  -3 -17   0    0.13    0.51
   4  19  -1    8.80    1.05
   4  19  -1    8.54    0.99
  -4 -19   1    9.20    1.13
  -4 -19   1    8.38    0.88
   5  21  -2   44.49    1.87
   5  21  -2   44.46    1.83
   5  21  -2   40.34    2.18
  -5 -21   2   43.87    2.10
  -5 -21   2   43.25    1.91
   6  23  -3    7.06    0.99
   6  23  -3    6.62    1.23
   6  23  -3    6.93    1.48
  -6 -23   3    7.20    1.29
  -6 -23   3    6.92    1.40
   7  25  -4    3.12    1.19
   7  25  -4    3.00    1.45
   7  25  -4    5.39    1.92
  -7 -25   4    4.73    1.63
  -7 -25   4    3.30    1.40
  -5   0   9   -1.36    1.69
   5   0  -9    2.54    1.89
   5   0  -9    0.04    1.95
   5   0  -9   -0.68    2.29
   5   0  -9    0.33    2.23
  -4   2   8    6.50    1.36
   4  -2  -8    5.92    1.72
   4  -2  -8    2.94    1.28
   4  -2  -8    6.83    1.41
  -3   4   7    7.78    1.19
  -3   4   7   10.26    1.18
   3  -4  -7    8.14    1.13
   3  -4  -7    8.40    1.18
   3  -4  -7    8.90    1.34
  -2   6   6   12.42    1.11
  -2   6   6   12.56    1.48
   2  -6  -6   13.10    1.41
   2  -6  -6   11.92    1.32
   2  -6  -6   11.25    1.27
  -1   8   5    8.38    0.75
  -1   8   5    6.71    0.86
   1  -8  -5    7.20    0.85
   1  -8  -5    7.73    0.82
   0  10   4   18.58    1.10
   0  10   4   18.09    1.30
   0 -10  -4   20.64    1.24
   0 -10  -4   21.46    1.12
   1  12   3   10.96    0.86
   1  12   3   10.55    1.01
  -1 -12  -3   12.08    0.81
  -1 -12  -3   12.02    0.93
   2  14   2    0.96    0.47
   2  14   2    0.79    0.39
  -2 -14  -2    2.51    0.47
  -2 -14  -2    2.20    0.52
   3  16   1   90.37    2.41
   3  16   1   82.36    2.23
  -3 -16  -1   87.49    2.27
  -3 -16  -1   90.98    2.38
  -3 -16  -1   91.19    2.42
   4  18   0   -0.13    0.53
   4  18   0    0.27    0.64
  -4 -18   0    0.42    0.58
  -4 -18   0    0.80    0.48
  -4 -18   0   -0.41    0.57
   5  20  -1    6.72    1.09
   5  20  -1    6.72    0.79
   5  20  -1    7.73    0.98
  -5 -20   1    6.26    0.94
  -5 -20   1    6.68    0.96
   6  22  -2    5.60    1.14
   6  22  -2    5.38    1.38
   6  22  -2    3.71    0.80
  -6 -22   2    6.14    1.36
  -6 -22   2    7.06    1.08
   7  24  -3   -0.56    1.23
   7  24  -3   -0.89    0.98
   7  24  -3    0.62    1.55
  -7 -24   3    0.31    1.37
  -7 -24   3    0.45    1.36
   8  26  -4    5.97    1.42
   8  26  -4    7.34    2.00
   8  26  -4    7.77    2.18
   8  26  -4   10.18    1.75
  -8 -26   4    9.06    1.92
  -8 -26   4    7.19    2.04
  -4   1   9   11.80    1.90
   4  -1  -9   10.17    1.81
   4  -1  -9   14.58    2.38
   4  -1  -9   10.96    2.03
  -3   3   8   20.65    1.90
   3  -3  -8   24.06    2.41
   3  -3  -8   17.23    2.19
   3  -3  -8   25.75    2.37
  -2   5   7   35.91    1.71
  -2   5   7   34.91    2.19
   2  -5  -7   38.34    2.18
   2  -5  -7   37.50    1.98
   2  -5  -7   36.37    2.00
  -1   7   6   36.10    1.88
  -1   7   6   36.48    1.40
   1  -7  -6   38.39    1.55
   1  -7  -6   38.66    1.87
   1  -7  -6   41.17    1.77
   0   9   5    1.25    0.70
   0  -9  -5   -0.12    0.64
   0  -9  -5    0.08    0.55
   1  11   4   16.15    1.09
   1  11   4   14.65    1.17
  -1 -11  -4   17.52    1.13
  -1 -11  -4   18.53    1.06
   2  13   3    0.51    0.48
   2  13   3    0.55    0.53
  -2 -13  -3    1.33    0.46
  -2 -13  -3    0.44    0.41
   3  15   2    9.97    0.79
   3  15   2    8.85    0.95
   3  15   2    9.69    0.79
  -3 -15  -2   10.07    0.86
  -3 -15  -2   10.36    0.91
   4  17   1    5.87    0.69
   4  17   1    4.93    0.73
  -4 -17  -1    5.93    0.86
  -4 -17  -1    5.50    0.80
  -4 -17  -1    7.58    0.79
   5  19   0    5.77    0.78
   5  19   0    6.14    0.94
  -5 -19   0    6.01    0.86
  -5 -19   0    5.57    0.72
  -5 -19   0    5.80    0.89
   6  21  -1    6.30    1.08
   6  21  -1    6.14    1.24
   6  21  -1    4.97    0.85
  -6 -21   1    5.48    1.17
  -6 -21   1    5.81    1.09
   7  23  -2   14.41    1.55
   7  23  -2   13.24    1.43
   7  23  -2   16.28    1.87
  -7 -23   2   14.77    1.58
  -7 -23   2   13.76    1.89
   8  25  -3    1.92    1.15
   8  25  -3    6.42    1.97
   8  25  -3    4.49    1.58
  -8 -25   3    5.34    1.82
  -8 -25   3    1.66    1.57
  -3   2   9    8.34    1.66
   3  -2  -9   14.15    2.28
   3  -2  -9    8.64    1.83
   3  -2  -9   10.80    2.01
  -2   4   8    2.81    1.13
  -2   4   8    4.77    1.29
   2  -4  -8    4.39    1.33
   2  -4  -8    2.57    1.39
   2  -4  -8    3.09    1.40
  -1   6   7   12.96    1.25
  -1   6   7   14.10    1.79
   1  -6  -7   15.97    1.73
   1  -6  -7   13.67    1.70
   1  -6  -7   13.99    1.52
   0   8   6   34.71    1.85
   0  -8  -6   32.15    1.79
   0  -8  -6   34.76    1.70
   1  10   5   46.58    1.75
  -1 -10  -5   50.56    1.72
  -1 -10  -5   50.00    1.90
   2  12   4    5.17    0.66
   2  12   4    5.20    0.74
  -2 -12  -4    5.79    0.69
   3  14   3   24.03    1.29
  -3 -14  -3   23.96    1.17
  -3 -14  -3   24.04    1.13
   4  16   2   11.83    1.06
   4  16   2   11.95    0.91
  -4 -16  -2   13.65    1.03
  -4 -16  -2   14.17    0.82
  -4 -16  -2   12.02    0.90
   5  18   1    5.26    0.89
   5  18   1    3.45    0.66
  -5 -18  -1    4.07    0.75
  -5 -18  -1    4.15    0.60
  -5 -18  -1    4.84    0.79
   6  20   0   -0.33    0.87
   6  20   0   -0.85    0.66
   6  20   0    0.51    0.85
  -6 -20   0   -1.04    0.77
  -6 -20   0   -0.96    0.82
   7  22  -1    5.25    0.87
   7  22  -1    5.81    1.14
   7  22  -1    6.79    1.38
  -7 -22   1    7.04    1.27
  -7 -22   1    6.00    1.22
   8  24  -2    4.81    1.44
   8  24  -2    5.29    1.69
   8  24  -2    3.75    1.09
  -8 -24   2    6.20    1.58
  -8 -24   2    8.70    1.73
   9  26  -3    6.10    2.12
   9  26  -3    4.25    1.44
   9  26  -3    1.98    1.77
   9  26  -3    3.98    1.85
  -9 -26   3    6.08    2.07
  -9 -26   3    2.18    1.83
  -2   3   9    3.10    1.52
   2  -3  -9    5.93    1.74
   2  -3  -9    2.88    1.83
   2  -3  -9    4.27    1.88
  -1   5   8   15.96    1.64
  -1   5   8   15.40    1.61
   1  -5  -8   19.01    2.20
   1  -5  -8   15.31    1.59
   1  -5  -8   17.67    1.94
   0   7   7   -0.50    1.06
   0  -7  -7   -0.44    0.95
   0  -7  -7   -0.27    0.87
   0  -7  -7   -0.67    0.99
   1   9   6   62.78    2.29
  -1  -9  -6   64.86    2.22
  -1  -9  -6   68.49    2.51
   2  11   5   20.86    1.60
   2  11   5   22.35    1.39
  -2 -11  -5   23.36    1.31
  -2 -11  -5   24.51    1.40
   3  13   4   12.91    1.24
  -3 -13  -4   16.33    1.10
  -3 -13  -4   13.81    1.10
   4  15   3    0.71    0.59
  -4 -15  -3    2.23    0.58
  -4 -15  -3    0.77    0.47
   5  17   2   10.21    1.02
   5  17   2    8.38    1.06
  -5 -17  -2    9.75    1.09
  -5 -17  -2    9.54    0.97
  -5 -17  -2   10.83    0.94
   6  19   1    4.60    0.69
   6  19   1    5.84    0.98
  -6 -19  -1    4.68    0.95
  -6 -19  -1    4.20    0.71
  -6 -19  -1    5.34    0.86
   7  21   0    5.51    1.17
   7  21   0    5.66    1.25
   7  21   0    5.69    0.84
  -7 -21   0    4.49    1.07
  -7 -21   0    4.39    1.22
   8  23  -1    6.47    1.50
   8  23  -1    6.22    1.39
  -8 -23   1    4.83    1.39
  -8 -23   1    4.29    1.29
   9  25  -2    1.81    1.84
   9  25  -2   -0.85    1.19
   9  25  -2    2.51    1.69
   9  25  -2    2.82    1.52
  -9 -25   2    0.52    1.77
  -9 -25   2    2.39    1.66
   1  -4  -9    1.10    1.68
   1  -4  -9    1.52    1.62
   1  -4  -9   -1.43    1.61
   0  -6  -8    6.69    1.37
   0  -6  -8    4.50    1.38
   0  -6  -8    8.48    1.28
   1   8   7   30.09    2.12
  -1  -8  -7   29.11    2.04
  -1  -8  -7   25.70    1.84
  -2 -10  -6   14.48    1.39
  -2 -10  -6   11.38    1.46
   3  12   5   24.66    1.70
  -3 -12  -5   29.36    1.56
  -3 -12  -5   25.97    1.41
   4  14   4    2.50    0.73
  -4 -14  -4    3.15    0.68
  -4 -14  -4    4.80    0.82
   5  16   3   16.10    1.30
  -5 -16  -3   17.18    1.20
  -5 -16  -3   17.42    1.19
   6  18   2   19.75    1.32
   6  18   2   19.98    1.40
  -6 -18  -2   20.67    1.29
  -6 -18  -2   20.03    1.40
  -6 -18  -2   20.81    1.27
   7  20   1    2.42    0.76
   7  20   1    2.80    1.10
  -7 -20  -1    3.54    0.75
  -7 -20  -1    3.29    0.98
  -7 -20  -1    2.73    1.04
   8  22   0    4.91    1.46
   8  22   0    4.06    0.92
   8  22   0    6.94    1.36
  -8 -22   0    7.57    1.47
  -8 -22   0    5.85    1.27
   9  24  -1    0.24    1.09
   9  24  -1    2.02    1.49
   9  24  -1    2.58    1.63
  -9 -24   1    2.05    1.52
  -9 -24   1    1.83    1.53
  10  26  -2    4.52    1.88
  10  26  -2    2.34    1.43
  10  26  -2    5.63    2.47
  10  26  -2    1.41    2.00
 -10 -26   2    7.24    2.19
 -10 -26   2    4.44    2.12
   0  -5  -9    3.36    1.61
   0  -5  -9    0.76    1.72
   0  -5  -9    0.22    1.62
  -1  -7  -8    9.01    1.45
  -1  -7  -8    7.27    1.33
  -1  -7  -8    8.95    1.19
   2   9   7    3.31    1.11
  -2  -9  -7    4.79    1.16
  -2  -9  -7    2.94    1.02
  -3 -11  -6    3.04    0.96
  -3 -11  -6    4.16    0.93
   4  13   5   21.59    1.77
  -4 -13  -5   20.27    1.37
  -4 -13  -5   19.44    1.45
   5  15   4    3.54    0.87
  -5 -15  -4    3.30    0.73
  -5 -15  -4    4.03    0.74
   6  17   3   11.16    1.42
  -6 -17  -3   11.65    1.22
  -6 -17  -3   14.35    1.00
  -6 -17  -3   13.59    1.25
   7  19   2    7.56    0.97
  -7 -19  -2    8.86    1.05
  -7 -19  -2   10.34    1.31
  -7 -19  -2   10.40    1.40
   8  21   1   14.27    1.57
   8  21   1   13.27    1.80
   8  21   1   17.71    1.87
  -8 -21  -1   17.35    1.71
  -8 -21  -1   15.26    1.90
   9  23   0    2.98    1.59
   9  23   0   -2.33    1.02
   9  23   0    0.06    1.39
  -9 -23   0   -0.10    1.52
  -9 -23   0   -1.20    1.36
  10  25  -1   -2.32    1.33
  10  25  -1   -0.93    2.09
  10  25  -1    0.39    1.83
 -10 -25   1    3.29    1.92
 -10 -25   1   -0.34    1.79
  -1  -6  -9    0.03    1.46
  -1  -6  -9   -2.90    1.68
  -1  -6  -9    1.75    1.68
  -2  -8  -8    1.09    1.31
  -2  -8  -8    0.72    1.36
  -2  -8  -8    2.19    1.41
  -3 -10  -7    6.04    1.20
  -3 -10  -7    6.15    1.24
   4  12   6    3.34    1.19
  -4 -12  -6    4.54    1.04
  -4 -12  -6    4.66    0.99
   5  14   5   21.77    1.87
  -5 -14  -5   18.94    1.38
  -5 -14  -5   20.86    1.59
   6  16   4    7.65    1.07
  -6 -16  -4    6.61    0.90
  -6 -16  -4    5.42    0.93
   7  18   3   19.59    1.71
  -7 -18  -3   22.06    1.30
  -7 -18  -3   18.47    1.49
  -7 -18  -3   23.50    1.51
   8  20   2    3.87    1.02
  -8 -20  -2    8.65    1.30
  -8 -20  -2    7.48    1.02
  -8 -20  -2    5.35    1.10
   9  22   1    3.77    1.07
   9  22   1    4.22    1.38
  -9 -22  -1    3.90    1.30
  -9 -22  -1    5.04    1.48
  10  24   0    2.20    1.87
  10  24   0    1.22    1.29
  10  24   0    2.41    1.81
 -10 -24   0    1.09    1.67
 -10 -24   0    2.15    1.76
  -2  -7  -9    1.61    1.83
  -2  -7  -9   -2.38    1.66
  -2  -7  -9    0.48    1.83
  -3  -9  -8    5.54    1.36
  -3  -9  -8    2.95    1.36
  -3  -9  -8    3.30    1.37
  -4 -11  -7   -0.19    1.15
  -4 -11  -7   -0.44    1.09
   5  13   6    1.20    1.17
  -5 -13  -6    2.96    0.99
  -5 -13  -6    2.48    1.01
   6  15   5   10.28    1.29
  -6 -15  -5    8.55    1.11
  -6 -15  -5   13.28    1.43
   7  17   4   36.88    2.26
  -7 -17  -4   33.37    1.95
  -7 -17  -4   38.06    1.90
   8  19   3    1.95    1.07
  -8 -19  -3    4.30    1.08
  -8 -19  -3    2.45    0.94
  -8 -19  -3    2.76    0.90
   9  21   2    1.09    1.11
  -9 -21  -2    0.33    1.32
  -9 -21  -2    0.38    1.08
  -9 -21  -2    0.98    1.02
  10  23   1    3.45    1.53
  10  23   1    0.55    1.30
 -10 -23  -1    2.35    1.72
 -10 -23  -1    0.56    1.47
  11  25   0    4.34    2.22
  11  25   0    1.58    1.60
 -11 -25   0    2.01    2.14
 -11 -25   0    4.04    1.92
  -3  -8  -9    8.20    1.78
  -3  -8  -9    7.53    1.91
  -3  -8  -9    8.13    1.97
  -4 -10  -8    8.81    1.72
  -4 -10  -8    6.73    1.53
  -5 -12  -7   -0.24    1.27
  -5 -12  -7    0.68    1.21
   6  14   6    1.86    1.35
  -6 -14  -6    4.65    1.07
  -6 -14  -6    1.71    0.98
   7  16   5    0.43    1.18
  -7 -16  -5    3.14    1.05
  -7 -16  -5   -0.12    0.92
   8  18   4    4.14    1.24
  -8 -18  -4    6.87    1.18
  -8 -18  -4    6.25    1.08
   9  20   3    6.46    1.28
  -9 -20  -3   11.12    1.34
  -9 -20  -3    5.66    1.20
  -9 -20  -3    7.96    1.24
  10  22   2   -2.24    1.31
 -10 -22  -2    0.66    1.30
 -10 -22  -2    2.22    1.60
  11  24   1    4.16    1.63
  11  24   1    2.30    1.94
 -11 -24  -1    3.90    1.85
 -11 -24  -1    4.50    2.04
  -4  -9  -9    1.22    1.85
  -4  -9  -9    2.89    2.13
  -5 -11  -8    2.60    1.60
  -5 -11  -8    1.85    1.52
  -6 -13  -7    2.80    1.22
  -6 -13  -7    4.68    1.46
   7  15   6   -0.27    1.47
  -7 -15  -6   -0.87    1.14
  -7 -15  -6    2.34    1.19
   8  17   5   -2.33    1.34
  -8 -17  -5   -1.44    1.07
  -8 -17  -5    3.35    1.15
   9  19   4    5.17    1.49
  -9 -19  -4    6.64    1.34
  -9 -19  -4    6.63    1.14
  10  21   3    1.19    1.44
 -10 -21  -3    4.77    1.36
 -10 -21  -3    4.43    1.36
 -10 -21  -3    3.14    1.38
  11  23   2   -0.52    1.56
 -11 -23  -2    2.20    2.01
 -11 -23  -2    0.29    1.64
  -6 -12  -8    0.78    1.49
  -6 -12  -8    1.76    1.89
   7  14   7    4.41    1.94
  -7 -14  -7    6.56    1.67
  -7 -14  -7    4.72    1.35
   8  16   6   -0.09    1.68
  -8 -16  -6   -0.38    1.24
  -8 -16  -6    3.04    1.46
   9  18   5    2.33    1.65
  -9 -18  -5    1.55    1.29
  -9 -18  -5    5.95    1.38
  10  20   4    6.01    1.69
 -10 -20  -4    7.81    1.47
 -10 -20  -4    8.04    1.32
 -10 -20  -4   11.06    1.56
  11  22   3    2.87    1.77
 -11 -22  -3    3.13    1.77
 -11 -22  -3    1.17    1.54
  -7 -13  -8    0.00    1.56
  -7 -13  -8    2.24    2.12
   8  15   7    1.93    1.99
  -8 -15  -7   -1.09    1.38
  -8 -15  -7    3.67    1.79
   9  17   6   -0.20    1.85
  -9 -17  -6    4.62    1.64
  -9 -17  -6   -1.83    1.32
  10  19   5    5.30    1.91
 -10 -19  -5    3.54    1.34
 -10 -19  -5    4.90    1.55
  11  21   4   -1.63    1.93
 -11 -21  -4    0.69    1.53
 -11 -21  -4   -1.18    1.42
 -11 -21  -4    1.41    1.80
 -15   4  -3    3.79    1.95
  15  -4   3    2.16    1.72
 -14   6  -4   -1.38    1.97
  14  -6   4    1.90    1.71
 -13   8  -5    7.94    2.17
  13  -8   5    7.11    1.87
 -15   3  -2    1.78    1.77
 -15   3  -2    2.30    1.62
  15  -3   2    5.69    1.50
 -14   5  -3    0.94    1.66
  14  -5   3    0.96    1.47
 -13   7  -4    0.93    1.73
  13  -7   4   -1.50    1.39
 -12   9  -5    7.59    1.93
  12  -9   5    7.07    1.66
 -11  11  -6    2.08    1.87
 -15   2  -1   15.71    1.99
 -15   2  -1   14.80    1.88
  15  -2   1   13.40    1.70
 -14   4  -2    3.72    1.48
  14  -4   2    4.27    1.28
 -13   6  -3    5.64    1.66
  13  -6   3    5.14    1.42
 -12   8  -4    0.77    1.53
  12  -8   4    0.81    1.31
 -11  10  -5    2.50    1.58
  11 -10   5    2.69    1.32
 -10  12  -6    1.79    1.65
  -9  14  -7    8.51    2.35
 -15   1   0    3.00    1.42
 -15   1   0    3.01    1.66
  15  -1   0    3.91    1.20
 -14   3  -1    5.97    1.46
 -14   3  -1    6.49    1.51
  14  -3   1    3.94    1.22
 -13   5  -2    0.93    1.29
  13  -5   2    4.73    1.21
 -12   7  -3    5.83    1.51
  12  -7   3    5.46    1.26
 -11   9  -4   13.16    1.70
  11  -9   4   10.72    1.43
 -10  11  -5    4.68    1.42
  10 -11   5    2.02    1.18
  -9  13  -6    0.53    1.46
  -8  15  -7    1.01    1.77
 -15   0   1    0.48    1.42
 -15   0   1   -0.74    1.35
  15   0  -1    0.96    1.27
 -14   2   0   11.47    1.69
 -14   2   0   12.64    1.67
  14  -2   0   13.76    1.70
 -13   4  -1   10.41    1.41
 -13   4  -1   11.23    1.60
  13  -4   1    8.36    1.35
 -12   6  -2   19.11    2.04
  12  -6   2   18.41    1.72
 -11   8  -3    1.98    1.16
  11  -8   3    2.02    1.01
 -10  10  -4   22.46    1.93
  10 -10   4   20.39    1.69
  -9  12  -5   18.80    1.98
   9 -12   5   14.76    1.70
  -8  14  -6    1.70    1.45
  -7  16  -7    0.14    1.63
 -15  -1   2   12.22    1.80
  15   1  -2   15.44    1.85
 -14   1   1    0.65    1.24
 -14   1   1    3.57    1.32
  14  -1  -1    2.45    1.10
 -13   3   0   15.08    1.67
 -13   3   0   14.94    1.62
  13  -3   0   19.12    1.83
 -12   5  -1    5.09    1.20
  12  -5   1    3.74    1.07
 -11   7  -2   12.68    1.46
  11  -7   2   12.60    1.51
 -10   9  -3    3.02    1.02
  10  -9   3    3.99    0.91
  -9  11  -4   16.41    1.68
   9 -11   4   12.40    1.34
   8 -13   5    2.78    0.90
  -7  15  -6   -2.76    1.36
  -6  17  -7    2.80    1.70
 -15  -2   3    0.96    1.76
  15   2  -3    1.36    1.58
 -14   0   2    2.82    1.39
  14   0  -2    4.32    1.18
 -13   2   1    8.23    1.17
 -13   2   1    9.07    1.35
  13  -2  -1    8.51    1.26
 -12   4   0   10.52    1.39
 -12   4   0    9.48    1.23
  12  -4   0    8.48    1.15
 -11   6  -1    8.90    1.22
  11  -6   1   10.80    1.26
 -10   8  -2   15.16    1.57
  10  -8   2   16.30    1.47
  -9  10  -3   69.73    2.46
   9 -10   3   66.00    2.19
  -8  12  -4    7.85    1.04
   8 -12   4    6.64    0.86
  -7  14  -5   12.19    1.43
  -6  16  -6    2.93    1.30
  -5  18  -7    4.57    1.85
 -14  -1   3    9.00    1.41
 -14  -1   3   11.12    1.64
  14   1  -3   12.52    1.61
 -13   1   2   15.47    1.90
 -13   1   2   14.74    1.77
  13  -1  -2   19.77    1.89
 -12   3   1    8.41    1.13
 -12   3   1    9.73    1.38
  12  -3  -1   10.80    1.32
 -11   5   0    8.36    1.26
  11  -5   0    7.70    1.06
 -10   7  -1    0.67    0.78
  10  -7   1    0.29    0.79
  -9   9  -2    2.31    0.82
   9  -9   2    1.43    0.72
  -8  11  -3   27.63    1.53
   8 -11   3   25.49    1.33
  -7  13  -4   10.93    1.20
   7 -13   4   10.40    1.10
  -6  15  -5   10.07    1.19
  -5  17  -6    2.53    1.36
  -4  19  -7   -0.51    1.72
 -14  -2   4   -1.33    1.59
  14   2  -4    2.68    1.79
  14   2  -4    0.44    1.39
 -13   0   3    0.08    1.03
 -13   0   3    0.27    1.27
  13   0  -3   -0.42    1.15
  13   0  -3    0.37    1.00
 -12   2   2   12.34    1.58
 -12   2   2   12.70    1.26
  12  -2  -2   11.36    1.39
  12  -2  -2   13.69    1.38
 -11   4   1    5.92    0.98
 -11   4   1    5.51    0.95
 -11   4   1    6.50    1.06
  11  -4  -1    6.70    1.02
 -10   6   0    1.58    0.69
  10  -6   0    2.13    0.78
  -9   8  -1    5.77    0.95
   9  -8   1    5.89    0.88
  -8  10  -2   20.93    1.38
  -8  10  -2   17.76    1.03
   8 -10   2   20.61    1.25
  -7  12  -3    9.65    1.11
   7 -12   3    7.54    0.89
  -5  16  -5   37.24    2.04
  -4  18  -6   18.12    1.91
  -3  20  -7   10.23    1.87
  -3  20  -7   11.17    1.57
 -13  -1   4    2.78    1.41
 -13  -1   4    0.71    1.23
  13   1  -4    0.59    1.46
  13   1  -4    0.96    1.21
 -12   1   3    3.41    1.00
 -12   1   3    4.73    1.16
  12  -1  -3    3.27    1.07
  12  -1  -3    2.03    0.96
 -11   3   2    8.94    1.15
 -11   3   2    8.03    1.05
  11  -3  -2   11.19    1.30
  11  -3  -2    8.49    0.97
 -10   5   1   21.86    1.44
  10  -5  -1   22.58    1.52
  -9   7   0    0.84    0.59
   9  -7   0   -0.30    0.64
  -8   9  -1    7.61    0.88
  -8   9  -1    6.83    0.69
   8  -9   1    8.21    0.90
  -7  11  -2    7.14    0.82
  -7  11  -2    5.67    0.62
   7 -11   2    6.25    0.76
   6 -13   3   38.00    1.29
  -5  15  -4    5.74    0.97
  -4  17  -5   43.78    2.16
  -3  19  -6   10.73    1.50
  -2  21  -7    6.09    1.93
  -2  21  -7    7.28    1.57
 -13  -2   5    8.13    1.90
  13   2  -5    4.11    1.79
  13   2  -5    3.38    1.63
 -12   0   4    1.28    1.18
 -12   0   4    2.46    1.22
  12   0  -4    0.53    1.21
  12   0  -4    0.53    1.17
 -11   2   3    7.12    1.15
 -11   2   3    7.69    1.24
  11  -2  -3    6.69    1.10
  11  -2  -3    7.86    1.09
 -10   4   2    3.24    0.82
 -10   4   2    3.92    0.86
  10  -4  -2    3.78    0.71
  10  -4  -2    6.04    1.03
  -9   6   1   16.76    1.25
   9  -6  -1   16.09    1.29
   9  -6  -1   18.20    1.07
  -8   8   0    0.77    0.48
   8  -8   0    1.03    0.65
  -7  10  -1    0.01    0.44
   7 -10   1    0.80    0.64
   6 -12   2   15.34    0.98
  -4  16  -4   27.51    1.56
  -3  18  -5   12.66    1.41
  -2  20  -6    9.40    1.35
  -1  22  -7    4.65    1.60
  -1  22  -7   11.16    1.92
 -12  -1   5    3.42    1.47
 -12  -1   5    2.42    1.68
  12   1  -5    6.20    1.52
  12   1  -5    3.15    1.54
 -11   1   4    1.81    1.03
 -11   1   4    1.45    1.02
  11  -1  -4    1.33    1.07
  11  -1  -4    1.44    1.09
 -10   3   3   13.99    1.48
 -10   3   3   13.44    1.54
  10  -3  -3   14.83    1.41
  10  -3  -3   15.11    1.48
  -9   5   2    0.64    0.69
  -9   5   2    2.30    0.72
   9  -5  -2    1.27    0.78
   9  -5  -2    0.88    0.59
  -8   7   1    5.63    0.67
   8  -7  -1    6.69    0.93
   8  -7  -1    6.35    0.64
  -7   9   0   20.32    1.03
   7  -9   0   21.34    1.22
  -6  11  -1    7.84    0.71
   6 -11   1    9.41    0.95
   5 -13   2   50.05    1.48
  -4  15  -3    1.42    0.69
  -3  17  -4   14.14    1.28
  -2  19  -5   14.34    1.47
  -1  21  -6   10.43    1.35
  -1  21  -6    8.07    1.47
   0  23  -7    2.34    1.99
   0  23  -7    0.83    1.71
 -12  -2   6    4.64    2.00
  12   2  -6    4.24    1.72
  12   2  -6    4.38    1.98
 -11   0   5    0.22    1.44
 -11   0   5    1.35    1.18
  11   0  -5    0.07    1.33
  11   0  -5    1.77    1.27
 -10   2   4    1.88    0.96
 -10   2   4   -0.20    1.04
  10  -2  -4    0.67    0.92
  10  -2  -4    1.37    0.93
  -9   4   3   36.62    1.75
  -9   4   3   36.57    1.83
   9  -4  -3   36.06    1.83
   9  -4  -3   38.28    1.63
  -8   6   2    7.39    1.00
  -8   6   2    5.96    0.77
   8  -6  -2    7.85    1.01
   8  -6  -2    6.31    0.71
  -7   8   1    3.46    0.55
   7  -8  -1    1.65    0.59
   7  -8  -1    2.56    0.47
  -6  10   0   82.94    2.02
   6 -10   0   90.41    2.41
  -5  12  -1   21.25    0.90
   5 -12   1   20.26    1.06
  -3  16  -3    8.47    1.00
  -2  18  -4    3.69    0.80
  -1  20  -5   19.42    1.72
  -1  20  -5   21.14    1.69
   0  22  -6    4.09    1.50
   0  22  -6    6.73    1.33
   1  24  -7    7.69    1.93
   1  24  -7    6.39    2.19
 -11  -1   6    7.74    1.84
 -11  -1   6    4.55    1.68
  11   1  -6    6.61    1.91
  11   1  -6    6.00    1.53
 -10   1   5    8.61    1.35
 -10   1   5    6.66    1.25
  10  -1  -5    9.03    1.43
  10  -1  -5    7.12    1.28
  -9   3   4   13.02    1.59
  -9   3   4   11.82    1.47
   9  -3  -4   13.21    1.42
   9  -3  -4   11.80    1.47
  -8   5   3   -0.07    0.68
  -8   5   3    0.33    0.63
   8  -5  -3    0.52    0.71
   8  -5  -3    0.38    0.59
  -7   7   2    7.77    0.95
  -7   7   2    7.24    0.92
   7  -7  -2    8.09    1.00
   7  -7  -2    8.32    0.81
  -6   9   1   72.91    1.91
   6  -9  -1   78.96    2.29
   6  -9  -1   80.11    1.94
  -5  11   0   40.93    1.25
   5 -11   0   41.29    1.48
   4 -13   1   46.40    1.43
  -3  15  -2   10.37    0.96
  -2  17  -3    2.00    0.59
  -1  19  -4   12.61    1.34
  -1  19  -4   13.01    1.26
   0  21  -5    0.91    0.96
   0  21  -5    0.26    1.08
   1  23  -6    9.52    1.57
   1  23  -6   10.35    1.66
 -11  -2   7    4.12    2.18
  11   2  -7    0.27    2.19
  11   2  -7   -0.14    1.82
 -10   0   6    7.32    1.40
 -10   0   6    4.73    1.66
  10   0  -6    4.37    1.57
  10   0  -6    5.34    1.43
  -9   2   5    3.14    1.15
  -9   2   5    4.04    1.01
   9  -2  -5    4.68    1.13
   9  -2  -5    4.15    1.00
  -8   4   4    6.87    1.10
  -8   4   4    5.90    0.88
   8  -4  -4    6.48    1.05
   8  -4  -4    7.90    0.86
  -7   6   3   14.89    1.18
  -7   6   3   15.98    1.19
   7  -6  -3   15.29    1.29
   7  -6  -3   16.10    1.09
  -6   8   2   35.20    1.33
   6  -8  -2   39.78    1.67
   6  -8  -2   39.87    1.61
   6  -8  -2   41.47    1.36
  -5  10   1    4.46    0.49
   5 -10  -1    5.16    0.63
   5 -10  -1    5.99    0.73
  -4  12   0    1.29    0.37
   3 -14   1   28.74    1.06
  -2  16  -2   22.63    1.21
  -1  18  -3   30.78    1.35
  -1  18  -3   26.65    1.44
   0  20  -4    0.86    0.78
   0  20  -4   -0.65    0.79
   1  22  -5   10.20    1.49
   1  22  -5    9.42    1.13
   2  24  -6    3.57    1.71
   2  24  -6    2.33    1.44
 -10  -1   7    2.45    1.96
  10   1  -7    0.89    1.58
  10   1  -7   -0.17    2.03
  -9   1   6    8.63    1.56
  -9   1   6    5.18    1.33
   9  -1  -6    7.71    1.52
   9  -1  -6    6.91    1.25
  -8   3   5    0.12    0.97
  -8   3   5   -0.75    0.88
   8  -3  -5    0.75    1.06
   8  -3  -5    0.41    0.77
  -7   5   4    6.25    0.83
  -7   5   4    6.80    1.04
   7  -5  -4    7.15    0.79
   7  -5  -4    7.69    1.05
  -6   7   3    1.36    0.51
  -6   7   3    0.94    0.56
   6  -7  -3    0.85    0.60
   6  -7  -3    0.62    0.49
  -5   9   2  112.73    2.64
   5  -9  -2  129.43    2.90
   5  -9  -2  133.86    3.30
  -4  11   1    3.42    0.49
   4 -11  -1    3.55    0.43
  -3  13   0    7.96    0.66
  -2  15  -1   54.05    1.80
  -2  15  -1   53.94    1.55
   2 -15   1   51.76    1.53
  -1  17  -2    2.38    0.56
  -1  17  -2    1.28    0.56
   0  19  -3   -1.18    0.65
   0  19  -3    0.24    0.61
   1  21  -4   -0.12    0.89
   1  21  -4    2.12    0.96
   2  23  -5   30.78    2.25
   2  23  -5   30.70    2.21
  -2 -23   5   23.66    1.99
   3  25  -6   12.86    1.79
   3  25  -6   19.62    2.63
  -3 -25   6   10.14    1.52
  -9   0   7   -0.24    1.43
  -9   0   7   -0.95    1.68
   9   0  -7    2.14    1.83
   9   0  -7    1.72    1.39
  -8   2   6    7.25    1.49
  -8   2   6    5.07    1.06
   8  -2  -6    7.19    1.38
   8  -2  -6    5.17    1.05
  -7   4   5    4.69    1.02
  -7   4   5    1.85    0.79
   7  -4  -5    5.08    1.02
   7  -4  -5    4.31    0.83
  -6   6   4   24.58    1.46
  -6   6   4   24.86    1.38
   6  -6  -4   23.77    1.25
  -5   8   3    8.20    0.96
  -5   8   3    7.76    0.91
   5  -8  -3    8.26    1.12
   5  -8  -3    9.35    0.85
  -4  10   2   97.02    2.35
   4 -10  -2  112.27    2.54
   4 -10  -2  111.43    2.88
  -3  12   1    9.72    0.74
  -3  12   1    8.60    0.86
   3 -12  -1   10.88    0.88
  -2  14   0   20.30    1.03
   2 -14   0   20.99    0.97
  -1  16  -1   15.07    1.01
  -1  16  -1   15.79    0.94
   1 -16   1   13.21    0.92
   0  18  -2   37.33    1.63
   0  18  -2   38.49    1.46
   1  20  -3    1.35    0.64
   1  20  -3   -0.31    0.67
  -1 -20   3    0.09    0.68
   2  22  -4    3.28    0.99
   2  22  -4    5.55    1.05
  -2 -22   4    1.58    0.95
   3  24  -5    0.06    1.15
   3  24  -5   -0.85    1.34
  -3 -24   5    1.27    1.21
   4  26  -6   14.77    2.31
   4  26  -6   14.89    1.97
  -4 -26   6    9.46    1.79
  -9  -1   8   -0.91    2.26
   9   1  -8    1.69    2.28
   9   1  -8    1.07    1.70
  -8   1   7    0.04    1.31
  -8   1   7    0.41    1.44
   8  -1  -7    0.75    1.69
   8  -1  -7    0.92    1.25
  -7   3   6    6.77    1.31
  -7   3   6    4.91    1.04
   7  -3  -6    5.48    0.89
   7  -3  -6    6.36    1.31
  -6   5   5   17.01    1.52
  -6   5   5   15.80    1.39
   6  -5  -5   18.34    1.28
  -5   7   4    3.23    0.73
  -5   7   4    2.56    0.61
   5  -7  -4    2.01    0.58
   5  -7  -4    3.68    0.73
  -4   9   3    2.20    0.59
  -4   9   3    1.92    0.50
   4  -9  -3    1.64    0.57
   4  -9  -3    2.03    0.47
  -3  11   2   14.56    0.88
  -3  11   2   14.12    1.09
   3 -11  -2   16.09    1.09
   3 -11  -2   15.83    0.86
  -2  13   1    1.12    0.49
  -2  13   1    1.94    0.39
   2 -13  -1    1.82    0.44
  -1  15   0    2.96    0.60
  -1  15   0    2.14    0.47
   1 -15   0    2.42    0.46
   0  17  -1   -0.40    0.44
   0  17  -1    0.59    0.60
   0 -17   1   -0.22    0.42
   0 -17   1   -0.31    0.39
   1  19  -2   27.71    1.47
   1  19  -2   32.14    1.42
  -1 -19   2   25.29    1.34
   2  21  -3   20.25    1.58
   2  21  -3   21.33    1.49
  -2 -21   3   23.36    1.51
   3  23  -4    1.25    0.90
   3  23  -4   -1.06    1.09
  -3 -23   4   -1.60    1.00
   4  25  -5    4.90    1.58
   4  25  -5    4.82    1.39
  -4 -25   5    4.67    1.51
  -8   0   8    3.09    1.92
   8   0  -8    1.79    2.11
   8   0  -8    3.11    1.64
   8   0  -8    1.51    2.15
  -7   2   7    7.60    1.51
  -7   2   7    4.59    1.25
   7  -2  -7    6.81    1.15
   7  -2  -7    7.44    1.71
   7  -2  -7    8.38    1.67
  -6   4   6    9.39    1.28
  -6   4   6    7.34    1.02
   6  -4  -6    8.19    1.01
  -5   6   5    0.23    0.68
  -5   6   5    0.95    0.81
   5  -6  -5    1.25    0.63
  -4   8   4   11.17    1.08
  -4   8   4   10.94    1.04
   4  -8  -4   11.37    1.13
   4  -8  -4   10.34    0.92
  -3  10   3   29.74    1.22
  -3  10   3   28.76    1.18
   3 -10  -3   37.34    1.29
   3 -10  -3   37.22    1.53
  -2  12   2   20.56    1.13
  -2  12   2   22.11    0.99
   2 -12  -2   23.30    0.95
   2 -12  -2   23.70    1.14
  -1  14   1   56.57    1.72
  -1  14   1   53.97    1.47
   1 -14  -1   58.62    1.69
   0  16   0   11.40    0.90
   0  16   0   11.73    0.84
   0 -16   0   11.09    0.87
   1  18  -1    9.39    0.90
   1  18  -1    8.47    0.99
  -1 -18   1    8.60    0.77
  -1 -18   1    7.90    0.87
   2  20  -2    4.09    0.70
   2  20  -2    4.54    0.94
  -2 -20   2    4.75    0.82
   3  22  -3   -0.28    0.75
   3  22  -3    0.72    1.04
  -3 -22   3   -0.88    0.84
   4  24  -4    2.78    1.25
   4  24  -4    2.04    1.09
  -4 -24   4    2.43    1.15
   5  26  -5    0.93    1.42
   5  26  -5    1.20    1.90
  -5 -26   5   -1.72    1.59
  -7   1   8    2.59    1.72
   7  -1  -8    1.51    1.41
   7  -1  -8    0.18    2.02
   7  -1  -8   -1.14    1.97
  -6   3   7    1.97    1.12
  -6   3   7    1.92    1.25
   6  -3  -7    3.10    1.46
   6  -3  -7    2.29    1.08
  -5   5   6    4.19    1.07
  -5   5   6    5.21    0.93
   5  -5  -6    1.77    0.83
  -4   7   5    9.75    1.18
  -4   7   5    5.48    0.88
   4  -7  -5    9.12    1.04
   4  -7  -5    6.57    0.84
  -3   9   4   22.84    1.24
  -3   9   4   23.84    1.12
   3  -9  -4   26.06    1.37
   3  -9  -4   25.30    1.17
  -2  11   3   22.52    1.04
  -2  11   3   18.89    0.91
  -2  11   3   22.03    1.24
   2 -11  -3   26.30    1.09
   2 -11  -3   24.52    1.29
  -1  13   2   20.42    1.13
  -1  13   2   18.79    0.92
   1 -13  -2   21.80    0.90
   1 -13  -2   22.69    1.11
   0  15   1    0.01    0.44
   0  15   1    0.35    0.33
   0  15   1    0.12    0.45
   0 -15  -1    0.90    0.42
   1  17   0    2.61    0.63
   1  17   0    2.63    0.50
  -1 -17   0    2.09    0.48
  -1 -17   0    1.89    0.51
   2  19  -1   21.66    1.19
   2  19  -1   24.03    1.39
  -2 -19   1   20.86    1.26
  -2 -19   1   20.87    1.04
   3  21  -2   13.10    1.46
   3  21  -2   11.86    1.23
  -3 -21   2   12.74    1.31
  -3 -21   2   11.31    1.09
   4  23  -3    3.44    1.26
   4  23  -3    3.70    0.91
  -4 -23   3    3.65    1.14
  -4 -23   3    3.47    0.94
   5  25  -4    6.29    1.15
   5  25  -4    3.10    1.70
  -5 -25   4    3.28    1.37
   6  27  -5    3.21    1.62
   6  27  -5    4.02    2.32
  -6 -27   5   -2.30    1.86
  -6   2   8    1.66    1.51
  -6   2   8   -0.34    1.43
   6  -2  -8    1.93    1.35
   6  -2  -8    1.11    1.90
   6  -2  -8    2.85    1.86
  -5   4   7   -0.04    1.19
  -5   4   7    0.67    1.03
   5  -4  -7    0.59    1.11
   5  -4  -7    2.20    0.96
   5  -4  -7    2.22    1.36
  -4   6   6   11.47    1.44
  -4   6   6   11.92    1.42
   4  -6  -6   11.74    1.54
   4  -6  -6   11.81    1.28
  -3   8   5    2.64    0.71
  -3   8   5    2.19    0.66
   3  -8  -5    2.39    0.69
   3  -8  -5    1.44    0.56
  -2  10   4    0.43    0.46
  -2  10   4   -0.14    0.54
   2 -10  -4    0.20    0.47
   2 -10  -4    0.15    0.49
  -1  12   3    9.02    0.63
  -1  12   3   11.59    0.87
  -1  12   3   10.45    0.98
   1 -12  -3   10.47    0.93
   1 -12  -3   10.85    0.84
   0  14   2  276.32    5.35
   0  14   2  281.93    6.10
   0  14   2  282.51    5.64
   0 -14  -2  301.07    6.40
   1  16   1   15.77    0.92
   1  16   1   15.33    0.97
   1  16   1   14.61    0.82
  -1 -16  -1   16.17    0.97
  -1 -16  -1   16.74    0.98
   2  18   0    1.39    0.48
   2  18   0    1.47    0.64
  -2 -18   0    0.10    0.57
  -2 -18   0    1.69    0.56
  -2 -18   0    1.53    0.44
   3  20  -1    6.06    0.91
   3  20  -1    4.36    0.67
  -3 -20   1    4.68    0.72
  -3 -20   1    5.46    0.82
   4  22  -2   19.33    1.38
   4  22  -2   22.12    1.74
  -4 -22   2   19.31    1.40
  -4 -22   2   21.49    1.65
   5  24  -3    4.23    1.03
   5  24  -3    8.55    1.44
  -5 -24   3    6.54    1.14
  -5 -24   3    6.96    1.36
   6  26  -4   17.85    2.27
   6  26  -4    9.98    1.30
  -6 -26   4   14.42    2.01
  -6   1   9   -1.00    1.95
   6  -1  -9    2.08    2.35
   6  -1  -9    3.47    1.88
   6  -1  -9    1.92    2.31
   6  -1  -9    1.08    2.05
  -5   3   8    7.28    1.47
  -5   3   8    3.14    1.45
   5  -3  -8    5.42    1.51
   5  -3  -8    5.54    1.30
   5  -3  -8    5.13    1.81
  -4   5   7    5.19    1.16
  -4   5   7    5.64    1.09
   4  -5  -7    3.27    1.12
   4  -5  -7    4.57    1.02
   4  -5  -7    5.44    1.29
  -3   7   6   30.54    1.71
  -3   7   6   29.55    1.58
   3  -7  -6   27.28    1.81
   3  -7  -6   29.56    1.63
  -2   9   5   29.18    1.24
  -2   9   5   29.91    1.49
   2  -9  -5   33.58    1.64
   2  -9  -5   29.69    1.47
  -1  11   4   15.77    1.13
   1 -11  -4   20.39    1.24
   1 -11  -4   17.46    1.09
   0  13   3   -0.02    0.44
   0  13   3    0.14    0.50
   0 -13  -3   -0.20    0.43
   0 -13  -3   -0.15    0.46
   1  15   2    0.41    0.37
   1  15   2    0.60    0.37
   1  15   2   -0.03    0.44
  -1 -15  -2    0.53    0.43
   2  17   1    7.32    0.82
   2  17   1    7.29    0.78
   2  17   1    7.49    0.80
  -2 -17  -1    7.22    0.89
  -2 -17  -1    7.93    0.83
   3  19   0   16.95    1.07
   3  19   0   18.79    1.21
  -3 -19   0   17.30    1.12
  -3 -19   0   17.94    1.12
  -3 -19   0   18.41    1.06
   4  21  -1    7.66    1.12
   4  21  -1    6.49    0.76
  -4 -21   1    8.31    1.14
  -4 -21   1    6.10    0.91
   5  23  -2   10.57    1.53
   5  23  -2    9.57    1.30
  -5 -23   2    9.85    1.33
  -5 -23   2    9.81    1.21
   6  25  -3    3.84    1.77
   6  25  -3    1.86    1.03
  -6 -25   3    3.91    1.33
  -6 -25   3    2.04    1.52
   7  27  -4    5.08    2.28
   7  27  -4    1.06    1.42
  -7 -27   4    2.64    1.62
  -7 -27   4   -0.96    1.81
  -5   2   9    1.31    1.70
   5  -2  -9    8.01    2.34
   5  -2  -9    4.18    1.75
   5  -2  -9    3.13    1.87
  -4   4   8    4.45    1.46
  -4   4   8    2.47    1.35
   4  -4  -8    4.56    1.29
   4  -4  -8    2.99    1.35
   4  -4  -8    5.23    1.65
  -3   6   7    7.18    1.26
  -3   6   7    8.10    1.15
   3  -6  -7    5.22    1.05
   3  -6  -7    5.67    1.09
   3  -6  -7    8.41    1.28
  -2   8   6    6.96    0.84
  -2   8   6    8.34    1.03
   2  -8  -6    6.85    0.95
   2  -8  -6    6.05    0.85
  -1  10   5   45.11    1.83
   1 -10  -5   47.82    1.95
   1 -10  -5   52.90    1.75
   0  12   4    6.77    0.75
   0  12   4    6.64    0.84
   0 -12  -4    8.31    1.01
   0 -12  -4    9.23    0.91
   1  14   3   17.35    1.17
   1  14   3   16.27    1.01
  -1 -14  -3   19.71    0.93
  -1 -14  -3   17.91    1.10
   2  16   2   19.47    0.91
   2  16   2   21.33    1.21
   2  16   2   20.73    0.99
  -2 -16  -2   21.87    1.12
  -2 -16  -2   22.27    1.09
   3  18   1   29.75    1.32
   3  18   1   27.23    1.33
  -3 -18  -1   26.77    1.21
  -3 -18  -1   29.91    1.36
  -3 -18  -1   28.95    1.25
   4  20   0    3.00    0.76
   4  20   0    2.37    0.59
  -4 -20   0    1.93    0.72
  -4 -20   0    2.13    0.55
  -4 -20   0    2.14    0.74
   5  22  -1   21.87    1.80
   5  22  -1   21.59    1.45
  -5 -22   1   19.73    1.63
  -5 -22   1   22.89    1.60
   6  24  -2    9.12    1.02
   6  24  -2   13.84    1.81
  -6 -24   2    7.95    1.42
  -6 -24   2   12.93    1.43
   7  26  -3    2.71    1.49
   7  26  -3    2.85    1.74
   7  26  -3    2.40    1.15
  -7 -26   3   -0.16    1.59
  -7 -26   3    4.43    1.63
  -4   3   9    4.18    1.71
   4  -3  -9    5.09    1.80
   4  -3  -9    5.28    2.17
   4  -3  -9    4.25    1.86
  -3   5   8   15.14    1.78
  -3   5   8   15.69    1.67
   3  -5  -8   16.70    1.63
   3  -5  -8   16.59    2.23
   3  -5  -8   16.93    2.27
  -2   7   7    1.79    0.80
  -2   7   7    2.47    1.04
   2  -7  -7    3.58    1.03
   2  -7  -7    3.28    1.08
   2  -7  -7    0.30    0.94
  -1   9   6   62.21    1.82
  -1   9   6   64.37    2.43
   1  -9  -6   69.75    2.31
   1  -9  -6   66.66    2.47
   0  11   5    0.55    0.69
   0 -11  -5   -0.07    0.61
   0 -11  -5    0.27    0.70
   1  13   4    0.13    0.59
   1  13   4   -0.45    0.57
  -1 -13  -4    0.21    0.54
  -1 -13  -4    0.81    0.50
   2  15   3    2.43    0.58
   2  15   3    3.23    0.55
  -2 -15  -3    2.20    0.52
  -2 -15  -3    4.17    0.68
   3  17   2   20.84    1.25
   3  17   2   22.56    1.04
   3  17   2   20.33    0.97
  -3 -17  -2   22.61    1.19
  -3 -17  -2   22.32    1.24
   4  19   1    7.20    0.98
   4  19   1    8.98    1.13
  -4 -19  -1    8.09    0.97
  -4 -19  -1    7.09    0.94
  -4 -19  -1    8.05    0.97
   5  21   0    0.79    0.66
   5  21   0    0.89    0.97
  -5 -21   0    1.09    0.85
  -5 -21   0    1.64    0.86
  -5 -21   0    0.40    0.62
   6  23  -1    1.42    1.18
   6  23  -1   -0.65    0.75
  -6 -23   1    1.59    1.08
  -6 -23   1    1.68    1.11
   7  25  -2    5.25    1.42
   7  25  -2    3.52    1.64
   7  25  -2    1.27    0.99
  -7 -25   2    2.68    1.46
  -7 -25   2    2.51    1.37
   8  27  -3   10.17    2.04
   8  27  -3    8.71    2.13
  -8 -27   3    6.63    2.09
  -8 -27   3    8.74    2.08
  -3   4   9    6.82    1.59
   3  -4  -9    4.99    1.93
   3  -4  -9    3.65    1.87
   3  -4  -9   -0.47    1.78
  -2   6   8    4.30    1.52
  -2   6   8    4.46    1.13
   2  -6  -8    4.88    1.24
   2  -6  -8    6.74    1.33
   2  -6  -8    5.46    1.45
  -1   8   7   24.86    1.34
  -1   8   7   25.60    1.99
   1  -8  -7   26.07    1.56
   1  -8  -7   25.60    1.98
   1  -8  -7   26.32    1.92
   0  10   6   11.61    1.20
   0 -10  -6   12.06    1.39
   0 -10  -6   14.24    1.43
   1  12   5   16.69    1.37
   1  12   5   19.60    1.51
  -1 -12  -5   18.43    1.29
  -1 -12  -5   17.10    1.31
   2  14   4   13.18    1.17
   2  14   4   12.23    1.13
  -2 -14  -4   14.85    1.13
  -2 -14  -4   16.81    0.99
   3  16   3    7.91    1.07
  -3 -16  -3    9.98    0.93
  -3 -16  -3    8.06    0.89
   4  18   2    1.40    0.63
   4  18   2    0.43    0.59
  -4 -18  -2    2.06    0.56
  -4 -18  -2    1.13    0.50
  -4 -18  -2    1.40    0.62
   5  20   1    7.20    1.02
   5  20   1    6.20    0.81
  -5 -20  -1    7.71    1.09
  -5 -20  -1    6.20    0.88
  -5 -20  -1    6.16    0.89
   6  22   0   15.48    1.41
   6  22   0   15.96    1.73
  -6 -22   0   12.86    1.54
  -6 -22   0   16.61    1.64
   7  24  -1   11.52    1.77
   7  24  -1    7.84    1.05
  -7 -24   1    8.89    1.48
  -7 -24   1    9.19    1.47
   8  26  -2    0.86    1.83
   8  26  -2   -0.80    1.63
  -8 -26   2   -0.33    1.52
  -8 -26   2   -1.27    1.61
  -2   5   9    1.99    1.48
   2  -5  -9    3.86    1.71
   2  -5  -9    4.30    1.77
   2  -5  -9    2.99    1.79
  -1   7   8    9.20    1.21
  -1   7   8    9.55    1.62
   1  -7  -8    8.86    1.48
   1  -7  -8    8.77    1.43
   1  -7  -8   10.96    1.44
   0   9   7    0.35    1.09
   0  -9  -7   -0.89    0.95
   0  -9  -7    0.61    0.94
   1  11   6   16.43    1.65
  -1 -11  -6   16.84    1.54
  -1 -11  -6   13.97    1.44
   2  13   5    0.23    0.80
  -2 -13  -5    0.04    0.66
  -2 -13  -5   -0.53    0.61
   3  15   4   32.74    1.65
  -3 -15  -4   35.83    1.54
  -3 -15  -4   34.71    1.55
   4  17   3   16.18    1.27
  -4 -17  -3   13.60    1.07
  -4 -17  -3   15.24    1.13
   5  19   2   26.38    1.46
   5  19   2   26.33    1.36
  -5 -19  -2   27.06    1.34
  -5 -19  -2   27.58    1.53
  -5 -19  -2   26.65    1.28
   6  21   1    4.88    0.82
   6  21   1    5.81    1.12
  -6 -21  -1    6.02    0.78
  -6 -21  -1    5.35    0.99
  -6 -21  -1    4.79    1.04
   7  23   0   13.15    1.52
   7  23   0   11.29    1.50
  -7 -23   0   14.60    1.93
  -7 -23   0   13.45    1.73
   8  25  -1    3.68    1.50
   8  25  -1    0.44    1.06
   8  25  -1    3.90    1.73
  -8 -25   1    2.92    1.58
  -8 -25   1    1.33    1.50
   9  27  -2   -1.87    1.35
   9  27  -2    2.60    2.07
   9  27  -2    2.01    1.99
  -9 -27   2    2.54    1.99
  -9 -27   2    0.39    1.94
   1  -6  -9   -1.36    1.67
   1  -6  -9    3.56    1.70
   1  -6  -9    2.42    1.65
   0   8   8    2.08    1.37
   0  -8  -8    1.56    1.32
   0  -8  -8    2.36    1.30
   1  10   7   10.15    1.28
  -1 -10  -7    8.71    1.18
  -1 -10  -7    9.71    1.21
   2  12   6   24.39    1.83
  -2 -12  -6   26.76    1.77
  -2 -12  -6   26.00    1.55
   3  14   5   22.42    1.69
  -3 -14  -5   22.43    1.39
  -3 -14  -5   24.03    1.53
   4  16   4   30.17    1.72
  -4 -16  -4   28.79    1.49
  -4 -16  -4   28.82    1.45
   5  18   3    5.80    0.85
  -5 -18  -3    5.91    0.92
  -5 -18  -3    6.78    0.77
   6  20   2   22.11    1.57
   6  20   2   22.09    1.49
  -6 -20  -2   23.34    1.67
  -6 -20  -2   24.94    1.43
  -6 -20  -2   22.88    1.43
   7  22   1    7.42    1.27
   7  22   1    4.52    0.87
  -7 -22  -1    7.39    1.28
  -7 -22  -1    9.73    1.35
  -7 -22  -1    6.86    1.13
   8  24   0   -0.34    1.44
   8  24   0   -2.00    0.94
  -8 -24   0   -0.53    1.40
  -8 -24   0   -0.80    1.28
   9  26  -1    1.42    1.99
   9  26  -1    4.18    1.81
   9  26  -1    1.41    1.23
  -9 -26   1    5.14    1.84
  -9 -26   1    5.20    1.71
   0  -7  -9    2.06    1.73
   0  -7  -9    0.69    1.49
   0  -7  -9   -0.60    1.74
   1   9   8    1.17    1.46
  -1  -9  -8    2.06    1.33
  -1  -9  -8    1.39    1.42
  -2 -11  -7    6.36    1.20
  -2 -11  -7    4.35    1.13
   3  13   6   11.02    1.34
  -3 -13  -6   12.44    1.57
  -3 -13  -6   11.74    1.46
   4  15   5   23.10    1.83
  -4 -15  -5   23.21    1.60
  -4 -15  -5   26.66    1.51
   5  17   4   21.09    1.69
  -5 -17  -4   21.01    1.46
  -5 -17  -4   21.33    1.41
   6  19   3    9.99    1.07
  -6 -19  -3   10.15    1.28
  -6 -19  -3   10.63    1.02
  -6 -19  -3   11.98    1.19
   7  21   2    4.17    0.91
  -7 -21  -2    8.72    1.25
  -7 -21  -2    4.87    0.85
  -7 -21  -2    6.30    0.99
   8  23   1    7.20    1.47
   8  23   1    6.37    1.04
  -8 -23  -1    4.18    1.34
  -8 -23  -1    6.53    1.28
   9  25   0    8.26    1.90
   9  25   0    7.30    1.25
  -9 -25   0    8.33    1.93
  -9 -25   0    6.01    1.73
  10  27  -1    3.37    2.17
  10  27  -1    3.29    2.43
 -10 -27   1   -1.80    2.09
 -10 -27   1    1.58    2.21
  -1  -8  -9    2.51    1.77
  -1  -8  -9    3.75    1.87
   2  10   8    4.88    1.56
  -2 -10  -8    7.24    1.53
  -2 -10  -8    6.83    1.52
  -2 -10  -8    6.53    1.29
  -3 -12  -7   -0.26    1.13
  -3 -12  -7    0.03    1.10
   4  14   6   25.94    2.31
  -4 -14  -6   25.37    1.70
  -4 -14  -6   24.05    1.92
   5  16   5   35.67    2.17
  -5 -16  -5   37.78    1.81
  -5 -16  -5   34.20    1.84
   6  18   4   18.03    1.87
  -6 -18  -4   21.51    1.62
  -6 -18  -4   23.19    1.57
   7  20   3   45.84    2.28
  -7 -20  -3   47.93    1.79
  -7 -20  -3   48.55    2.14
  -7 -20  -3   44.90    2.03
   8  22   2   -0.32    1.04
  -8 -22  -2    0.11    1.20
  -8 -22  -2    1.68    0.99
  -8 -22  -2    0.08    1.00
   9  24   1    1.86    1.19
   9  24   1    1.78    1.56
  -9 -24  -1    2.18    1.63
  -9 -24  -1    1.80    1.32
  10  26   0    1.11    2.10
  10  26   0    1.07    1.47
 -10 -26   0    2.73    1.89
 -10 -26   0    3.97    2.06
  -2  -9  -9    1.46    1.79
  -2  -9  -9   -1.22    1.68
  -2  -9  -9   -0.26    2.05
  -3 -11  -8    1.70    1.44
  -3 -11  -8    3.24    1.61
  -4 -13  -7    6.39    1.30
  -4 -13  -7    5.94    1.22
   5  15   6    8.57    1.50
  -5 -15  -6   10.14    1.22
  -5 -15  -6   13.18    1.53
   6  17   5   22.52    2.17
  -6 -17  -5   28.04    1.83
  -6 -17  -5   19.71    1.78
   7  19   4   10.97    1.35
  -7 -19  -4    9.94    1.23
  -7 -19  -4   11.40    1.18
   8  21   3    1.93    1.19
  -8 -21  -3    1.64    1.03
  -8 -21  -3    4.07    1.13
  -8 -21  -3    2.15    0.94
   9  23   2   -0.13    1.25
  -9 -23  -2    3.72    1.20
  -9 -23  -2    1.56    1.37
  -9 -23  -2    2.61    1.31
  10  25   1   -1.13    1.48
 -10 -25  -1    0.71    2.04
 -10 -25  -1    1.54    1.64
  -3 -10  -9    5.56    2.00
  -3 -10  -9    3.41    1.95
  -4 -12  -8    0.56    1.63
  -4 -12  -8    3.25    1.46
  -5 -14  -7    1.99    1.28
  -5 -14  -7    0.79    1.19
   6  16   6    0.29    1.41
  -6 -16  -6    0.55    1.06
  -6 -16  -6    2.77    1.13
   7  18   5    2.26    1.32
  -7 -18  -5    0.29    1.10
  -7 -18  -5    3.15    1.11
   8  20   4   11.90    1.55
  -8 -20  -4   10.88    1.22
  -8 -20  -4    9.82    1.25
   9  22   3    3.03    1.38
  -9 -22  -3    6.26    1.44
  -9 -22  -3    4.79    1.26
  -9 -22  -3    5.10    1.24
  10  24   2    0.70    1.54
 -10 -24  -2    5.69    1.88
 -10 -24  -2    3.13    1.55
  -4 -11  -9    5.63    1.91
  -4 -11  -9    3.83    2.24
  -5 -13  -8    3.56    1.63
  -5 -13  -8   -2.55    1.81
   6  15   7    1.84    1.71
  -6 -15  -7   -0.03    1.28
  -6 -15  -7    1.41    1.46
   7  17   6    2.70    1.54
  -7 -17  -6    0.83    1.17
  -7 -17  -6    1.77    1.32
   8  19   5    3.47    1.48
  -8 -19  -5    2.35    1.23
  -8 -19  -5    0.08    1.17
   9  21   4    3.56    1.57
  -9 -21  -4    7.36    1.44
  -9 -21  -4    4.00    1.26
  10  23   3    3.62    1.70
 -10 -23  -3    2.95    1.39
 -10 -23  -3   -0.44    1.55
 -10 -23  -3    6.05    1.47
  -6 -14  -8   -3.33    1.54
  -6 -14  -8    0.44    1.92
   7  16   7    4.95    1.99
  -7 -16  -7   -1.10    1.71
  -7 -16  -7   -3.08    1.32
   8  18   6   -2.57    1.71
  -8 -18  -6    0.19    1.40
  -8 -18  -6    3.23    1.35
   9  20   5    2.20    1.75
  -9 -20  -5    4.39    1.40
  -9 -20  -5    3.78    1.33
  10  22   4    9.49    1.97
 -10 -22  -4    8.14    1.71
 -10 -22  -4   13.63    1.69
   8  17   7    0.71    2.22
  -8 -17  -7   -1.12    1.59
  -8 -17  -7    2.40    1.86
   9  19   6    3.59    2.02
  -9 -19  -6   -0.35    1.51
 -10 -21  -5    3.86    1.85
 -14   8  -4   12.43    2.23
  14  -8   4    9.63    1.91
 -15   5  -2    2.53    1.80
 -15   5  -2    0.07    1.70
  15  -5   2    2.06    1.52
 -14   7  -3   -0.37    1.70
  14  -7   3   -0.99    1.54
 -13   9  -4    0.17    1.84
  13  -9   4    1.89    1.50
 -12  11  -5    5.82    1.87
  12 -11   5    5.74    1.64
 -11  13  -6    4.79    1.84
 -15   4  -1    5.54    1.67
 -15   4  -1    6.03    1.83
  15  -4   1    4.16    1.49
 -14   6  -2   -0.02    1.48
  14  -6   2    2.63    1.41
 -13   8  -3    3.90    1.71
  13  -8   3    3.04    1.36
 -12  10  -4    4.44    1.64
  12 -10   4    4.24    1.40
 -11  12  -5    1.69    1.53
  11 -12   5    1.09    1.37
 -10  14  -6    1.31    1.79
 -10  14  -6    0.12    1.47
 -15   3   0    2.97    1.64
 -15   3   0   -0.54    1.39
  15  -3   0    1.07    1.31
 -14   5  -1   33.16    2.58
 -14   5  -1   26.93    2.28
  14  -5   1   31.09    2.27
 -13   7  -2    8.77    1.63
  13  -7   2    8.39    1.34
 -12   9  -3    3.08    1.31
  12  -9   3    1.46    1.14
 -11  11  -4    5.28    1.36
  11 -11   4    4.75    1.22
 -10  13  -5    3.38    1.32
  10 -13   5    3.94    1.27
  -9  15  -6   -2.60    1.77
  -8  17  -7   -0.06    1.86
 -15   2   1   12.38    1.61
 -15   2   1   14.33    1.84
  15  -2  -1   15.88    1.85
 -14   4   0   15.67    1.79
 -14   4   0   15.16    1.80
  14  -4   0   16.97    1.99
 -13   6  -1   34.25    2.43
  13  -6   1   32.50    2.12
 -12   8  -2    3.61    1.28
  12  -8   2    3.63    1.14
 -11  10  -3    2.17    1.13
  11 -10   3    2.35    1.03
 -10  12  -4   38.56    2.16
  10 -12   4   38.53    1.95
  -9  14  -5   21.81    1.92
   9 -14   5   18.18    1.76
  -8  16  -6    1.85    1.60
  -7  18  -7   -0.81    1.70
 -15   1   2   11.82    1.86
  15  -1  -2   10.34    1.49
 -14   3   1    3.59    1.21
 -14   3   1    4.04    1.28
  14  -3  -1    5.92    1.17
 -13   5   0    1.68    0.98
 -13   5   0    0.07    1.11
  13  -5   0    1.89    1.03
 -12   7  -1    4.49    1.28
  12  -7   1    3.01    1.11
 -11   9  -2    3.41    1.09
  11  -9   2    3.15    0.99
 -10  11  -3    3.08    1.04
  10 -11   3    2.06    0.92
  -9  13  -4   12.64    1.63
   9 -13   4    8.66    1.05
  -8  15  -5   12.87    1.61
  -7  17  -6    3.67    1.44
  -6  19  -7    8.03    2.12
 -15   0   3   -1.78    1.75
  15   0  -3   -0.85    1.25
  15   0  -3   -0.08    1.40
 -14   2   2    5.48    1.36
  14  -2  -2    5.01    1.23
 -13   4   1   11.55    1.44
  13  -4  -1   12.41    1.34
 -12   6   0    6.58    1.21
  12  -6   0    8.19    1.24
 -11   8  -1   10.10    1.38
  11  -8   1   11.27    1.24
 -10  10  -2    8.68    1.14
  10 -10   2    7.50    1.03
  -9  12  -3   20.26    1.69
   9 -12   3   18.79    1.40
  -8  14  -4   10.86    1.35
   8 -14   4    9.71    1.15
  -7  16  -5    1.90    1.28
  -6  18  -6    2.39    1.21
  -5  20  -7    1.13    1.63
 -14   1   3    8.29    1.44
 -14   1   3   12.48    1.67
  14  -1  -3   10.31    1.48
  14  -1  -3    8.64    1.31
 -13   3   2    1.01    0.99
 -13   3   2    4.17    1.18
  13  -3  -2    2.49    1.15
  13  -3  -2    2.62    0.90
 -12   5   1    3.12    1.03
 -12   5   1    3.76    0.91
  12  -5  -1    4.95    1.01
 -11   7   0    3.23    0.96
  11  -7   0    2.69    1.02
 -10   9  -1   12.40    1.31
  10  -9   1   11.66    1.21
  -9  11  -2   18.29    1.14
  -9  11  -2   19.14    1.48
   9 -11   2   20.03    1.44
  -8  13  -3    8.30    1.02
   8 -13   3    5.33    0.77
  -6  17  -5   22.47    1.89
  -5  19  -6   -0.49    1.39
  -4  21  -7   -0.28    1.77
 -14   0   4    6.44    1.50
 -14   0   4    8.51    1.77
  14   0  -4    6.89    1.56
  14   0  -4    7.04    1.71
 -13   2   3   -1.07    1.12
 -13   2   3    1.88    1.24
  13  -2  -3   -0.58    0.98
  13  -2  -3   -0.94    1.17
 -12   4   2    5.64    1.07
 -12   4   2    5.62    1.15
  12  -4  -2    5.41    0.91
  12  -4  -2    5.54    1.09
 -11   6   1    7.35    1.10
  11  -6  -1   10.49    0.94
  11  -6  -1   11.49    1.44
  10  -8   0   31.15    1.79
  -9  10  -1    6.19    0.94
   9 -10   1    6.72    0.93
  -8  12  -2    3.79    0.63
   8 -12   2    3.73    0.73
   7 -14   3    2.03    0.66
  -6  16  -4    6.54    0.90
  -5  18  -5   24.80    1.86
  -4  20  -6   16.29    1.99
  -3  22  -7   -0.43    1.88
  -3  22  -7    0.92    1.50
 -13   1   4    0.50    1.34
 -13   1   4    0.62    1.29
  13  -1  -4    0.03    1.23
  13  -1  -4    0.90    1.32
 -12   3   3    1.53    0.97
 -12   3   3    1.14    1.10
  12  -3  -3    0.24    0.84
  12  -3  -3    2.03    0.99
 -11   5   2   24.52    1.75
 -11   5   2   23.59    1.71
  11  -5  -2   26.43    1.52
  11  -5  -2   26.34    1.75
 -10   7   1    0.32    0.65
  10  -7  -1   -0.28    0.71
  10  -7  -1    0.09    0.55
  -9   9   0    2.63    0.66
   9  -9   0    3.32    0.78
  -8  11  -1    8.36    0.96
   8 -11   1   11.23    1.15
  -7  13  -2   11.87    0.96
   7 -13   2   10.84    1.06
  -5  17  -4   20.55    1.53
  -4  19  -5    0.02    0.86
  -3  21  -6    3.23    1.26
  -2  23  -7    6.01    2.08
  -2  23  -7    7.22    1.76
 -13   0   5    2.48    1.84
 -13   0   5    0.74    1.50
  13   0  -5    0.53    1.48
  13   0  -5    0.68    1.61
 -12   2   4    3.09    1.31
 -12   2   4    2.56    1.21
  12  -2  -4    6.52    1.30
  12  -2  -4    5.41    1.16
 -11   4   3   14.83    1.70
 -11   4   3   11.61    1.30
  11  -4  -3   13.57    1.46
  11  -4  -3   13.26    1.66
 -10   6   2    6.15    1.03
 -10   6   2    4.95    0.93
  10  -6  -2    6.35    0.98
  10  -6  -2    5.30    0.81
  -9   8   1    4.64    0.75
   9  -8  -1    7.51    1.02
   9  -8  -1    5.83    0.71
  -8  10   0    3.30    0.60
   8 -10   0    3.49    0.86
  -7  12  -1   17.92    1.00
   7 -12   1   18.02    1.17
   6 -14   2   18.11    1.08
  -4  18  -4    0.50    0.78
  -3  20  -5    4.74    1.00
  -2  22  -6   12.14    1.38
  -2  22  -6   10.18    1.49
  -1  24  -7    8.31    1.87
  -1  24  -7    9.45    2.13
 -12   1   5    5.31    1.73
 -12   1   5    4.38    1.44
  12  -1  -5    4.30    1.41
  12  -1  -5    6.55    1.52
 -11   3   4    4.05    1.34
 -11   3   4    4.03    1.15
  11  -3  -4    7.07    1.25
  11  -3  -4    5.49    1.09
 -10   5   3   33.52    1.95
 -10   5   3   31.79    1.83
  10  -5  -3   32.56    1.63
  10  -5  -3   30.96    1.89
  -9   7   2    9.15    1.00
  -9   7   2    9.86    1.11
   9  -7  -2    8.94    1.22
   9  -7  -2   10.21    1.09
  -8   9   1    6.66    0.77
   8  -9  -1    7.03    0.80
   8  -9  -1    8.63    0.97
  -7  11   0    4.68    0.63
   7 -11   0    6.25    0.83
  -6  13  -1    7.17    0.76
   6 -13   1    8.01    0.96
   5 -15   2   30.44    1.17
  -4  17  -3   16.10    1.29
  -3  19  -4    2.47    0.76
  -2  21  -5    5.51    1.08
  -1  23  -6   12.30    1.69
  -1  23  -6   11.70    1.47
   0  25  -7    1.13    1.80
   0  25  -7    2.67    2.26
 -12   0   6    0.83    1.67
 -12   0   6    2.58    1.99
  12   0  -6    3.44    1.68
  12   0  -6    2.41    1.79
 -11   2   5    6.81    1.63
 -11   2   5    6.37    1.38
  11  -2  -5    6.10    1.39
  11  -2  -5    7.57    1.52
 -10   4   4   -0.19    0.94
 -10   4   4   -1.74    1.01
  10  -4  -4   -0.15    0.91
  10  -4  -4    0.48    0.84
  -9   6   3   20.71    1.53
  -9   6   3   21.42    1.56
   9  -6  -3   20.99    1.53
   9  -6  -3   21.95    1.36
  -8   8   2    9.76    1.11
  -8   8   2    9.58    1.07
   8  -8  -2    8.66    0.94
   8  -8  -2   10.28    1.13
  -7  10   1   -0.24    0.46
   7 -10  -1    0.27    0.43
   7 -10  -1    0.17    0.59
  -6  12   0   -0.04    0.37
   6 -12   0    0.39    0.53
  -5  14  -1   18.53    0.92
   5 -14   1   18.28    1.05
  -3  18  -3    4.17    0.72
  -2  20  -4    6.55    0.95
  -1  22  -5    9.14    1.30
  -1  22  -5    6.77    1.16
   0  24  -6    4.55    1.45
   0  24  -6    4.29    1.66
 -11   1   6    3.77    1.70
 -11   1   6    8.81    2.00
  11  -1  -6    5.12    1.50
  11  -1  -6    8.77    1.92
 -10   3   5    1.33    1.13
 -10   3   5    2.14    1.26
  10  -3  -5    3.74    1.13
  10  -3  -5    2.49    1.13
  -9   5   4   13.78    1.65
  -9   5   4   16.18    1.58
   9  -5  -4   14.21    1.51
   9  -5  -4   16.33    1.49
  -8   7   3   29.08    1.60
  -8   7   3   30.25    1.59
   8  -7  -3   31.47    1.72
   8  -7  -3   29.39    1.42
  -7   9   2   75.92    2.14
   7  -9  -2   86.19    2.61
   7  -9  -2   85.90    2.56
   7  -9  -2   85.11    2.21
  -6  11   1    9.60    0.82
   6 -11  -1    9.01    1.03
   6 -11  -1    7.93    0.72
  -5  13   0    7.47    0.74
   5 -13   0    7.41    0.90
   4 -15   1    6.26    0.81
  -3  17  -2   22.02    1.28
  -2  19  -3   11.44    1.13
  -2  19  -3   11.46    1.09
  -1  21  -4    0.68    0.85
  -1  21  -4    1.33    0.80
   0  23  -5   -0.21    1.04
   0  23  -5    1.06    1.25
   1  25  -6   10.31    1.84
   1  25  -6    9.85    1.65
 -11   0   7    3.27    2.18
  11   0  -7    0.13    2.20
  11   0  -7    0.94    1.83
 -10   2   6    8.65    1.53
 -10   2   6    8.90    1.72
  10  -2  -6    6.06    1.52
  10  -2  -6    7.30    1.45
  -9   4   5   14.03    1.86
  -9   4   5    8.93    1.22
   9  -4  -5   11.40    1.16
   9  -4  -5   10.93    1.35
  -8   6   4    8.61    1.00
  -8   6   4   10.06    1.18
   8  -6  -4    9.09    0.97
   8  -6  -4   11.95    1.48
  -7   8   3    7.88    1.12
  -7   8   3    8.84    1.08
   7  -8  -3    9.33    1.17
   7  -8  -3    7.77    0.81
  -6  10   2   25.24    1.17
   6 -10  -2   28.65    1.17
   6 -10  -2   28.76    1.47
   6 -10  -2   30.58    1.44
  -5  12   1   20.15    0.96
   5 -12  -1   23.53    0.96
  -4  14   0    8.79    0.70
  -2  18  -2   24.31    1.32
  -1  20  -3   -0.70    0.62
  -1  20  -3   -0.30    0.72
   0  22  -4    2.81    0.88
   0  22  -4    2.42    0.98
   1  24  -5    7.27    1.31
   1  24  -5    8.18    1.44
   2  26  -6    3.89    1.70
   2  26  -6    4.55    1.94
 -10   1   7   -1.41    1.90
 -10   1   7    2.25    1.80
  10  -1  -7   -0.19    1.57
  10  -1  -7   -2.10    1.82
  -9   3   6    2.13    1.50
  -9   3   6    1.94    1.17
   9  -3  -6    3.12    1.14
   9  -3  -6    3.05    1.39
  -8   5   5   -0.23    0.98
  -8   5   5    0.53    0.87
   8  -5  -5    0.38    0.90
   8  -5  -5   -1.48    0.91
  -7   7   4    2.83    0.89
  -7   7   4    3.49    0.77
   7  -7  -4    1.95    0.67
   7  -7  -4    2.66    0.78
  -6   9   3    3.42    0.73
  -6   9   3    2.39    0.56
   6  -9  -3    1.81    0.49
  -5  11   2   87.52    2.24
   5 -11  -2  102.85    2.75
   5 -11  -2   99.20    2.39
  -4  13   1   44.99    1.38
  -4  13   1   42.83    1.56
   4 -13  -1   50.50    1.59
  -3  15   0   14.89    0.80
  -2  17  -1    8.13    0.88
  -2  17  -1    8.20    0.87
   2 -17   1    7.56    0.82
  -1  19  -2   29.58    1.51
  -1  19  -2   31.31    1.34
   0  21  -3    0.57    0.77
   0  21  -3   -0.30    0.71
   1  23  -4    0.32    1.01
   1  23  -4   -0.48    0.91
   2  25  -5    3.30    1.33
   2  25  -5    4.49    1.51
   3  27  -6    1.74    2.25
   3  27  -6    2.01    1.72
  -9   2   7    5.45    1.52
  -9   2   7    6.26    1.85
   9  -2  -7    5.01    1.43
   9  -2  -7    5.01    1.82
  -8   4   6   10.91    1.21
  -8   4   6   11.14    1.59
   8  -4  -6   10.33    1.65
   8  -4  -6   10.89    1.20
  -7   6   5   15.49    1.68
  -7   6   5   18.42    1.50
   7  -6  -5   15.91    1.53
   7  -6  -5   15.93    1.36
  -6   8   4    0.07    0.76
  -6   8   4    0.74    0.59
   6  -8  -4   -0.09    0.53
   6  -8  -4    0.85    0.75
  -5  10   3   80.53    2.23
  -5  10   3   79.42    2.32
   5 -10  -3   89.38    2.71
   5 -10  -3   90.78    2.32
  -4  12   2   29.21    1.15
   4 -12  -2   34.71    1.21
   4 -12  -2   32.03    1.44
  -3  14   1   28.87    1.10
  -3  14   1   29.27    1.28
   3 -14  -1   32.20    1.26
  -2  16   0    0.33    0.44
   2 -16   0    0.79    0.44
  -1  18  -1    8.11    0.95
  -1  18  -1    8.89    0.94
   1 -18   1    8.26    0.85
   0  20  -2   19.74    1.34
   0  20  -2   20.29    1.28
   1  22  -3   31.75    1.83
   1  22  -3   31.36    1.73
   2  24  -4   -0.17    1.00
   2  24  -4    2.55    1.18
  -2 -24   4    3.17    1.22
   3  26  -5    0.23    1.28
   3  26  -5    5.51    1.65
  -3 -26   5    3.68    1.37
  -9   1   8    2.36    2.25
   9  -1  -8    1.69    1.78
   9  -1  -8    1.54    2.38
  -8   3   7    0.62    1.29
  -8   3   7    1.78    1.55
   8  -3  -7    3.53    1.66
   8  -3  -7    1.94    1.21
  -7   5   6    8.78    1.15
  -7   5   6   11.01    1.49
   7  -5  -6   10.93    1.46
   7  -5  -6   11.25    1.09
  -6   7   5    9.02    1.13
  -6   7   5    7.75    0.98
   6  -7  -5   11.10    1.18
   6  -7  -5    9.32    1.14
  -5   9   4    2.55    0.68
  -5   9   4    3.57    0.77
   5  -9  -4    2.43    0.75
   5  -9  -4    1.66    0.60
  -4  11   3   24.86    1.21
  -4  11   3   24.42    1.16
   4 -11  -3   28.82    1.46
   4 -11  -3   30.48    1.19
  -3  13   2   34.32    1.25
  -3  13   2   33.46    1.47
   3 -13  -2   37.08    1.24
   3 -13  -2   39.68    1.50
  -2  15   1   50.17    1.45
  -2  15   1   49.86    1.69
   2 -15  -1   55.34    1.68
  -1  17   0    2.89    0.54
  -1  17   0    2.61    0.59
   1 -17   0    2.00    0.51
   0  19  -1    0.25    0.61
   0  19  -1   -0.31    0.49
   0 -19   1   -0.18    0.44
   0 -19   1   -0.31    0.49
   1  21  -2   27.15    1.61
   1  21  -2   29.46    1.54
   2  23  -3   10.77    1.49
   2  23  -3   14.21    1.54
  -2 -23   3   10.52    1.23
   3  25  -4    0.48    1.36
   3  25  -4    2.11    1.07
  -3 -25   4    1.74    1.19
   4  27  -5   -0.45    1.57
   4  27  -5    6.01    2.11
  -4 -27   5    3.33    1.80
  -8   2   8   -0.85    1.89
  -8   2   8    0.20    1.71
   8  -2  -8    1.83    1.52
   8  -2  -8    1.38    2.26
  -7   4   7    5.97    1.62
  -7   4   7    6.35    1.27
   7  -4  -7    4.26    1.56
   7  -4  -7    7.85    1.23
  -6   6   6   15.26    1.66
  -6   6   6   17.10    1.82
   6  -6  -6   18.24    1.83
   6  -6  -6   16.97    1.50
  -5   8   5    2.67    0.78
  -5   8   5    3.23    0.88
   5  -8  -5    3.24    0.73
   5  -8  -5    3.93    0.81
  -4  10   4   17.49    1.17
  -4  10   4   15.87    1.17
   4 -10  -4   18.39    1.10
   4 -10  -4   19.06    1.32
  -3  12   3    1.54    0.46
   3 -12  -3    1.15    0.44
   3 -12  -3    1.41    0.54
  -2  14   2    1.76    0.40
  -2  14   2    1.20    0.47
   2 -14  -2    2.58    0.51
   2 -14  -2    2.31    0.41
  -1  16   1   16.06    0.96
  -1  16   1   15.59    1.00
  -1  16   1   15.93    0.85
   1 -16  -1   16.73    0.94
   0  18   0    7.10    0.86
   0  18   0    7.57    0.90
   0 -18   0    6.74    0.82
   1  20  -1    1.44    0.57
   1  20  -1    2.38    0.72
  -1 -20   1    2.10    0.56
   2  22  -2    0.62    0.75
   2  22  -2    0.55    0.87
  -2 -22   2    2.48    0.85
   3  24  -3    5.59    1.32
   3  24  -3    3.15    0.96
  -3 -24   3    3.93    1.08
   4  26  -4   -0.65    1.22
   4  26  -4    0.83    1.67
  -4 -26   4    0.08    1.50
   5  28  -5    1.33    2.40
   5  28  -5    1.70    1.67
  -5 -28   5    4.42    2.06
  -7   3   8    1.52    1.74
  -7   3   8    2.05    1.56
   7  -3  -8    1.20    1.43
   7  -3  -8    1.18    1.97
  -6   5   7    0.53    1.11
  -6   5   7    2.65    1.28
   6  -5  -7   -0.17    1.02
   6  -5  -7    1.16    1.20
  -5   7   6    7.84    1.17
  -5   7   6    6.44    1.04
   5  -7  -6    5.56    0.84
   5  -7  -6    7.30    1.11
  -4   9   5    4.21    0.78
  -4   9   5    6.35    0.82
   4  -9  -5    5.10    0.73
   4  -9  -5    5.60    0.82
  -3  11   4    3.56    0.63
  -3  11   4    4.07    0.70
   3 -11  -4    4.61    0.59
   3 -11  -4    4.82    0.70
  -2  13   3    1.28    0.53
  -2  13   3    1.36    0.46
   2 -13  -3    0.93    0.42
   2 -13  -3    0.85    0.50
  -1  15   2    0.70    0.50
  -1  15   2   -0.28    0.42
   1 -15  -2   -0.73    0.40
   0  17   1   -0.61    0.35
   0  17   1    0.64    0.49
   0  17   1   -0.03    0.47
   0 -17  -1    0.17    0.41
   1  19   0    2.87    0.53
   1  19   0    2.85    0.66
  -1 -19   0    2.63    0.64
  -1 -19   0    3.00    0.58
   2  21  -1    5.32    0.95
   2  21  -1    4.80    0.70
  -2 -21   1    4.47    0.67
  -2 -21   1    4.49    0.81
   3  23  -2    9.56    1.18
   3  23  -2    8.07    0.91
  -3 -23   2    9.05    1.20
  -3 -23   2    9.36    1.17
   4  25  -3    3.39    1.05
   4  25  -3    6.15    1.48
  -4 -25   3    5.77    1.33
   5  27  -4    2.06    1.36
   5  27  -4    4.68    1.92
  -5 -27   4    2.40    1.74
  -6   4   8    3.40    1.45
  -6   4   8    2.60    1.54
   6  -4  -8   -0.18    1.59
   6  -4  -8    3.55    1.30
  -5   6   7   10.21    1.26
  -5   6   7    9.25    1.45
   5  -6  -7    9.49    1.14
   5  -6  -7    8.86    1.33
  -4   8   6   17.82    1.62
  -4   8   6   16.30    1.46
   4  -8  -6   19.05    1.63
   4  -8  -6   16.83    1.42
  -3  10   5    3.95    0.70
  -3  10   5    2.21    0.75
   3 -10  -5    1.84    0.59
   3 -10  -5    4.01    0.78
  -2  12   4    5.08    0.69
  -2  12   4    4.43    0.61
   2 -12  -4    5.60    0.73
   2 -12  -4    5.16    0.61
  -1  14   3   16.03    1.01
  -1  14   3   15.20    1.17
   1 -14  -3   17.79    1.10
   1 -14  -3   18.39    0.97
   0  16   2   16.99    0.84
   0  16   2   15.85    0.95
   0  16   2   16.11    1.11
   0 -16  -2   18.82    1.02
   1  18   1    9.37    0.81
   1  18   1    8.05    0.94
   1  18   1    9.09    0.87
  -1 -18  -1    8.20    0.90
  -1 -18  -1    9.37    0.82
   2  20   0    9.00    1.00
   2  20   0    7.30    1.05
  -2 -20   0    8.02    0.97
  -2 -20   0    8.37    0.96
   3  22  -1   27.02    1.68
   3  22  -1   24.86    1.44
  -3 -22   1   25.81    1.33
  -3 -22   1   25.42    1.57
   4  24  -2    2.74    1.14
   4  24  -2    1.37    0.85
  -4 -24   2    3.22    1.10
  -4 -24   2    2.26    0.99
   5  26  -3   -1.19    1.01
   5  26  -3    2.76    1.67
  -5 -26   3   -0.56    1.22
  -5 -26   3    0.08    1.45
   6  28  -4    0.03    1.46
   6  28  -4    1.43    2.19
  -6 -28   4    2.01    1.98
  -6   3   9    4.02    1.93
   6  -3  -9    5.71    2.59
   6  -3  -9    8.79    2.53
   6  -3  -9    3.70    2.13
   6  -3  -9    4.38    1.85
  -5   5   8   -0.63    1.39
  -5   5   8    1.21    1.38
   5  -5  -8    2.55    1.27
   5  -5  -8    2.06    1.48
  -4   7   7    0.74    1.07
  -4   7   7   -0.20    1.08
   4  -7  -7    0.90    1.07
   4  -7  -7    0.70    1.02
  -3   9   6    8.34    1.11
  -3   9   6    7.20    0.99
   3  -9  -6    8.30    1.05
   3  -9  -6    6.91    0.95
  -2  11   5   19.00    1.41
  -2  11   5   22.08    1.08
   2 -11  -5   23.18    1.36
   2 -11  -5   25.42    1.48
  -1  13   4    0.47    0.62
  -1  13   4   -0.76    0.56
   1 -13  -4    0.75    0.52
   1 -13  -4    1.32    0.58
   0  15   3    0.79    0.53
   0  15   3    0.56    0.45
   0 -15  -3   -0.19    0.45
   0 -15  -3   -0.20    0.46
   1  17   2    2.67    0.55
   1  17   2    2.16    0.50
   1  17   2    2.76    0.52
  -1 -17  -2    2.78    0.49
   2  19   1   22.00    1.19
   2  19   1   21.02    1.19
   2  19   1   21.33    1.08
  -2 -19  -1   23.93    1.27
  -2 -19  -1   23.56    1.16
   3  21   0    1.34    0.70
   3  21   0   -1.02    0.54
  -3 -21   0    1.11    0.65
  -3 -21   0    0.73    0.66
  -3 -21   0    1.16    0.54
   4  23  -1   16.63    1.71
   4  23  -1   14.98    1.35
  -4 -23   1   17.35    1.45
  -4 -23   1   13.64    1.51
   5  25  -2    2.43    0.96
   5  25  -2    4.52    1.40
  -5 -25   2    5.85    1.19
  -5 -25   2    3.73    1.25
   6  27  -3    4.49    1.89
   6  27  -3    0.07    1.18
  -6 -27   3    3.81    1.49
  -6 -27   3    3.31    1.60
  -5   4   9    0.45    1.71
   5  -4  -9   -1.13    1.76
   5  -4  -9    0.85    1.87
   5  -4  -9   -1.23    2.12
  -4   6   8   10.84    1.49
  -4   6   8    9.73    1.59
   4  -6  -8    9.73    1.45
   4  -6  -8    8.76    1.47
  -3   8   7    1.61    1.09
  -3   8   7    0.90    0.96
   3  -8  -7    0.34    1.02
   3  -8  -7    2.56    1.02
  -2  10   6   14.22    1.58
  -2  10   6   13.79    1.11
   2 -10  -6   16.51    1.46
   2 -10  -6   12.59    1.47
  -1  12   5   12.77    1.41
   1 -12  -5   18.85    1.29
   1 -12  -5   16.08    1.41
   0  14   4   15.90    1.34
   0  14   4   15.97    1.21
   0 -14  -4   17.38    1.12
   0 -14  -4   19.38    1.25
   1  16   3    0.22    0.52
   1  16   3    0.22    0.55
  -1 -16  -3    0.29    0.46
   2  18   2   23.50    1.05
   2  18   2   25.08    1.16
   2  18   2   23.48    1.30
  -2 -18  -2   24.59    1.30
  -2 -18  -2   28.58    1.24
   3  20   1    4.49    0.63
   3  20   1    5.32    0.85
  -3 -20  -1    4.61    0.75
  -3 -20  -1    5.74    0.65
  -3 -20  -1    4.52    0.77
   4  22   0   24.05    1.44
   4  22   0   24.64    1.60
  -4 -22   0   24.70    1.39
  -4 -22   0   25.78    1.50
  -4 -22   0   24.71    1.57
   5  24  -1    4.04    1.21
   5  24  -1    4.45    0.82
  -5 -24   1    5.81    1.20
  -5 -24   1    4.53    1.08
   6  26  -2    6.65    1.06
   6  26  -2   10.93    1.73
  -6 -26   2    7.78    1.39
  -6 -26   2   10.63    1.70
   7  28  -3    0.56    2.16
   7  28  -3   -1.60    1.31
  -7 -28   3    5.08    2.11
  -7 -28   3    1.49    1.77
  -4   5   9    1.60    1.65
   4  -5  -9    2.16    2.04
   4  -5  -9   -0.32    1.72
   4  -5  -9    2.98    1.77
  -3   7   8    0.09    1.10
  -3   7   8    1.58    1.35
   3  -7  -8   -1.35    1.35
   3  -7  -8    1.78    1.28
  -2   9   7    1.74    1.23
  -2   9   7    2.89    0.86
   2  -9  -7    2.68    1.10
   2  -9  -7    1.46    1.00
  -1  11   6   15.10    1.65
   1 -11  -6   16.15    1.48
   1 -11  -6   17.06    1.53
   0  13   5    0.70    0.75
   0  13   5    0.49    0.70
   0 -13  -5    0.61    0.68
   0 -13  -5    0.07    0.65
   1  15   4   26.07    1.56
   1  15   4   28.00    1.39
  -1 -15  -4   33.14    1.50
  -1 -15  -4   31.75    1.29
   2  17   3    3.55    0.71
   2  17   3    2.89    0.60
  -2 -17  -3    1.51    0.55
  -2 -17  -3    3.41    0.65
   3  19   2   14.78    1.05
   3  19   2   14.05    1.18
   3  19   2   13.80    1.01
  -3 -19  -2   14.38    1.06
  -3 -19  -2   15.43    1.18
   4  21   1    5.38    0.79
   4  21   1    6.52    0.96
  -4 -21  -1    8.27    1.05
  -4 -21  -1    7.37    0.89
  -4 -21  -1    7.36    1.03
   5  23   0    4.00    0.82
   5  23   0    4.67    1.16
  -5 -23   0    3.06    1.02
  -5 -23   0    3.87    0.98
   6  25  -1    5.32    0.94
   6  25  -1    6.34    1.51
  -6 -25   1    5.91    1.40
  -6 -25   1    5.35    1.36
   7  27  -2    0.43    1.14
   7  27  -2    3.37    1.73
  -7 -27   2    1.83    1.57
  -7 -27   2    2.62    1.83
  -3   6   9    0.90    1.90
  -3   6   9    1.58    1.47
   3  -6  -9    0.43    1.77
   3  -6  -9    4.16    1.73
   3  -6  -9    1.67    1.81
  -2   8   8   -0.18    1.44
  -2   8   8    1.46    1.03
   2  -8  -8   -1.31    1.29
   2  -8  -8   -1.17    1.22
  -1  10   7    8.94    1.19
   1 -10  -7   10.92    1.34
   1 -10  -7    9.36    1.16
   0  12   6    1.41    0.95
   0 -12  -6   -0.20    0.82
   0 -12  -6    0.52    0.79
   1  14   5    2.54    0.81
   1  14   5    2.40    0.81
  -1 -14  -5    3.06    0.71
  -1 -14  -5    3.24    0.68
   2  16   4    3.18    0.77
   2  16   4    3.41    0.77
  -2 -16  -4    3.48    0.61
  -2 -16  -4    3.81    0.62
   3  18   3    4.73    0.74
   3  18   3    5.87    0.80
  -3 -18  -3    6.61    0.86
  -3 -18  -3    5.75    0.70
   4  20   2    3.51    0.76
   4  20   2    4.51    0.85
  -4 -20  -2    4.67    0.85
  -4 -20  -2    5.00    0.71
  -4 -20  -2    4.43    0.71
   5  22   1   21.04    1.61
   5  22   1   19.80    1.46
  -5 -22  -1   21.14    1.44
  -5 -22  -1   21.31    1.56
  -5 -22  -1   22.54    1.40
   6  24   0    0.78    1.19
   6  24   0    2.24    0.86
  -6 -24   0   -0.04    1.09
  -6 -24   0    2.48    1.09
   7  26  -1    1.27    1.05
   7  26  -1   -0.64    1.55
  -7 -26   1    1.17    1.38
  -7 -26   1    0.94    1.43
   8  28  -2   -2.33    1.32
   8  28  -2    1.02    2.12
  -8 -28   2    1.06    1.97
  -8 -28   2    2.85    2.10
  -2   7   9    4.86    1.52
  -2   7   9    1.77    1.94
   2  -7  -9    0.10    1.74
   2  -7  -9    0.73    1.79
  -1   9   8    0.67    1.47
   1  -9  -8    1.48    1.25
   1  -9  -8   -0.06    1.36
   0  11   7   -0.42    1.16
   0 -11  -7   -0.52    0.98
   0 -11  -7   -0.76    0.97
   1  13   6   10.35    1.18
  -1 -13  -6   14.58    1.43
  -1 -13  -6   14.36    1.48
   2  15   5    5.31    0.97
   2  15   5    3.77    0.87
  -2 -15  -5    5.00    0.80
   3  17   4   14.33    1.27
   3  17   4   12.08    1.36
  -3 -17  -4   14.94    1.18
  -3 -17  -4   13.58    1.21
   4  19   3   22.46    1.49
  -4 -19  -3   20.91    1.40
  -4 -19  -3   21.34    1.25
   5  21   2   43.65    1.74
   5  21   2   41.70    1.87
  -5 -21  -2   44.54    1.76
  -5 -21  -2   41.94    1.63
  -5 -21  -2   42.69    1.98
   6  23   1    0.42    0.80
   6  23   1    0.52    1.10
  -6 -23  -1    1.31    1.09
  -6 -23  -1    2.23    0.96
  -6 -23  -1    0.82    0.76
   7  25   0    0.28    0.94
   7  25   0    1.73    1.49
  -7 -25   0    1.97    1.30
  -7 -25   0    0.87    1.35
   8  27  -1    1.57    1.87
  -8 -27   1    0.75    1.67
  -8 -27   1   -0.27    1.74
  -1   8   9    3.94    1.86
   1  -8  -9    3.51    1.72
   1  -8  -9    4.04    1.79
   0  10   8    1.28    1.45
   0 -10  -8    1.35    1.33
   0 -10  -8   -1.02    1.29
   1  12   7   -0.17    1.12
  -1 -12  -7    0.55    1.07
  -1 -12  -7    1.26    0.99
   2  14   6    4.83    1.16
  -2 -14  -6    8.23    1.04
  -2 -14  -6    7.81    0.94
   3  16   5   11.11    1.15
  -3 -16  -5   13.04    1.32
  -3 -16  -5   13.51    1.31
   4  18   4    0.91    0.81
  -4 -18  -4    1.40    0.66
  -4 -18  -4    0.19    0.82
   5  20   3   15.01    1.50
  -5 -20  -3   16.69    1.42
  -5 -20  -3   15.78    1.27
   6  22   2    3.15    0.89
   6  22   2    4.03    1.06
  -6 -22  -2    8.34    1.31
  -6 -22  -2    6.06    0.95
  -6 -22  -2    6.19    0.81
   7  24   1   10.46    1.51
   7  24   1    8.87    1.06
  -7 -24  -1    6.50    1.37
  -7 -24  -1    7.58    1.27
  -7 -24  -1   11.69    1.55
   8  26   0   -0.62    1.12
   8  26   0    1.10    1.63
  -8 -26   0    3.41    1.68
  -8 -26   0    2.82    1.54
   9  28  -1    0.77    1.48
   9  28  -1    2.35    2.25
  -9 -28   1    1.81    2.06
  -9 -28   1    3.14    2.09
   0  -9  -9   -0.19    1.70
   0  -9  -9   -1.29    1.67
   1  11   8    4.19    1.44
  -1 -11  -8    5.19    1.42
  -1 -11  -8    4.22    1.46
   2  13   7    5.12    1.33
  -2 -13  -7    6.00    1.17
  -2 -13  -7    5.88    1.15
   3  15   6   14.31    1.48
  -3 -15  -6   11.68    1.48
   4  17   5   36.92    2.18
  -4 -17  -5   48.11    2.05
  -4 -17  -5   45.66    2.03
   5  19   4    1.35    0.95
  -5 -19  -4    1.05    0.75
  -5 -19  -4    4.18    0.90
   6  21   3    0.64    0.90
  -6 -21  -3    1.09    0.79
  -6 -21  -3    1.90    0.96
   7  23   2   14.22    1.70
   7  23   2   11.31    1.24
  -7 -23  -2   13.20    1.55
  -7 -23  -2   16.09    1.64
  -7 -23  -2   14.39    1.89
   8  25   1    1.87    1.09
   8  25   1    2.81    1.59
  -8 -25  -1    2.04    1.32
  -8 -25  -1    2.11    1.51
   9  27   0    2.16    1.39
   9  27   0    3.09    2.00
  -9 -27   0    5.26    1.85
  -9 -27   0    5.94    2.01
  -1 -10  -9    2.40    1.73
  -1 -10  -9    3.84    1.88
   2  12   8    0.25    1.46
  -2 -12  -8   -1.29    1.28
  -2 -12  -8   -0.76    1.39
  -2 -12  -8    0.18    1.67
  -3 -14  -7   -0.59    1.14
  -3 -14  -7    0.76    1.30
   4  16   6    2.48    1.24
  -4 -16  -6    1.48    0.98
  -4 -16  -6    3.22    0.99
   5  18   5   26.04    2.10
  -5 -18  -5   22.29    1.72
  -5 -18  -5   27.89    1.72
   6  20   4   22.83    2.04
  -6 -20  -4   21.94    1.70
  -6 -20  -4   22.94    1.73
   7  22   3   11.07    1.34
  -7 -22  -3   12.90    1.51
  -7 -22  -3   10.90    1.10
   8  24   2    4.17    1.25
  -8 -24  -2    5.66    1.27
  -8 -24  -2    4.40    1.45
  -8 -24  -2    6.99    1.15
   9  26   1    4.28    1.80
   9  26   1    3.30    1.34
  -9 -26  -1    4.79    1.92
  -9 -26  -1    3.65    1.62
  -2 -11  -9    5.63    2.32
  -2 -11  -9   -0.77    1.84
  -2 -11  -9    3.01    1.80
  -3 -13  -8    1.11    1.40
  -3 -13  -8    3.94    1.62
  -4 -15  -7    2.82    1.21
  -4 -15  -7    1.24    1.27
   5  17   6    2.94    1.38
  -5 -17  -6    5.19    1.13
  -5 -17  -6    3.49    1.10
   6  19   5    0.66    1.26
  -6 -19  -5    0.80    1.07
  -6 -19  -5   -1.22    1.00
   7  21   4   23.24    2.29
  -7 -21  -4   19.98    1.87
  -7 -21  -4   21.30    1.90
   8  23   3    6.78    1.32
  -8 -23  -3    9.06    1.23
  -8 -23  -3    8.69    1.23
  -8 -23  -3    9.40    1.52
   9  25   2    1.70    1.45
  -9 -25  -2    2.52    1.50
  -9 -25  -2    1.42    1.35
  -9 -25  -2    3.85    1.66
  10  27   1    0.17    1.66
 -10 -27  -1    2.41    1.89
 -10 -27  -1    6.12    2.18
  -3 -12  -9   -0.33    1.98
  -3 -12  -9    0.53    1.94
  -4 -14  -8   -0.66    1.58
  -4 -14  -8   -3.25    1.74
   5  16   7    4.87    1.71
  -5 -16  -7    7.10    1.37
  -5 -16  -7    3.95    1.37
   6  18   6    2.83    1.49
  -6 -18  -6    2.61    1.19
  -6 -18  -6    4.12    1.25
   7  20   5    8.25    1.56
  -7 -20  -5   10.47    1.30
  -7 -20  -5    8.85    1.32
   8  22   4   10.46    1.64
  -8 -22  -4    8.25    1.29
  -8 -22  -4   11.61    1.37
   9  24   3   11.01    1.69
  -9 -24  -3   13.10    1.53
  -9 -24  -3   13.50    1.79
  -9 -24  -3   17.14    2.34
  10  26   2    5.54    1.85
 -10 -26  -2    6.94    2.28
 -10 -26  -2    7.46    1.79
  -5 -15  -8    1.07    1.71
  -5 -15  -8    0.09    1.74
   6  17   7   -0.25    1.88
  -6 -17  -7   -0.36    1.40
  -6 -17  -7    2.31    1.48
   7  19   6    3.17    1.68
  -7 -19  -6    0.39    1.48
  -7 -19  -6    0.09    1.30
   8  21   5    2.23    1.76
  -8 -21  -5    3.29    1.34
  -8 -21  -5    7.29    1.40
   9  23   4    5.78    1.86
  -9 -23  -4   11.06    1.59
  -9 -23  -4    5.40    1.51
  10  25   3    0.04    1.81
 -10 -25  -3    3.33    1.65
 -10 -25  -3    2.54    1.60
 -10 -25  -3    1.68    1.87
   7  18   7    1.62    2.01
  -7 -18  -7   -2.72    1.54
  -7 -18  -7    0.58    1.81
   8  20   6    1.65    1.95
  -8 -20  -6    2.19    1.55
  -8 -20  -6   -1.25    1.55
   9  22   5    0.66    1.83
  -9 -22  -5    3.79    1.59
  -9 -22  -5    2.01    1.51
 -15   7  -2    0.12    1.78
  15  -7   2   -0.16    1.51
 -14   9  -3    1.24    1.85
  14  -9   3    0.90    1.58
 -13  11  -4    6.94    1.84
  13 -11   4    4.38    1.60
 -12  13  -5    8.41    2.04
  12 -13   5    7.87    1.70
 -15   6  -1   19.60    2.22
 -15   6  -1   17.07    1.96
  15  -6   1   17.98    1.92
 -14   8  -2    9.45    1.81
  14  -8   2    8.04    1.53
 -13  10  -3   11.55    1.81
  13 -10   3   10.80    1.54
 -12  12  -4    8.13    1.76
  12 -12   4    7.06    1.53
 -11  14  -5   -0.95    1.59
  11 -14   5    0.90    1.36
 -10  16  -6    1.41    1.88
 -15   5   0   21.57    2.38
 -15   5   0   17.20    2.41
  15  -5   0   18.34    2.36
 -14   7  -1    8.10    1.74
  14  -7   1   11.37    1.59
 -13   9  -2    1.54    1.36
  13  -9   2    2.56    1.27
 -12  11  -3   21.71    2.34
  12 -11   3   21.23    2.00
 -11  13  -4    9.71    1.62
  11 -13   4    9.07    1.39
 -10  15  -5    0.55    1.25
  10 -15   5    1.99    1.18
  -9  17  -6    3.58    1.99
 -15   4   1    3.81    1.43
  15  -4  -1    3.56    1.40
 -14   6   0    0.37    1.16
 -14   6   0   -1.23    1.34
  14  -6   0   -1.06    1.27
 -13   8  -1    3.29    1.38
  13  -8   1    3.98    1.27
 -12  10  -2    5.22    1.37
  12 -10   2    6.71    1.20
 -11  12  -3    4.47    1.31
  11 -12   3    4.02    1.08
 -10  14  -4   20.14    2.04
  10 -14   4   21.97    1.77
  -8  18  -6   -0.03    1.71
 -15   3   2    0.96    1.47
  15  -3  -2    1.80    1.31
 -14   5   1   27.15    2.34
  14  -5  -1   30.31    2.30
 -13   7   0    5.93    1.24
  13  -7   0    9.09    1.28
 -12   9  -1    3.60    1.21
  12  -9   1    4.08    1.16
 -11  11  -2   14.20    1.85
  11 -11   2   16.64    1.74
 -10  13  -3    7.04    1.12
  10 -13   3    5.24    0.99
   9 -15   4    2.00    0.95
  -8  17  -5    1.08    1.19
  -7  19  -6    1.70    1.52
  -6  21  -7    3.85    2.10
 -15   2   3   -0.25    1.65
 -15   2   3    1.53    1.45
  15  -2  -3    0.23    1.32
  15  -2  -3   -0.21    1.60
 -14   4   2    2.86    1.30
  14  -4  -2    2.93    1.22
 -13   6   1   26.61    2.05
  13  -6  -1   32.73    2.20
  12  -8   0    7.05    1.25
 -11  10  -1    4.01    1.07
  11 -10   1    3.64    1.03
 -10  12  -2    7.39    1.13
  10 -12   2    7.47    1.11
   9 -14   3   44.44    1.85
   8 -16   4   11.07    1.20
  -7  18  -5    4.13    1.23
  -6  20  -6    1.24    1.59
  -5  22  -7   -0.02    1.83
 -14   3   3    0.33    1.50
 -14   3   3    1.96    1.23
  14  -3  -3    0.88    1.41
  14  -3  -3    1.51    1.19
 -13   5   2    3.08    1.22
 -13   5   2    0.86    1.06
  13  -5  -2    3.40    0.93
  13  -5  -2    2.50    1.24
 -12   7   1    2.55    0.94
  12  -7  -1    3.37    1.13
  12  -7  -1    3.52    0.78
 -11   9   0    8.31    0.95
  11  -9   0   10.85    1.34
 -10  11  -1    5.21    0.80
  10 -11   1    7.19    1.03
  -9  13  -2    9.18    1.16
   9 -13   2    9.83    1.32
  -8  15  -3   79.23    2.24
   8 -15   3   76.74    2.29
  -6  19  -5    1.31    1.07
  -5  21  -6    0.71    1.37
  -4  23  -7    1.83    2.07
 -14   2   4    2.15    1.66
 -14   2   4    1.57    1.47
  14  -2  -4    2.09    1.36
  14  -2  -4    2.14    1.57
 -13   4   3    1.64    1.15
 -13   4   3    1.35    1.31
  13  -4  -3    0.92    1.24
  13  -4  -3    3.20    0.98
 -12   6   2   14.95    1.71
 -12   6   2   20.88    1.88
  12  -6  -2   17.81    1.52
  12  -6  -2   16.24    1.70
 -11   8   1    9.67    1.32
 -11   8   1    8.29    1.02
  11  -8  -1    9.00    1.11
  11  -8  -1   11.31    1.32
 -10  10   0    1.12    0.69
  10 -10   0    3.74    0.99
  -9  12  -1    0.77    0.60
   9 -12   1   -0.76    0.74
  -8  14  -2    1.96    0.59
   8 -14   2    1.49    0.75
   7 -16   3   65.25    1.94
  -6  18  -4   26.64    1.76
  -5  20  -5    7.62    1.07
  -4  22  -6    2.79    1.41
  -3  24  -7    3.99    2.06
  -3  24  -7    0.36    1.61
 -13   3   4    2.69    1.30
 -13   3   4    3.66    1.54
  13  -3  -4    4.42    1.35
  13  -3  -4    3.22    1.13
 -12   5   3   -0.63    1.02
 -12   5   3    0.31    1.04
  12  -5  -3    1.28    0.91
  12  -5  -3    2.92    1.08
 -11   7   2    9.25    1.12
 -11   7   2   11.27    1.28
  11  -7  -2   11.01    1.29
  11  -7  -2   10.99    1.46
 -10   9   1   11.33    1.28
  10  -9  -1    9.43    1.04
  10  -9  -1   10.11    1.39
  -9  11   0    0.17    0.55
   9 -11   0    0.83    0.79
  -8  13  -1    6.35    0.78
   8 -13   1    6.50    0.92
  -7  15  -2    2.92    0.61
   7 -15   2    3.67    0.68
  -5  19  -4    3.84    0.97
  -4  21  -5   21.17    1.84
  -3  23  -6   14.04    1.57
 -13   2   5    2.18    1.80
 -13   2   5    3.80    1.73
  13  -2  -5    2.24    1.53
  13  -2  -5    4.67    1.74
 -12   4   4   14.62    1.72
 -12   4   4   14.67    1.64
  12  -4  -4   16.44    1.95
  12  -4  -4   12.13    1.35
 -11   6   3    3.31    1.05
 -11   6   3    3.14    0.98
  11  -6  -3    1.73    1.00
  11  -6  -3    3.20    0.88
 -10   8   2   16.04    1.52
 -10   8   2   16.00    1.40
  10  -8  -2   18.91    1.57
  10  -8  -2   17.72    1.29
  -9  10   1    5.33    0.78
   9 -10  -1    7.84    1.05
   9 -10  -1    6.88    0.76
  -8  12   0    3.68    0.64
   8 -12   0    5.10    0.84
  -7  14  -1   15.68    1.10
   7 -14   1   16.71    1.22
   6 -16   2   15.69    1.08
  -5  18  -3    9.74    1.14
  -4  20  -4    4.64    0.89
  -3  22  -5    1.56    0.98
  -2  24  -6    2.61    1.58
  -2  24  -6    3.44    1.34
 -12   3   5   15.85    2.13
 -12   3   5   13.16    1.79
  12  -3  -5   12.79    1.67
  12  -3  -5   15.64    1.59
 -11   5   4    4.14    1.32
 -11   5   4    2.08    1.02
  11  -5  -4    1.03    1.11
  11  -5  -4    1.56    1.04
 -10   7   3   14.10    1.61
 -10   7   3   13.69    1.57
  10  -7  -3   18.05    1.45
  10  -7  -3   14.81    1.56
  -9   9   2    2.89    0.76
  -9   9   2    1.93    0.75
   9  -9  -2    1.05    0.79
   9  -9  -2    2.58    0.64
   9  -9  -2    1.38    0.76
  -8  11   1    9.35    1.07
   8 -11  -1   12.32    1.01
   8 -11  -1   10.92    1.19
  -7  13   0    1.30    0.54
   7 -13   0    2.85    0.72
  -6  15  -1    1.45    0.51
   6 -15   1    1.88    0.67
  -4  19  -3   22.93    1.44
  -3  21  -4    4.04    1.02
  -2  23  -5   28.75    2.10
  -1  25  -6   11.64    1.60
  -1  25  -6   11.26    1.78
 -12   2   6    1.83    1.73
 -12   2   6    2.05    2.03
  12  -2  -6    2.24    1.72
  12  -2  -6    2.11    1.93
 -11   4   5    7.90    1.41
 -11   4   5    8.08    1.62
  11  -4  -5   10.39    1.37
  11  -4  -5    9.48    1.39
 -10   6   4    7.61    1.39
 -10   6   4    6.76    1.22
  10  -6  -4    6.55    1.10
  10  -6  -4    8.26    1.17
  -9   8   3    7.44    1.04
  -9   8   3    9.62    1.21
   9  -8  -3   10.05    0.96
   9  -8  -3    8.93    1.17
  -8  10   2   18.70    1.23
   8 -10  -2   18.64    1.44
   8 -10  -2   19.73    1.14
  -7  12   1   16.96    1.05
   7 -12  -1   19.70    1.01
   7 -12  -1   17.02    1.33
  -6  14   0    7.84    0.80
   6 -14   0    8.13    1.07
  -5  16  -1    7.02    0.77
   5 -16   1    7.76    0.93
  -4  18  -2    1.31    0.73
  -3  20  -3   30.48    1.66
  -2  22  -4    3.80    1.00
  -1  24  -5    6.82    1.33
  -1  24  -5    6.22    1.20
   0  26  -6   15.29    1.87
   0  26  -6   16.67    2.11
 -11   3   6    1.12    1.56
 -11   3   6    0.27    1.90
  11  -3  -6    1.19    1.70
  11  -3  -6    2.54    1.46
 -10   5   5    3.45    1.33
 -10   5   5   -0.26    1.05
  10  -5  -5    2.57    1.11
  10  -5  -5    1.87    1.12
  -9   7   4    3.53    0.96
  -9   7   4    2.79    1.10
   9  -7  -4    2.10    0.88
   9  -7  -4    2.14    0.93
  -8   9   3   11.09    1.30
  -8   9   3    9.51    1.31
   8  -9  -3   11.34    1.20
   8  -9  -3   10.30    1.10
   8  -9  -3   10.22    1.08
  -7  11   2    6.77    0.77
   7 -11  -2    8.67    1.02
   7 -11  -2    7.68    0.87
  -6  13   1    7.82    0.85
   6 -13  -1    7.91    0.92
  -5  15   0    3.52    0.52
   5 -15   0    3.06    0.67
   4 -17   1    5.23    0.67
  -3  19  -2   15.24    1.19
  -2  21  -3   21.01    1.37
  -2  21  -3   18.06    1.46
  -1  23  -4    1.54    0.87
  -1  23  -4    1.94    1.01
   0  25  -5   -0.74    1.39
   0  25  -5    0.68    1.15
   1  27  -6    3.84    2.07
   1  27  -6    8.10    1.78
 -11   2   7    1.62    2.17
 -11   2   7   -0.45    2.00
  11  -2  -7    1.11    1.85
  11  -2  -7    3.08    2.22
 -10   4   6   -0.50    1.55
 -10   4   6    1.93    1.33
  10  -4  -6    0.83    1.28
  10  -4  -6    1.87    1.43
  -9   6   5    4.02    1.03
  -9   6   5    5.23    1.25
   9  -6  -5    6.12    1.16
   9  -6  -5    5.32    1.01
  -8   8   4   18.39    1.58
  -8   8   4   16.01    1.46
   8  -8  -4   19.56    1.39
   8  -8  -4   16.63    1.58
  -7  10   3   -0.21    0.59
  -7  10   3    1.18    0.67
   7 -10  -3    0.68    0.52
   7 -10  -3    1.18    0.73
   7 -10  -3    1.31    0.65
  -6  12   2   14.35    0.96
   6 -12  -2   17.64    0.95
   6 -12  -2   15.31    1.24
  -5  14   1   18.06    0.98
  -4  16   0    0.69    0.39
  -3  18  -1   31.33    1.48
  -2  20  -2    3.26    0.72
  -1  22  -3   26.25    1.70
  -1  22  -3   32.12    1.67
   0  24  -4    4.51    1.15
   0  24  -4    3.03    0.98
   1  26  -5    3.69    1.41
   1  26  -5    1.15    1.53
 -10   3   7    1.06    1.68
 -10   3   7    0.35    1.91
  10  -3  -7   -0.84    1.59
  10  -3  -7    1.01    1.91
  -9   5   6    2.98    1.59
  -9   5   6    0.86    1.20
   9  -5  -6    0.53    1.09
   9  -5  -6    2.37    1.33
  -8   7   5    3.19    1.14
  -8   7   5    2.88    0.94
   8  -7  -5    5.04    0.81
   8  -7  -5    2.44    1.06
  -7   9   4   23.41    1.49
  -7   9   4   22.66    1.60
   7  -9  -4   27.62    1.41
   7  -9  -4   28.66    1.73
   7  -9  -4   28.51    1.90
  -6  11   3   10.17    1.12
  -6  11   3   12.94    1.03
   6 -11  -3   12.55    1.28
   6 -11  -3   12.68    0.93
  -5  13   2   48.56    1.58
   5 -13  -2   54.60    1.88
   5 -13  -2   53.17    1.56
  -4  15   1    5.33    0.58
  -4  15   1    5.35    0.69
   4 -15  -1    7.15    0.89
  -3  17   0   -0.10    0.43
   3 -17   0    0.46    0.43
  -2  19  -1   22.58    1.19
  -2  19  -1   21.27    1.31
   2 -19   1   20.67    1.14
  -1  21  -2   28.94    1.42
  -1  21  -2   25.25    1.53
   0  23  -3   -0.44    0.89
   0  23  -3   -0.26    0.80
   1  25  -4    5.88    1.32
   1  25  -4    6.29    1.18
   2  27  -5    0.02    1.36
   2  27  -5    3.19    1.76
  -9   4   7    4.80    1.49
  -9   4   7    5.39    1.77
   9  -4  -7    6.17    1.99
   9  -4  -7    2.48    1.37
  -8   6   6    3.81    1.37
  -8   6   6    3.46    1.07
   8  -6  -6    1.51    1.26
   8  -6  -6    2.60    0.99
  -7   8   5    4.39    0.87
  -7   8   5    5.10    1.08
   7  -8  -5    6.42    1.03
   7  -8  -5    4.92    0.82
   7  -8  -5    4.46    1.12
  -6  10   4    7.93    0.86
  -6  10   4    6.89    0.98
   6 -10  -4    7.79    1.02
   6 -10  -4    7.73    0.98
  -5  12   3   15.99    1.05
  -5  12   3   15.83    1.12
   5 -12  -3   18.69    1.40
   5 -12  -3   18.47    1.04
  -4  14   2   68.78    2.22
  -4  14   2   69.98    1.93
   4 -14  -2   78.81    2.30
   4 -14  -2   76.78    1.99
  -3  16   1   86.90    2.40
  -3  16   1   85.23    2.13
[truncated: 164,996 more chars]
