# Supplementary material for: Synthesis, structure, and antioxidant activity of methoxy- and hydroxyl-substituted 2'-aminochalcones
Source: Monatsh Chem. 2016 Aug 26;147(10):1747–57. doi: 10.1007/s00706-016-1812-9 (PMC5028401; doi:10.1007/s00706-016-1812-9)
Supplement: Supplementary file 3 — Supplementary material 3 (CIF 4357 kb) [file 706_2016_1812_MOESM3_ESM.cif]

data_chsu242lt_0m
_audit_creation_date              2015-06-15
_audit_creation_method
;
Olex2 1.2
(compiled 2015.01.26 svn.r3150 for OlexSys, GUI svn.r4998)
;
_shelxl_version_number            2013-3
loop_
  _publ_contact_author_name
  _publ_contact_author_address
      'Chiara Sulpizio,'
;    
      University of Vienna
      Faculty of Chemistry
      Institut of Biophysical chemistry
      Althanstrasse 14
      Vienna
      1090
      Austria
;
      'Alexander Roller'
;     
      University of Vienna
      Faculty of Chemistry
      X-ray Structure Analysis Centre
      Waehringerstrasse 42
      Vienna
      1090
      Austria
;
      'Gerald Giester'
;     
      University of Vienna
      Faculty of Earth Sciences, Geography and Astronomy
      Institut fur Mineralogie und Kristallographie
      Althanstrasse 14
      Vienna
      1090
      Austria
;
      'Annette Rompel'
;
      University of Vienna
      Faculty of Chemistry
      Institut of Biophysical chemistry
      Althanstrasse 14
      Vienna
      1090
      Austria
;
_publ_requested_journal           'European Journal of Medicinal Chemistry'
_publ_section_references
;
Bourhis, L.J., Dolomanov, O.V., Gildea, R.J., Howard, J.A.K., Puschmann, H.
 (2015). Acta Cryst. A71, 59-75.

Dolomanov, O.V., Bourhis, L.J., Gildea, R.J, Howard, J.A.K. & Puschmann, H.
 (2009), J. Appl. Cryst. 42, 339-341.

Sheldrick, G.M. (2008). Acta Cryst. A64, 112-122.

C. B. Huebschle, G. M. Sheldrick and B. Dittrich
ShelXle: a Qt graphical user interface for SHELXL
J. Appl. Cryst., 44, (2011) 1281-1284.
;
_chemical_name_common             ?
_chemical_name_systematic
;
(E)-1-(2-aminophenyl)-3-(4-hydroxyphenyl)prop-2-en-1-one
;
_chemical_formula_moiety          'C15 H13 N O2'
_chemical_formula_sum             'C15 H13 N O2'
_chemical_formula_weight          239.26
_chemical_melting_point           ?
loop_
  _atom_type_symbol
  _atom_type_description
  _atom_type_scat_dispersion_real
  _atom_type_scat_dispersion_imag
  _atom_type_scat_source
 'C' 'C' 0.0033 0.0016 'International Tables Vol C Tables 4.2.6.8 and 6.1.1.4'
 'H' 'H' 0.0000 0.0000 'International Tables Vol C Tables 4.2.6.8 and 6.1.1.4'
 'N' 'N' 0.0061 0.0033 'International Tables Vol C Tables 4.2.6.8 and 6.1.1.4'
 'O' 'O' 0.0106 0.0060 'International Tables Vol C Tables 4.2.6.8 and 6.1.1.4'

_shelx_space_group_comment
;
The symmetry employed for this shelxl refinement is uniquely defined
by the following loop, which should always be used as a source of
symmetry information in preference to the above space-group names.
They are only intended as comments.
;
_space_group_crystal_system       'monoclinic'
_space_group_IT_number            14
_space_group_name_H-M_alt         'P 1 21/c 1'
_space_group_name_Hall            '-P 2ybc'
loop_
  _space_group_symop_operation_xyz
 'x, y, z'
 '-x, y+1/2, -z+1/2'
 '-x, -y, -z'
 'x, -y-1/2, z-1/2'

_cell_length_a                    18.877(4)
_cell_length_b                    16.644(3)
_cell_length_c                    19.387(4)
_cell_angle_alpha                 90
_cell_angle_beta                  91.781(10)
_cell_angle_gamma                 90
_cell_volume                      6088(2)
_cell_formula_units_Z             20
_cell_measurement_reflns_used     9997
_cell_measurement_temperature     200.00
_cell_measurement_theta_max       28.335
_cell_measurement_theta_min       2.333
_shelx_estimated_absorpt_T_max    ?
_shelx_estimated_absorpt_T_min    ?
_exptl_absorpt_coefficient_mu     0.087
_exptl_absorpt_correction_T_max   0.7457
_exptl_absorpt_correction_T_min   0.7457
_exptl_absorpt_correction_type    multi-scan
_exptl_absorpt_process_details    'SADABS 2014/4'
_exptl_crystal_colour             'clear yellow'
_exptl_crystal_colour_lustre      clear
_exptl_crystal_colour_primary     yellow
_exptl_crystal_density_diffrn     1.305
_exptl_crystal_density_meas       ?
_exptl_crystal_density_method     ?
_exptl_crystal_description        block
_exptl_crystal_F_000              2520
_exptl_crystal_preparation        ?
_exptl_crystal_size_max           0.05
_exptl_crystal_size_mid           0.05
_exptl_crystal_size_min           0.02
_exptl_special_details
;
 ?
;
_exptl_transmission_factor_max    ?
_exptl_transmission_factor_min    ?
_diffrn_reflns_av_R_equivalents   0.0638
_diffrn_reflns_av_unetI/netI      0.0453
_diffrn_reflns_Laue_measured_fraction_full 0.999
_diffrn_reflns_Laue_measured_fraction_max 0.985
_diffrn_reflns_limit_h_max        25
_diffrn_reflns_limit_h_min        -25
_diffrn_reflns_limit_k_max        22
_diffrn_reflns_limit_k_min        -22
_diffrn_reflns_limit_l_max        25
_diffrn_reflns_limit_l_min        -25
_diffrn_reflns_number             126774
_diffrn_reflns_point_group_measured_fraction_full 0.999
_diffrn_reflns_point_group_measured_fraction_max 0.985
_diffrn_reflns_theta_full         25.242
_diffrn_reflns_theta_max          28.439
_diffrn_reflns_theta_min          1.079
_diffrn_ambient_temperature       200.00
_diffrn_detector_area_resol_mean  ?
_diffrn_measured_fraction_theta_full 0.999
_diffrn_measured_fraction_theta_max 0.985
_diffrn_measurement_device_type   'Nonius Kappa CCD single-crystal four-circle'
_diffrn_measurement_method        '\f and \w scans'
_diffrn_radiation_type            MoK\a
_diffrn_radiation_wavelength      0.71073
_diffrn_source                    ?
_diffrn_special_details           ?
_reflns_Friedel_coverage          0.000
_reflns_Friedel_fraction_full     .
_reflns_Friedel_fraction_max      .
_reflns_number_gt                 8761
_reflns_number_total              15117
_reflns_special_details
;
 Reflections were merged by SHELXL according to the crystal
 class for the calculation of statistics and refinement.
 
 _reflns_Friedel_fraction is defined as the number of unique
 Friedel pairs measured divided by the number that would be
 possible theoretically, ignoring centric projections and
 systematic absences.
;
_reflns_threshold_expression      'I > 2\s(I)'
_computing_cell_refinement        'SAINT v8.34A (Bruker, 2013)'
_computing_data_collection        ?
_computing_data_reduction         'SAINT v8.34A (Bruker, 2013)'
_computing_molecular_graphics     'Olex2 (Dolomanov et al., 2009)'
_computing_publication_material   'Olex2 (Dolomanov et al., 2009)'
_computing_structure_refinement   'XL (Sheldrick, 2008)'
_computing_structure_solution     'ShelXS (Sheldrick, 2008)'
_refine_diff_density_max          0.427
_refine_diff_density_min          -0.267
_refine_diff_density_rms          0.040
_refine_ls_extinction_coef        .
_refine_ls_extinction_method      none
_refine_ls_goodness_of_fit_ref    1.025
_refine_ls_hydrogen_treatment     constr
_refine_ls_matrix_type            full
_refine_ls_number_parameters      816
_refine_ls_number_reflns          15117
_refine_ls_number_restraints      0
_refine_ls_R_factor_all           0.1182
_refine_ls_R_factor_gt            0.0579
_refine_ls_restrained_S_all       1.025
_refine_ls_shift/su_max           0.002
_refine_ls_shift/su_mean          0.000
_refine_ls_structure_factor_coef  Fsqd
_refine_ls_weighting_details
'w=1/[\s^2^(Fo^2^)+(0.0590P)^2^+2.5096P] where P=(Fo^2^+2Fc^2^)/3'
_refine_ls_weighting_scheme       calc
_refine_ls_wR_factor_gt           0.1314
_refine_ls_wR_factor_ref          0.1596
_refine_special_details
;
1. Fixed Uiso
 At 1.2 times of:
  All C(H) groups, All N(H,H) groups
 At 1.5 times of:
  All O(H) groups
2.a Aromatic/amide H refined with riding coordinates:
 C2C(H2C), C3C(H3C), C4C(H4CA), C5C(H5C), C10C(H10C), C11C(H11C), C13C(H13C),
 C14C(H14C), C16C(H16C), C17C(H17C), C2B(H2B), C3B(H3B), C4B(H4BA), C5B(H5B),
 C10B(H10B), C11B(H11B), C13B(H13B), C14B(H14B), C16B(H16B), C17B(H17B),
 C2A(H2A), C3A(H3A), C4A(H4AA), C5A(H5A), C10A(H10A), C11A(H11A), C13A(H13A),
 C14A(H14A), C16A(H16A), C17A(H17A), C2D(H2D), C3D(H3D), C4D(H4DA), C5D(H5D),
 C10D(H10D), C11D(H11D), C13D(H13D), C14D(H14D), C16D(H16D), C17D(H17D),
 C2E(H2E), C3E(H3E), C4E(H4EA), C5E(H5E), C10E(H10E), C11E(H11E), C13E(H13E),
 C14E(H14E), C16E(H16E), C17E(H17E)
2.b X=CH2 refined with riding coordinates:
 N1C(H1CA,H1CB), N1B(H1BA,H1BB), N1A(H1AA,H1AB), N1D(H1DA,H1DB), N1E(H1EA,H1EB)
2.c Idealised tetrahedral OH refined as rotating group:
 O4C(H4C), O4B(H4B), O4A(H4A), O4D(H4D), O4E(H4E)
;
_atom_sites_solution_hydrogens    geom
_atom_sites_solution_primary      direct
_atom_sites_solution_secondary    ?
loop_
  _atom_site_label
  _atom_site_type_symbol
  _atom_site_fract_x
  _atom_site_fract_y
  _atom_site_fract_z
  _atom_site_U_iso_or_equiv
  _atom_site_adp_type
  _atom_site_occupancy
  _atom_site_site_symmetry_order
  _atom_site_calc_flag
  _atom_site_refinement_flags_posn
  _atom_site_refinement_flags_adp
  _atom_site_refinement_flags_occupancy
  _atom_site_disorder_assembly
  _atom_site_disorder_group
 O3C O 0.14633(9) 0.07339(10) 0.49936(9) 0.0604(4) Uani 1 1 d . . . . .
 O4C O 0.57159(9) 0.01984(10) 0.61710(9) 0.0650(5) Uani 1 1 d . . . . .
 H4C H 0.5751 -0.0134 0.6496 0.097 Uiso 1 1 calc GR . . . .
 N1C N 0.03675(11) 0.12565(12) 0.42619(11) 0.0640(6) Uani 1 1 d . . . . .
 H1CA H -0.0086 0.1303 0.4150 0.077 Uiso 1 1 calc R . . . .
 H1CB H 0.0507 0.0918 0.4587 0.077 Uiso 1 1 calc R . . . .
 C1C C 0.15896(11) 0.16416(11) 0.40775(10) 0.0405(5) Uani 1 1 d . . . . .
 C2C C 0.20362(13) 0.20938(13) 0.36641(11) 0.0526(6) Uani 1 1 d . . . . .
 H2C H 0.2534 0.2048 0.3739 0.063 Uiso 1 1 calc R . . . .
 C3C C 0.17831(15) 0.26000(15) 0.31556(13) 0.0650(7) Uani 1 1 d . . . . .
 H3C H 0.2101 0.2895 0.2882 0.078 Uiso 1 1 calc R . . . .
 C4C C 0.10594(16) 0.26762(15) 0.30453(13) 0.0651(7) Uani 1 1 d . . . . .
 H4CA H 0.0880 0.3040 0.2705 0.078 Uiso 1 1 calc R . . . .
 C5C C 0.06050(14) 0.22404(13) 0.34152(13) 0.0569(6) Uani 1 1 d . . . . .
 H5C H 0.0110 0.2296 0.3324 0.068 Uiso 1 1 calc R . . . .
 C6C C 0.08471(12) 0.17020(12) 0.39357(12) 0.0467(5) Uani 1 1 d . . . . .
 C9C C 0.18704(11) 0.11531(11) 0.46490(11) 0.0421(5) Uani 1 1 d . . . . .
 C10C C 0.26322(11) 0.11353(11) 0.48284(11) 0.0429(5) Uani 1 1 d . . . . .
 H10C H 0.2957 0.1372 0.4524 0.052 Uiso 1 1 calc R . . . .
 C11C C 0.28779(12) 0.07921(12) 0.54132(11) 0.0439(5) Uani 1 1 d . . . . .
 H11C H 0.2533 0.0583 0.5711 0.053 Uiso 1 1 calc R . . . .
 C12C C 0.36138(11) 0.07040(11) 0.56431(10) 0.0419(5) Uani 1 1 d . . . . .
 C13C C 0.37907(13) 0.01962(12) 0.62014(11) 0.0483(5) Uani 1 1 d . . . . .
 H13C H 0.3421 -0.0035 0.6457 0.058 Uiso 1 1 calc R . . . .
 C14C C 0.44748(13) 0.00246(13) 0.63884(11) 0.0498(6) Uani 1 1 d . . . . .
 H14C H 0.4577 -0.0330 0.6762 0.060 Uiso 1 1 calc R . . . .
 C15C C 0.50162(12) 0.03669(12) 0.60345(12) 0.0501(6) Uani 1 1 d . . . . .
 C16C C 0.48615(13) 0.09106(14) 0.55029(14) 0.0620(7) Uani 1 1 d . . . . .
 H16C H 0.5235 0.1173 0.5275 0.074 Uiso 1 1 calc R . . . .
 C17C C 0.41705(12) 0.10663(13) 0.53100(13) 0.0538(6) Uani 1 1 d . . . . .
 H17C H 0.4071 0.1429 0.4941 0.065 Uiso 1 1 calc R . . . .
 O3B O 0.29022(9) 0.42230(8) 0.69315(8) 0.0568(4) Uani 1 1 d . . . . .
 O4B O 0.39729(9) 0.90411(8) 0.77978(8) 0.0525(4) Uani 1 1 d . . . . .
 H4B H 0.4333 0.9065 0.8062 0.079 Uiso 1 1 calc GR . . . .
 N1B N 0.21914(11) 0.30871(11) 0.62731(12) 0.0650(6) Uani 1 1 d . . . . .
 H1BA H 0.2056 0.2589 0.6192 0.078 Uiso 1 1 calc R . . . .
 H1BB H 0.2450 0.3201 0.6646 0.078 Uiso 1 1 calc R . . . .
 C1B C 0.22099(10) 0.44907(12) 0.59255(10) 0.0377(4) Uani 1 1 d . . . . .
 C2B C 0.19874(11) 0.50565(13) 0.54238(11) 0.0445(5) Uani 1 1 d . . . . .
 H2B H 0.2119 0.5603 0.5485 0.053 Uiso 1 1 calc R . . . .
 C3B C 0.15854(12) 0.48437(16) 0.48474(12) 0.0578(6) Uani 1 1 d . . . . .
 H3B H 0.1444 0.5236 0.4515 0.069 Uiso 1 1 calc R . . . .
 C4B C 0.13907(13) 0.40432(18) 0.47609(14) 0.0661(7) Uani 1 1 d . . . . .
 H4BA H 0.1116 0.3889 0.4364 0.079 Uiso 1 1 calc R . . . .
 C5B C 0.15872(12) 0.34783(16) 0.52342(14) 0.0590(7) Uani 1 1 d . . . . .
 H5B H 0.1442 0.2937 0.5165 0.071 Uiso 1 1 calc R . . . .
 C6B C 0.20021(11) 0.36767(13) 0.58264(12) 0.0467(5) Uani 1 1 d . . . . .
 C9B C 0.26539(10) 0.47347(11) 0.65239(10) 0.0385(5) Uani 1 1 d . . . . .
 C10B C 0.28070(11) 0.55875(11) 0.66485(10) 0.0380(4) Uani 1 1 d . . . . .
 H10B H 0.2585 0.5971 0.6350 0.046 Uiso 1 1 calc R . . . .
 C11B C 0.32339(11) 0.58545(11) 0.71499(10) 0.0402(5) Uani 1 1 d . . . . .
 H11B H 0.3446 0.5455 0.7439 0.048 Uiso 1 1 calc R . . . .
 C12B C 0.34217(10) 0.66806(11) 0.73173(9) 0.0333(4) Uani 1 1 d . . . . .
 C13B C 0.39101(12) 0.68495(12) 0.78506(11) 0.0499(6) Uani 1 1 d . . . . .
 H13B H 0.4115 0.6417 0.8107 0.060 Uiso 1 1 calc R . . . .
 C14B C 0.41060(12) 0.76245(12) 0.80192(10) 0.0446(5) Uani 1 1 d . . . . .
 H14B H 0.4440 0.7720 0.8387 0.054 Uiso 1 1 calc R . . . .
 C15B C 0.38182(11) 0.82566(11) 0.76546(10) 0.0371(4) Uani 1 1 d . . . . .
 C16B C 0.33287(12) 0.81069(12) 0.71236(11) 0.0473(5) Uani 1 1 d . . . . .
 H16B H 0.3126 0.8542 0.6869 0.057 Uiso 1 1 calc R . . . .
 C17B C 0.31341(11) 0.73316(11) 0.69630(10) 0.0415(5) Uani 1 1 d . . . . .
 H17B H 0.2794 0.7240 0.6600 0.050 Uiso 1 1 calc R . . . .
 O3A O 0.51626(9) 0.57714(9) 0.35779(9) 0.0627(5) Uani 1 1 d . . . . .
 O4A O 0.38754(10) 0.09765(8) 0.29242(9) 0.0629(5) Uani 1 1 d . . . . .
 H4A H 0.3565 0.0949 0.2605 0.094 Uiso 1 1 calc GR . . . .
 N1A N 0.59215(13) 0.68826(12) 0.42104(12) 0.0777(7) Uani 1 1 d . . . . .
 H1AA H 0.6085 0.7373 0.4275 0.093 Uiso 1 1 calc R . . . .
 H1AB H 0.5632 0.6778 0.3857 0.093 Uiso 1 1 calc R . . . .
 C1A C 0.58695(10) 0.54851(12) 0.45727(11) 0.0399(5) Uani 1 1 d . . . . .
 C2A C 0.60924(11) 0.49217(13) 0.50734(11) 0.0461(5) Uani 1 1 d . . . . .
 H2A H 0.5932 0.4383 0.5030 0.055 Uiso 1 1 calc R . . . .
 C3A C 0.65319(12) 0.51203(15) 0.56216(12) 0.0550(6) Uani 1 1 d . . . . .
 H3A H 0.6667 0.4727 0.5956 0.066 Uiso 1 1 calc R . . . .
 C4A C 0.67782(12) 0.59043(17) 0.56820(13) 0.0597(7) Uani 1 1 d . . . . .
 H4AA H 0.7091 0.6045 0.6056 0.072 Uiso 1 1 calc R . . . .
 C5A C 0.65772(13) 0.64665(16) 0.52164(13) 0.0592(6) Uani 1 1 d . . . . .
 H5A H 0.6753 0.6999 0.5269 0.071 Uiso 1 1 calc R . . . .
 C6A C 0.61149(12) 0.62893(13) 0.46544(12) 0.0506(5) Uani 1 1 d . . . . .
 C9A C 0.54026(11) 0.52573(12) 0.39868(11) 0.0413(5) Uani 1 1 d . . . . .
 C10A C 0.52143(11) 0.44110(12) 0.38780(11) 0.0419(5) Uani 1 1 d . . . . .
 H10A H 0.5398 0.4027 0.4199 0.050 Uiso 1 1 calc R . . . .
 C11A C 0.48042(11) 0.41487(12) 0.33601(11) 0.0440(5) Uani 1 1 d . . . . .
 H11A H 0.4641 0.4539 0.3035 0.053 Uiso 1 1 calc R . . . .
 C12A C 0.45755(10) 0.33234(11) 0.32353(10) 0.0381(4) Uani 1 1 d . . . . .
 C13A C 0.41078(12) 0.31413(12) 0.26903(11) 0.0489(6) Uani 1 1 d . . . . .
 H13A H 0.3950 0.3560 0.2390 0.059 Uiso 1 1 calc R . . . .
 C14A C 0.38650(12) 0.23687(12) 0.25723(11) 0.0496(6) Uani 1 1 d . . . . .
 H14A H 0.3544 0.2261 0.2197 0.060 Uiso 1 1 calc R . . . .
 C15A C 0.40921(11) 0.17548(12) 0.30026(11) 0.0435(5) Uani 1 1 d . . . . .
 C16A C 0.45618(12) 0.19214(12) 0.35470(11) 0.0492(6) Uani 1 1 d . . . . .
 H16A H 0.4726 0.1500 0.3841 0.059 Uiso 1 1 calc R . . . .
 C17A C 0.47906(11) 0.26950(12) 0.36637(11) 0.0453(5) Uani 1 1 d . . . . .
 H17A H 0.5103 0.2802 0.4046 0.054 Uiso 1 1 calc R . . . .
 O3D O -0.00834(9) 0.81163(9) 0.38312(8) 0.0570(4) Uani 1 1 d . . . . .
 O4D O -0.08553(10) 0.32996(8) 0.27083(8) 0.0615(5) Uani 1 1 d . . . . .
 H4D H -0.1163 0.3268 0.2387 0.092 Uiso 1 1 calc GR . . . .
 N1D N 0.07806(10) 0.92026(10) 0.44031(11) 0.0574(5) Uani 1 1 d . . . . .
 H1DA H 0.0932 0.9694 0.4488 0.069 Uiso 1 1 calc R . . . .
 H1DB H 0.0497 0.9108 0.4043 0.069 Uiso 1 1 calc R . . . .
 C1D C 0.07446(10) 0.77895(11) 0.47270(10) 0.0373(4) Uani 1 1 d . . . . .
 C2D C 0.09701(11) 0.72080(12) 0.52108(10) 0.0438(5) Uani 1 1 d . . . . .
 H2D H 0.0818 0.6668 0.5147 0.053 Uiso 1 1 calc R . . . .
 C3D C 0.13988(12) 0.73892(14) 0.57685(11) 0.0509(6) Uani 1 1 d . . . . .
 H3D H 0.1536 0.6984 0.6091 0.061 Uiso 1 1 calc R . . . .
 C4D C 0.16321(12) 0.81783(14) 0.58577(11) 0.0512(6) Uani 1 1 d . . . . .
 H4DA H 0.1931 0.8311 0.6244 0.061 Uiso 1 1 calc R . . . .
 C5D C 0.14377(11) 0.87590(13) 0.53995(11) 0.0476(5) Uani 1 1 d . . . . .
 H5D H 0.1611 0.9290 0.5466 0.057 Uiso 1 1 calc R . . . .
 C6D C 0.09834(11) 0.85924(12) 0.48263(11) 0.0415(5) Uani 1 1 d . . . . .
 C9D C 0.02368(10) 0.75832(12) 0.41631(10) 0.0395(5) Uani 1 1 d . . . . .
 C10D C 0.01130(11) 0.67385(12) 0.39932(11) 0.0427(5) Uani 1 1 d . . . . .
 H10D H 0.0378 0.6344 0.4244 0.051 Uiso 1 1 calc R . . . .
 C11D C -0.03497(11) 0.64910(12) 0.35078(10) 0.0397(5) Uani 1 1 d . . . . .
 H11D H -0.0610 0.6896 0.3265 0.048 Uiso 1 1 calc R . . . .
 C12D C -0.04981(10) 0.56644(11) 0.33114(10) 0.0371(4) Uani 1 1 d . . . . .
 C13D C -0.09398(11) 0.54928(12) 0.27405(10) 0.0409(5) Uani 1 1 d . . . . .
 H13D H -0.1157 0.5924 0.2492 0.049 Uiso 1 1 calc R . . . .
 C14D C -0.10703(11) 0.47153(12) 0.25273(10) 0.0429(5) Uani 1 1 d . . . . .
 H14D H -0.1372 0.4616 0.2135 0.051 Uiso 1 1 calc R . . . .
 C15D C -0.07599(12) 0.40786(12) 0.28864(10) 0.0430(5) Uani 1 1 d . . . . .
 C16D C -0.03283(12) 0.42366(12) 0.34646(11) 0.0500(6) Uani 1 1 d . . . . .
 H16D H -0.0120 0.3804 0.3718 0.060 Uiso 1 1 calc R . . . .
 C17D C -0.02015(11) 0.50099(12) 0.36699(11) 0.0448(5) Uani 1 1 d . . . . .
 H17D H 0.0095 0.5106 0.4066 0.054 Uiso 1 1 calc R . . . .
 O3E O 0.17784(8) 0.80836(8) 0.33447(7) 0.0493(4) Uani 1 1 d . . . . .
 O4E O 0.14350(8) 0.35062(8) 0.15238(8) 0.0516(4) Uani 1 1 d . . . . .
 H4E H 0.1015 0.3409 0.1393 0.077 Uiso 1 1 calc GR . . . .
 N1E N 0.26151(11) 0.91649(10) 0.39738(10) 0.0554(5) Uani 1 1 d . . . . .
 H1EA H 0.2768 0.9651 0.4078 0.067 Uiso 1 1 calc R . . . .
 H1EB H 0.2315 0.9094 0.3623 0.067 Uiso 1 1 calc R . . . .
 C1E C 0.26281(10) 0.77277(11) 0.42048(9) 0.0351(4) Uani 1 1 d . . . . .
 C2E C 0.28921(11) 0.71076(12) 0.46356(10) 0.0414(5) Uani 1 1 d . . . . .
 H2E H 0.2751 0.6570 0.4542 0.050 Uiso 1 1 calc R . . . .
 C3E C 0.33459(12) 0.72564(14) 0.51854(11) 0.0508(6) Uani 1 1 d . . . . .
 H3E H 0.3511 0.6829 0.5473 0.061 Uiso 1 1 calc R . . . .
 C4E C 0.35604(12) 0.80412(14) 0.53162(12) 0.0530(6) Uani 1 1 d . . . . .
 H4EA H 0.3879 0.8150 0.5694 0.064 Uiso 1 1 calc R . . . .
 C5E C 0.33208(11) 0.86556(13) 0.49107(11) 0.0465(5) Uani 1 1 d . . . . .
 H5E H 0.3481 0.9186 0.5006 0.056 Uiso 1 1 calc R . . . .
 C6E C 0.28426(11) 0.85255(12) 0.43545(10) 0.0402(5) Uani 1 1 d . . . . .
 C9E C 0.21438(10) 0.75458(11) 0.36214(10) 0.0360(4) Uani 1 1 d . . . . .
 C10E C 0.21122(11) 0.67196(12) 0.33519(10) 0.0402(5) Uani 1 1 d . . . . .
 H10E H 0.2467 0.6348 0.3502 0.048 Uiso 1 1 calc R . . . .
 C11E C 0.16084(11) 0.64712(11) 0.29070(10) 0.0388(5) Uani 1 1 d . . . . .
 H11E H 0.1233 0.6837 0.2806 0.047 Uiso 1 1 calc R . . . .
 C12E C 0.15711(11) 0.56949(11) 0.25572(10) 0.0369(4) Uani 1 1 d . . . . .
 C13E C 0.09517(11) 0.54764(12) 0.21949(11) 0.0423(5) Uani 1 1 d . . . . .
 H13E H 0.0560 0.5835 0.2186 0.051 Uiso 1 1 calc R . . . .
 C14E C 0.08916(11) 0.47562(12) 0.18504(11) 0.0445(5) Uani 1 1 d . . . . .
 H14E H 0.0461 0.4619 0.1613 0.053 Uiso 1 1 calc R . . . .
 C15E C 0.14635(11) 0.42304(11) 0.18513(10) 0.0401(5) Uani 1 1 d . . . . .
 C16E C 0.20906(12) 0.44423(12) 0.21955(11) 0.0456(5) Uani 1 1 d . . . . .
 H16E H 0.2486 0.4090 0.2189 0.055 Uiso 1 1 calc R . . . .
 C17E C 0.21427(11) 0.51605(12) 0.25462(11) 0.0438(5) Uani 1 1 d . . . . .
 H17E H 0.2574 0.5295 0.2784 0.053 Uiso 1 1 calc R . . . .

loop_
  _atom_site_aniso_label
  _atom_site_aniso_U_11
  _atom_site_aniso_U_22
  _atom_site_aniso_U_33
  _atom_site_aniso_U_23
  _atom_site_aniso_U_13
  _atom_site_aniso_U_12
 O3C 0.0560(10) 0.0594(10) 0.0655(11) 0.0146(8) -0.0039(8) -0.0118(8)
 O4C 0.0601(11) 0.0518(10) 0.0814(13) 0.0125(8) -0.0231(9) -0.0056(8)
 N1C 0.0454(12) 0.0703(14) 0.0766(14) 0.0097(11) 0.0053(11) 0.0043(10)
 C1C 0.0453(12) 0.0319(10) 0.0441(11) -0.0055(8) -0.0040(9) -0.0017(9)
 C2C 0.0578(15) 0.0506(13) 0.0491(13) 0.0036(10) -0.0043(11) -0.0048(11)
 C3C 0.077(2) 0.0625(16) 0.0550(15) 0.0155(12) -0.0032(13) -0.0051(14)
 C4C 0.088(2) 0.0521(14) 0.0540(15) 0.0028(12) -0.0124(14) 0.0069(14)
 C5C 0.0592(16) 0.0459(13) 0.0646(15) -0.0116(12) -0.0165(13) 0.0121(11)
 C6C 0.0483(13) 0.0371(11) 0.0547(13) -0.0101(10) 0.0013(11) 0.0007(10)
 C9C 0.0477(13) 0.0319(10) 0.0469(12) -0.0015(9) 0.0025(10) -0.0048(9)
 C10C 0.0452(12) 0.0341(10) 0.0493(12) 0.0017(9) -0.0019(10) -0.0041(9)
 C11C 0.0480(13) 0.0365(10) 0.0471(12) -0.0048(9) -0.0007(10) -0.0027(9)
 C12C 0.0509(13) 0.0318(10) 0.0424(11) -0.0039(9) -0.0056(10) -0.0031(9)
 C13C 0.0601(15) 0.0408(12) 0.0441(12) -0.0023(9) 0.0011(11) 0.0005(10)
 C14C 0.0692(16) 0.0403(11) 0.0391(12) 0.0005(9) -0.0089(11) 0.0035(11)
 C15C 0.0519(14) 0.0368(11) 0.0602(14) -0.0023(10) -0.0224(12) -0.0001(10)
 C16C 0.0473(14) 0.0555(14) 0.0827(18) 0.0222(13) -0.0092(13) -0.0095(11)
 C17C 0.0525(14) 0.0445(12) 0.0637(15) 0.0170(11) -0.0084(12) -0.0043(11)
 O3B 0.0681(11) 0.0328(7) 0.0676(10) 0.0055(7) -0.0309(9) -0.0033(7)
 O4B 0.0649(11) 0.0308(7) 0.0601(10) -0.0063(7) -0.0230(8) -0.0035(7)
 N1B 0.0669(14) 0.0352(10) 0.0918(16) -0.0064(10) -0.0160(12) -0.0129(9)
 C1B 0.0307(10) 0.0383(10) 0.0437(11) -0.0071(9) -0.0033(9) -0.0017(8)
 C2B 0.0386(12) 0.0497(12) 0.0447(12) -0.0065(10) -0.0072(9) 0.0004(10)
 C3B 0.0484(14) 0.0784(17) 0.0457(13) -0.0109(12) -0.0133(11) 0.0065(12)
 C4B 0.0430(14) 0.095(2) 0.0598(16) -0.0338(15) -0.0125(12) -0.0019(13)
 C5B 0.0425(14) 0.0605(15) 0.0737(17) -0.0311(13) -0.0028(12) -0.0098(11)
 C6B 0.0367(12) 0.0435(12) 0.0598(14) -0.0144(10) -0.0018(10) -0.0039(9)
 C9B 0.0357(11) 0.0332(10) 0.0462(12) -0.0012(9) -0.0050(9) -0.0021(8)
 C10B 0.0414(11) 0.0316(10) 0.0405(11) 0.0005(8) -0.0086(9) -0.0008(8)
 C11B 0.0453(12) 0.0301(10) 0.0443(11) 0.0032(8) -0.0122(9) -0.0017(9)
 C12B 0.0361(11) 0.0311(9) 0.0325(10) -0.0002(7) -0.0032(8) -0.0031(8)
 C13B 0.0627(15) 0.0347(11) 0.0507(13) 0.0064(9) -0.0251(11) -0.0047(10)
 C14B 0.0533(13) 0.0384(11) 0.0408(11) 0.0019(9) -0.0207(10) -0.0070(9)
 C15B 0.0399(11) 0.0341(10) 0.0370(10) -0.0049(8) -0.0022(9) -0.0038(8)
 C16B 0.0551(14) 0.0336(10) 0.0517(13) 0.0011(9) -0.0218(11) 0.0016(9)
 C17B 0.0433(12) 0.0372(10) 0.0427(11) -0.0028(9) -0.0163(9) -0.0018(9)
 O3A 0.0673(11) 0.0410(8) 0.0777(11) 0.0105(8) -0.0312(9) -0.0045(8)
 O4A 0.0839(13) 0.0350(8) 0.0672(11) 0.0033(7) -0.0408(9) -0.0063(8)
 N1A 0.1037(19) 0.0395(11) 0.0884(16) 0.0020(11) -0.0232(14) -0.0208(11)
 C1A 0.0320(11) 0.0395(11) 0.0480(12) -0.0076(9) -0.0007(9) 0.0008(8)
 C2A 0.0415(12) 0.0464(12) 0.0499(13) -0.0086(10) -0.0045(10) 0.0071(10)
 C3A 0.0492(14) 0.0678(16) 0.0474(13) -0.0102(11) -0.0080(11) 0.0113(12)
 C4A 0.0437(14) 0.0830(18) 0.0521(14) -0.0279(13) -0.0029(11) -0.0040(13)
 C5A 0.0532(15) 0.0620(15) 0.0626(15) -0.0225(13) 0.0024(12) -0.0161(12)
 C6A 0.0483(14) 0.0456(12) 0.0576(14) -0.0094(11) -0.0001(11) -0.0049(10)
 C9A 0.0356(11) 0.0353(10) 0.0526(12) -0.0005(9) -0.0061(10) 0.0016(9)
 C10A 0.0398(12) 0.0352(10) 0.0501(12) -0.0005(9) -0.0095(10) 0.0016(9)
 C11A 0.0476(13) 0.0371(11) 0.0466(12) 0.0022(9) -0.0094(10) 0.0012(9)
 C12A 0.0370(11) 0.0353(10) 0.0416(11) -0.0013(8) -0.0065(9) 0.0033(8)
 C13A 0.0576(14) 0.0394(11) 0.0483(12) 0.0062(9) -0.0214(11) -0.0013(10)
 C14A 0.0603(15) 0.0420(12) 0.0449(12) 0.0021(9) -0.0242(11) -0.0056(10)
 C15A 0.0494(13) 0.0341(10) 0.0463(12) -0.0021(9) -0.0122(10) -0.0001(9)
 C16A 0.0616(15) 0.0366(11) 0.0478(12) 0.0038(9) -0.0220(11) 0.0028(10)
 C17A 0.0490(13) 0.0390(11) 0.0467(12) -0.0046(9) -0.0195(10) 0.0030(9)
 O3D 0.0601(10) 0.0382(8) 0.0707(11) 0.0038(7) -0.0281(8) 0.0013(7)
 O4D 0.0920(13) 0.0346(8) 0.0555(10) -0.0014(7) -0.0356(9) -0.0028(8)
 N1D 0.0616(13) 0.0352(10) 0.0741(13) 0.0001(9) -0.0184(11) -0.0078(9)
 C1D 0.0314(10) 0.0366(10) 0.0435(11) -0.0033(9) -0.0017(9) 0.0005(8)
 C2D 0.0474(13) 0.0395(11) 0.0441(12) -0.0009(9) -0.0051(10) 0.0007(9)
 C3D 0.0529(14) 0.0549(13) 0.0442(12) 0.0010(10) -0.0094(11) 0.0046(11)
 C4D 0.0438(13) 0.0649(15) 0.0442(12) -0.0113(11) -0.0088(10) 0.0019(11)
 C5D 0.0397(12) 0.0457(12) 0.0570(14) -0.0119(10) -0.0041(10) -0.0054(10)
 C6D 0.0349(11) 0.0411(11) 0.0483(12) -0.0033(9) -0.0013(9) 0.0008(9)
 C9D 0.0345(11) 0.0384(11) 0.0453(11) -0.0002(9) -0.0039(9) 0.0002(9)
 C10D 0.0409(12) 0.0354(10) 0.0508(12) -0.0004(9) -0.0106(10) 0.0007(9)
 C11D 0.0382(11) 0.0372(10) 0.0433(11) 0.0006(9) -0.0055(9) 0.0015(9)
 C12D 0.0335(11) 0.0383(10) 0.0391(10) 0.0005(8) -0.0037(8) -0.0012(8)
 C13D 0.0412(12) 0.0397(11) 0.0411(11) 0.0048(9) -0.0097(9) -0.0004(9)
 C14D 0.0472(13) 0.0432(11) 0.0374(11) 0.0017(9) -0.0134(9) -0.0046(9)
 C15D 0.0519(13) 0.0370(11) 0.0391(11) 0.0004(9) -0.0109(10) -0.0042(9)
 C16D 0.0631(15) 0.0378(11) 0.0477(12) 0.0026(9) -0.0215(11) 0.0021(10)
 C17D 0.0492(13) 0.0414(11) 0.0426(12) 0.0007(9) -0.0169(10) -0.0027(10)
 O3E 0.0607(10) 0.0411(8) 0.0451(8) -0.0047(6) -0.0179(7) 0.0083(7)
 O4E 0.0557(10) 0.0342(7) 0.0640(10) -0.0121(7) -0.0098(8) 0.0016(7)
 N1E 0.0684(13) 0.0330(9) 0.0635(12) -0.0048(8) -0.0205(10) -0.0002(9)
 C1E 0.0366(11) 0.0360(10) 0.0328(10) -0.0048(8) 0.0003(8) 0.0018(8)
 C2E 0.0455(12) 0.0380(10) 0.0404(11) -0.0031(9) -0.0031(9) 0.0028(9)
 C3E 0.0533(14) 0.0525(13) 0.0457(12) -0.0017(10) -0.0130(11) 0.0108(11)
 C4E 0.0449(13) 0.0617(15) 0.0513(13) -0.0137(11) -0.0154(11) 0.0062(11)
 C5E 0.0425(12) 0.0442(12) 0.0521(13) -0.0132(10) -0.0071(10) -0.0020(10)
 C6E 0.0403(12) 0.0370(10) 0.0432(11) -0.0068(9) -0.0013(9) 0.0033(9)
 C9E 0.0394(11) 0.0359(10) 0.0328(10) -0.0025(8) -0.0005(8) 0.0008(9)
 C10E 0.0450(12) 0.0378(10) 0.0373(10) -0.0033(8) -0.0042(9) 0.0038(9)
 C11E 0.0411(12) 0.0370(10) 0.0382(11) -0.0005(8) -0.0016(9) 0.0013(9)
 C12E 0.0411(11) 0.0333(10) 0.0362(10) -0.0007(8) -0.0026(9) -0.0007(8)
 C13E 0.0389(12) 0.0380(11) 0.0497(12) -0.0032(9) -0.0056(10) 0.0037(9)
 C14E 0.0407(12) 0.0389(11) 0.0532(13) -0.0054(9) -0.0105(10) -0.0009(9)
 C15E 0.0476(12) 0.0312(10) 0.0413(11) -0.0027(8) -0.0022(9) -0.0026(9)
 C16E 0.0441(13) 0.0370(11) 0.0551(13) -0.0026(9) -0.0065(10) 0.0047(9)
 C17E 0.0416(12) 0.0391(11) 0.0498(12) -0.0026(9) -0.0126(10) -0.0003(9)

_geom_special_details
;
 All esds (except the esd in the dihedral angle between two l.s. planes)
 are estimated using the full covariance matrix.  The cell esds are taken
 into account individually in the estimation of esds in distances, angles
 and torsion angles; correlations between esds in cell parameters are only
 used when they are defined by crystal symmetry.  An approximate (isotropic)
 treatment of cell esds is used for estimating esds involving l.s. planes.
;
loop_
  _geom_bond_atom_site_label_1
  _geom_bond_atom_site_label_2
  _geom_bond_distance
  _geom_bond_site_symmetry_2
  _geom_bond_publ_flag
 O3C C9C 1.247(2) . ?
 O4C C15C 1.368(3) . ?
 N1C C6C 1.343(3) . ?
 C1C C2C 1.401(3) . ?
 C1C C6C 1.424(3) . ?
 C1C C9C 1.461(3) . ?
 C2C C3C 1.371(3) . ?
 C3C C4C 1.382(4) . ?
 C4C C5C 1.347(4) . ?
 C5C C6C 1.415(3) . ?
 C9C C10C 1.469(3) . ?
 C10C C11C 1.339(3) . ?
 C11C C12C 1.453(3) . ?
 C12C C13C 1.405(3) . ?
 C12C C17C 1.388(3) . ?
 C13C C14C 1.361(3) . ?
 C14C C15C 1.372(3) . ?
 C15C C16C 1.396(3) . ?
 C16C C17C 1.370(3) . ?
 O3B C9B 1.244(2) . ?
 O4B C15B 1.365(2) . ?
 N1B C6B 1.349(3) . ?
 C1B C2B 1.409(3) . ?
 C1B C6B 1.422(3) . ?
 C1B C9B 1.467(3) . ?
 C2B C3B 1.377(3) . ?
 C3B C4B 1.391(4) . ?
 C4B C5B 1.357(4) . ?
 C5B C6B 1.409(3) . ?
 C9B C10B 1.467(3) . ?
 C10B C11B 1.320(3) . ?
 C11B C12B 1.454(3) . ?
 C12B C13B 1.393(3) . ?
 C12B C17B 1.385(3) . ?
 C13B C14B 1.378(3) . ?
 C14B C15B 1.370(3) . ?
 C15B C16B 1.384(3) . ?
 C16B C17B 1.375(3) . ?
 O3A C9A 1.242(2) . ?
 O4A C15A 1.366(2) . ?
 N1A C6A 1.353(3) . ?
 C1A C2A 1.405(3) . ?
 C1A C6A 1.424(3) . ?
 C1A C9A 1.466(3) . ?
 C2A C3A 1.368(3) . ?
 C3A C4A 1.389(3) . ?
 C4A C5A 1.346(4) . ?
 C5A C6A 1.406(3) . ?
 C9A C10A 1.466(3) . ?
 C10A C11A 1.323(3) . ?
 C11A C12A 1.458(3) . ?
 C12A C13A 1.389(3) . ?
 C12A C17A 1.388(3) . ?
 C13A C14A 1.382(3) . ?
 C14A C15A 1.379(3) . ?
 C15A C16A 1.385(3) . ?
 C16A C17A 1.375(3) . ?
 O3D C9D 1.242(2) . ?
 O4D C15D 1.352(2) . ?
 N1D C6D 1.353(3) . ?
 C1D C2D 1.404(3) . ?
 C1D C6D 1.422(3) . ?
 C1D C9D 1.472(3) . ?
 C2D C3D 1.364(3) . ?
 C3D C4D 1.394(3) . ?
 C4D C5D 1.356(3) . ?
 C5D C6D 1.410(3) . ?
 C9D C10D 1.461(3) . ?
 C10D C11D 1.329(3) . ?
 C11D C12D 1.452(3) . ?
 C12D C13D 1.394(3) . ?
 C12D C17D 1.400(3) . ?
 C13D C14D 1.378(3) . ?
 C14D C15D 1.388(3) . ?
 C15D C16D 1.390(3) . ?
 C16D C17D 1.366(3) . ?
 O3E C9E 1.242(2) . ?
 O4E C15E 1.363(2) . ?
 N1E C6E 1.357(3) . ?
 C1E C2E 1.409(3) . ?
 C1E C6E 1.416(3) . ?
 C1E C9E 1.464(3) . ?
 C2E C3E 1.369(3) . ?
 C3E C4E 1.389(3) . ?
 C4E C5E 1.359(3) . ?
 C5E C6E 1.401(3) . ?
 C9E C10E 1.471(3) . ?
 C10E C11E 1.330(3) . ?
 C11E C12E 1.460(3) . ?
 C12E C13E 1.393(3) . ?
 C12E C17E 1.399(3) . ?
 C13E C14E 1.375(3) . ?
 C14E C15E 1.390(3) . ?
 C15E C16E 1.386(3) . ?
 C16E C17E 1.377(3) . ?

loop_
  _geom_angle_atom_site_label_1
  _geom_angle_atom_site_label_2
  _geom_angle_atom_site_label_3
  _geom_angle
  _geom_angle_site_symmetry_1
  _geom_angle_site_symmetry_3
  _geom_angle_publ_flag
 C2C C1C C6C 117.3(2) . . ?
 C2C C1C C9C 121.5(2) . . ?
 C6C C1C C9C 121.2(2) . . ?
 C3C C2C C1C 122.6(2) . . ?
 C2C C3C C4C 119.2(2) . . ?
 C5C C4C C3C 120.7(2) . . ?
 C4C C5C C6C 121.6(2) . . ?
 N1C C6C C1C 123.0(2) . . ?
 N1C C6C C5C 118.5(2) . . ?
 C5C C6C C1C 118.5(2) . . ?
 O3C C9C C1C 120.2(2) . . ?
 O3C C9C C10C 118.47(19) . . ?
 C1C C9C C10C 121.35(19) . . ?
 C11C C10C C9C 121.3(2) . . ?
 C10C C11C C12C 127.3(2) . . ?
 C13C C12C C11C 119.9(2) . . ?
 C17C C12C C11C 122.95(19) . . ?
 C17C C12C C13C 117.0(2) . . ?
 C14C C13C C12C 122.2(2) . . ?
 C13C C14C C15C 119.7(2) . . ?
 O4C C15C C14C 123.2(2) . . ?
 O4C C15C C16C 117.0(2) . . ?
 C14C C15C C16C 119.8(2) . . ?
 C17C C16C C15C 120.0(2) . . ?
 C16C C17C C12C 121.3(2) . . ?
 C2B C1B C6B 117.95(18) . . ?
 C2B C1B C9B 120.77(17) . . ?
 C6B C1B C9B 121.27(18) . . ?
 C3B C2B C1B 122.2(2) . . ?
 C2B C3B C4B 118.7(2) . . ?
 C5B C4B C3B 121.1(2) . . ?
 C4B C5B C6B 121.5(2) . . ?
 N1B C6B C1B 122.66(19) . . ?
 N1B C6B C5B 118.8(2) . . ?
 C5B C6B C1B 118.5(2) . . ?
 O3B C9B C1B 120.50(17) . . ?
 O3B C9B C10B 119.31(17) . . ?
 C1B C9B C10B 120.19(17) . . ?
 C11B C10B C9B 124.02(18) . . ?
 C10B C11B C12B 128.43(18) . . ?
 C13B C12B C11B 120.52(17) . . ?
 C17B C12B C11B 122.69(17) . . ?
 C17B C12B C13B 116.79(17) . . ?
 C14B C13B C12B 122.11(18) . . ?
 C15B C14B C13B 119.81(18) . . ?
 O4B C15B C14B 123.42(17) . . ?
 O4B C15B C16B 117.20(17) . . ?
 C14B C15B C16B 119.35(18) . . ?
 C17B C16B C15B 120.32(18) . . ?
 C16B C17B C12B 121.62(18) . . ?
 C2A C1A C6A 117.47(19) . . ?
 C2A C1A C9A 121.52(18) . . ?
 C6A C1A C9A 121.01(19) . . ?
 C3A C2A C1A 122.5(2) . . ?
 C2A C3A C4A 119.1(2) . . ?
 C5A C4A C3A 120.6(2) . . ?
 C4A C5A C6A 121.9(2) . . ?
 N1A C6A C1A 122.3(2) . . ?
 N1A C6A C5A 119.3(2) . . ?
 C5A C6A C1A 118.4(2) . . ?
 O3A C9A C1A 120.99(18) . . ?
 O3A C9A C10A 119.20(18) . . ?
 C1A C9A C10A 119.82(17) . . ?
 C11A C10A C9A 124.04(19) . . ?
 C10A C11A C12A 126.89(19) . . ?
 C13A C12A C11A 120.65(18) . . ?
 C17A C12A C11A 122.07(18) . . ?
 C17A C12A C13A 117.24(18) . . ?
 C14A C13A C12A 121.92(19) . . ?
 C15A C14A C13A 119.61(19) . . ?
 O4A C15A C14A 123.31(18) . . ?
 O4A C15A C16A 117.21(18) . . ?
 C14A C15A C16A 119.48(18) . . ?
 C17A C16A C15A 120.23(19) . . ?
 C16A C17A C12A 121.51(18) . . ?
 C2D C1D C6D 117.97(18) . . ?
 C2D C1D C9D 120.81(17) . . ?
 C6D C1D C9D 121.08(18) . . ?
 C3D C2D C1D 122.5(2) . . ?
 C2D C3D C4D 118.9(2) . . ?
 C5D C4D C3D 120.8(2) . . ?
 C4D C5D C6D 121.5(2) . . ?
 N1D C6D C1D 122.74(19) . . ?
 N1D C6D C5D 118.93(19) . . ?
 C5D C6D C1D 118.31(19) . . ?
 O3D C9D C1D 120.89(18) . . ?
 O3D C9D C10D 119.92(18) . . ?
 C10D C9D C1D 119.19(17) . . ?
 C11D C10D C9D 123.70(19) . . ?
 C10D C11D C12D 126.61(19) . . ?
 C13D C12D C11D 120.52(17) . . ?
 C13D C12D C17D 117.05(18) . . ?
 C17D C12D C11D 122.42(17) . . ?
 C14D C13D C12D 121.82(18) . . ?
 C13D C14D C15D 119.85(18) . . ?
 O4D C15D C14D 123.60(18) . . ?
 O4D C15D C16D 117.21(18) . . ?
 C14D C15D C16D 119.19(18) . . ?
 C17D C16D C15D 120.41(19) . . ?
 C16D C17D C12D 121.65(18) . . ?
 C2E C1E C6E 118.16(17) . . ?
 C2E C1E C9E 120.49(17) . . ?
 C6E C1E C9E 121.35(17) . . ?
 C3E C2E C1E 122.01(19) . . ?
 C2E C3E C4E 119.0(2) . . ?
 C5E C4E C3E 120.8(2) . . ?
 C4E C5E C6E 121.6(2) . . ?
 N1E C6E C1E 122.71(18) . . ?
 N1E C6E C5E 118.86(18) . . ?
 C5E C6E C1E 118.42(18) . . ?
 O3E C9E C1E 120.66(17) . . ?
 O3E C9E C10E 120.30(17) . . ?
 C1E C9E C10E 119.01(17) . . ?
 C11E C10E C9E 122.75(18) . . ?
 C10E C11E C12E 126.84(19) . . ?
 C13E C12E C11E 119.52(18) . . ?
 C13E C12E C17E 117.51(18) . . ?
 C17E C12E C11E 122.93(18) . . ?
 C14E C13E C12E 121.84(19) . . ?
 C13E C14E C15E 119.73(19) . . ?
 O4E C15E C14E 122.48(18) . . ?
 O4E C15E C16E 118.04(18) . . ?
 C16E C15E C14E 119.48(18) . . ?
 C17E C16E C15E 120.35(19) . . ?
 C16E C17E C12E 121.07(19) . . ?

loop_
  _geom_hbond_atom_site_label_D
  _geom_hbond_atom_site_label_H
  _geom_hbond_atom_site_label_A
  _geom_hbond_distance_DH
  _geom_hbond_distance_HA
  _geom_hbond_distance_DA
  _geom_hbond_angle_DHA
  _geom_hbond_site_symmetry_A
 O4C H4C O4A 0.84 1.92 2.722(2) 160.1 3_656
 N1C H1CB O3C 0.88 1.97 2.620(3) 129.5 .
 O4B H4B O3A 0.84 1.85 2.686(2) 172.7 4_576
 N1B H1BA O4E 0.88 2.27 3.058(2) 148.7 4_566
 N1B H1BB O3B 0.88 1.98 2.626(2) 129.7 .
 O4A H4A O3B 0.84 1.80 2.640(2) 174.0 4_565
 N1A H1AB O3A 0.88 1.96 2.621(3) 130.3 .
 O4D H4D O3E 0.84 1.83 2.667(2) 172.9 2_545
 N1D H1DA O3C 0.88 2.21 3.062(2) 161.7 1_565
 N1D H1DB O3D 0.88 2.02 2.655(2) 128.4 .
 O4E H4E O3D 0.84 1.86 2.701(2) 174.4 2_545
 N1E H1EB O3E 0.88 2.03 2.665(2) 128.5 .

loop_
  _geom_torsion_atom_site_label_1
  _geom_torsion_atom_site_label_2
  _geom_torsion_atom_site_label_3
  _geom_torsion_atom_site_label_4
  _geom_torsion
  _geom_torsion_site_symmetry_1
  _geom_torsion_site_symmetry_2
  _geom_torsion_site_symmetry_3
  _geom_torsion_site_symmetry_4
  _geom_torsion_publ_flag
 O3C C9C C10C C11C -11.2(3) . . . . ?
 O4C C15C C16C C17C 175.8(2) . . . . ?
 C1C C2C C3C C4C 0.5(4) . . . . ?
 C1C C9C C10C C11C 169.37(19) . . . . ?
 C2C C1C C6C N1C 175.1(2) . . . . ?
 C2C C1C C6C C5C -3.2(3) . . . . ?
 C2C C1C C9C O3C -177.5(2) . . . . ?
 C2C C1C C9C C10C 2.0(3) . . . . ?
 C2C C3C C4C C5C -2.2(4) . . . . ?
 C3C C4C C5C C6C 1.1(4) . . . . ?
 C4C C5C C6C N1C -176.8(2) . . . . ?
 C4C C5C C6C C1C 1.6(3) . . . . ?
 C6C C1C C2C C3C 2.2(3) . . . . ?
 C6C C1C C9C O3C 5.1(3) . . . . ?
 C6C C1C C9C C10C -175.50(18) . . . . ?
 C9C C1C C2C C3C -175.4(2) . . . . ?
 C9C C1C C6C N1C -7.3(3) . . . . ?
 C9C C1C C6C C5C 174.40(18) . . . . ?
 C9C C10C C11C C12C 177.50(19) . . . . ?
 C10C C11C C12C C13C -167.8(2) . . . . ?
 C10C C11C C12C C17C 8.4(3) . . . . ?
 C11C C12C C13C C14C 172.66(19) . . . . ?
 C11C C12C C17C C16C -173.9(2) . . . . ?
 C12C C13C C14C C15C 1.4(3) . . . . ?
 C13C C12C C17C C16C 2.3(3) . . . . ?
 C13C C14C C15C O4C -177.1(2) . . . . ?
 C13C C14C C15C C16C 2.4(3) . . . . ?
 C14C C15C C16C C17C -3.7(4) . . . . ?
 C15C C16C C17C C12C 1.3(4) . . . . ?
 C17C C12C C13C C14C -3.7(3) . . . . ?
 O3B C9B C10B C11B 4.4(3) . . . . ?
 O4B C15B C16B C17B -178.3(2) . . . . ?
 C1B C2B C3B C4B 0.3(4) . . . . ?
 C1B C9B C10B C11B -175.9(2) . . . . ?
 C2B C1B C6B N1B 179.5(2) . . . . ?
 C2B C1B C6B C5B 0.1(3) . . . . ?
 C2B C1B C9B O3B -173.4(2) . . . . ?
 C2B C1B C9B C10B 6.8(3) . . . . ?
 C2B C3B C4B C5B 0.3(4) . . . . ?
 C3B C4B C5B C6B -0.8(4) . . . . ?
 C4B C5B C6B N1B -178.9(2) . . . . ?
 C4B C5B C6B C1B 0.5(3) . . . . ?
 C6B C1B C2B C3B -0.5(3) . . . . ?
 C6B C1B C9B O3B 5.4(3) . . . . ?
 C6B C1B C9B C10B -174.37(19) . . . . ?
 C9B C1B C2B C3B 178.3(2) . . . . ?
 C9B C1B C6B N1B 0.6(3) . . . . ?
 C9B C1B C6B C5B -178.7(2) . . . . ?
 C9B C10B C11B C12B 179.9(2) . . . . ?
 C10B C11B C12B C13B -177.0(2) . . . . ?
 C10B C11B C12B C17B 2.8(4) . . . . ?
 C11B C12B C13B C14B 179.3(2) . . . . ?
 C11B C12B C17B C16B -178.9(2) . . . . ?
 C12B C13B C14B C15B -0.2(4) . . . . ?
 C13B C12B C17B C16B 0.9(3) . . . . ?
 C13B C14B C15B O4B 178.6(2) . . . . ?
 C13B C14B C15B C16B 0.5(3) . . . . ?
 C14B C15B C16B C17B -0.1(3) . . . . ?
 C15B C16B C17B C12B -0.6(3) . . . . ?
 C17B C12B C13B C14B -0.5(3) . . . . ?
 O3A C9A C10A C11A 0.8(3) . . . . ?
 O4A C15A C16A C17A -178.7(2) . . . . ?
 C1A C2A C3A C4A -1.1(3) . . . . ?
 C1A C9A C10A C11A -179.2(2) . . . . ?
 C2A C1A C6A N1A -178.6(2) . . . . ?
 C2A C1A C6A C5A 1.7(3) . . . . ?
 C2A C1A C9A O3A 174.1(2) . . . . ?
 C2A C1A C9A C10A -5.9(3) . . . . ?
 C2A C3A C4A C5A 1.3(4) . . . . ?
 C3A C4A C5A C6A 0.0(4) . . . . ?
 C4A C5A C6A N1A 178.8(2) . . . . ?
 C4A C5A C6A C1A -1.5(4) . . . . ?
 C6A C1A C2A C3A -0.4(3) . . . . ?
 C6A C1A C9A O3A -5.9(3) . . . . ?
 C6A C1A C9A C10A 174.0(2) . . . . ?
 C9A C1A C2A C3A 179.5(2) . . . . ?
 C9A C1A C6A N1A 1.4(3) . . . . ?
 C9A C1A C6A C5A -178.3(2) . . . . ?
 C9A C10A C11A C12A -177.6(2) . . . . ?
 C10A C11A C12A C13A 176.1(2) . . . . ?
 C10A C11A C12A C17A -1.5(4) . . . . ?
 C11A C12A C13A C14A -178.0(2) . . . . ?
 C11A C12A C17A C16A 178.9(2) . . . . ?
 C12A C13A C14A C15A -0.3(4) . . . . ?
 C13A C12A C17A C16A 1.2(3) . . . . ?
 C13A C14A C15A O4A 179.7(2) . . . . ?
 C13A C14A C15A C16A -0.1(4) . . . . ?
 C14A C15A C16A C17A 1.1(4) . . . . ?
 C15A C16A C17A C12A -1.6(4) . . . . ?
 C17A C12A C13A C14A -0.3(3) . . . . ?
 O3D C9D C10D C11D -2.3(3) . . . . ?
 O4D C15D C16D C17D 179.2(2) . . . . ?
 C1D C2D C3D C4D -1.0(3) . . . . ?
 C1D C9D C10D C11D 177.9(2) . . . . ?
 C2D C1D C6D N1D -177.9(2) . . . . ?
 C2D C1D C6D C5D 0.6(3) . . . . ?
 C2D C1D C9D O3D 163.8(2) . . . . ?
 C2D C1D C9D C10D -16.4(3) . . . . ?
 C2D C3D C4D C5D 0.0(4) . . . . ?
 C3D C4D C5D C6D 1.3(3) . . . . ?
 C4D C5D C6D N1D 177.0(2) . . . . ?
 C4D C5D C6D C1D -1.6(3) . . . . ?
 C6D C1D C2D C3D 0.7(3) . . . . ?
 C6D C1D C9D O3D -11.8(3) . . . . ?
 C6D C1D C9D C10D 167.93(19) . . . . ?
 C9D C1D C2D C3D -175.1(2) . . . . ?
 C9D C1D C6D N1D -2.2(3) . . . . ?
 C9D C1D C6D C5D 176.37(19) . . . . ?
 C9D C10D C11D C12D 179.8(2) . . . . ?
 C10D C11D C12D C13D -172.8(2) . . . . ?
 C10D C11D C12D C17D 6.1(3) . . . . ?
 C11D C12D C13D C14D 177.7(2) . . . . ?
 C11D C12D C17D C16D -177.8(2) . . . . ?
 C12D C13D C14D C15D 0.3(3) . . . . ?
 C13D C12D C17D C16D 1.1(3) . . . . ?
 C13D C14D C15D O4D -179.4(2) . . . . ?
 C13D C14D C15D C16D 0.9(3) . . . . ?
 C14D C15D C16D C17D -1.1(4) . . . . ?
 C15D C16D C17D C12D 0.1(4) . . . . ?
 C17D C12D C13D C14D -1.2(3) . . . . ?
 O3E C9E C10E C11E -13.7(3) . . . . ?
 O4E C15E C16E C17E -178.72(19) . . . . ?
 C1E C2E C3E C4E -0.9(3) . . . . ?
 C1E C9E C10E C11E 168.25(19) . . . . ?
 C2E C1E C6E N1E -179.6(2) . . . . ?
 C2E C1E C6E C5E 1.7(3) . . . . ?
 C2E C1E C9E O3E 162.48(19) . . . . ?
 C2E C1E C9E C10E -19.5(3) . . . . ?
 C2E C3E C4E C5E 0.6(4) . . . . ?
 C3E C4E C5E C6E 1.0(4) . . . . ?
 C4E C5E C6E N1E 179.1(2) . . . . ?
 C4E C5E C6E C1E -2.2(3) . . . . ?
 C6E C1E C2E C3E -0.2(3) . . . . ?
 C6E C1E C9E O3E -17.3(3) . . . . ?
 C6E C1E C9E C10E 160.76(19) . . . . ?
 C9E C1E C2E C3E 180.0(2) . . . . ?
 C9E C1E C6E N1E 0.2(3) . . . . ?
 C9E C1E C6E C5E -178.48(18) . . . . ?
 C9E C10E C11E C12E 173.25(19) . . . . ?
 C10E C11E C12E C13E 169.4(2) . . . . ?
 C10E C11E C12E C17E -12.9(3) . . . . ?
 C11E C12E C13E C14E 179.29(19) . . . . ?
 C11E C12E C17E C16E -178.4(2) . . . . ?
 C12E C13E C14E C15E -0.9(3) . . . . ?
 C13E C12E C17E C16E -0.6(3) . . . . ?
 C13E C14E C15E O4E 179.5(2) . . . . ?
 C13E C14E C15E C16E -0.5(3) . . . . ?
 C14E C15E C16E C17E 1.4(3) . . . . ?
 C15E C16E C17E C12E -0.8(3) . . . . ?
 C17E C12E C13E C14E 1.5(3) . . . . ?

_shelx_res_file
;
TITL chsu242LT_0m in P2(1)/c Zellkonstanten stark von mon abweichend
CELL 0.71073 18.8775 16.6439 19.3866 90 91.781 90
ZERR 20 0.004 0.003 0.004 0 0.01 0
LATT 1
SYMM -X,0.5+Y,0.5-Z
SFAC C H N O
UNIT 300 260 20 40
EQIV $1 1-X,-Y,1-Z
EQIV $2 +X,1.5-Y,0.5+Z
EQIV $3 +X,0.5-Y,0.5+Z
EQIV $4 +X,0.5-Y,-0.5+Z
EQIV $5 -X,-0.5+Y,0.5-Z
EQIV $6 +X,1+Y,+Z

L.S. 5
PLAN  20
TEMP -73.15
HTAB O4C O4A_$1
HTAB N1C O3C
HTAB O4B O3A_$2
HTAB N1B O4E_$3
HTAB N1B O3B
HTAB O4A O3B_$4
HTAB N1A O3A
HTAB O4D O3E_$5
HTAB N1D O3C_$6
HTAB N1D O3D
HTAB O4E O3D_$5
HTAB N1E O3E
LIST 6
BOND
CONF
HTAB
fmap 2
acta
OMIT 1 1 1
OMIT 1 1 0
OMIT 0 0 2
OMIT -1 1 1
REM <olex2.extras>
REM <HklSrc "%.\\chsu242LT_0m.hkl">
REM </olex2.extras>

WGHT    0.059000    2.509600
FVAR       0.27185
O3C   4    0.146326    0.073390    0.499363    11.00000    0.05599    0.05938 =
         0.06548    0.01458   -0.00391   -0.01175
O4C   4    0.571593    0.019838    0.617104    11.00000    0.06012    0.05185 =
         0.08136    0.01248   -0.02307   -0.00559
AFIX 147
H4C   2    0.575101   -0.013387    0.649646    11.00000   -1.50000
AFIX   0
N1C   3    0.036747    0.125648    0.426189    11.00000    0.04535    0.07029 =
         0.07664    0.00968    0.00527    0.00428
AFIX  93
H1CA  2   -0.008604    0.130326    0.415017    11.00000   -1.20000
H1CB  2    0.050686    0.091789    0.458726    11.00000   -1.20000
AFIX   0
C1C   1    0.158957    0.164162    0.407745    11.00000    0.04529    0.03190 =
         0.04410   -0.00550   -0.00400   -0.00170
C2C   1    0.203625    0.209382    0.366414    11.00000    0.05781    0.05064 =
         0.04910    0.00356   -0.00434   -0.00484
AFIX  43
H2C   2    0.253434    0.204811    0.373901    11.00000   -1.20000
AFIX   0
C3C   1    0.178309    0.260003    0.315559    11.00000    0.07714    0.06247 =
         0.05505    0.01550   -0.00318   -0.00509
AFIX  43
H3C   2    0.210148    0.289489    0.288234    11.00000   -1.20000
AFIX   0
C4C   1    0.105942    0.267618    0.304527    11.00000    0.08820    0.05213 =
         0.05401    0.00284   -0.01238    0.00694
AFIX  43
H4CA  2    0.088046    0.303989    0.270477    11.00000   -1.20000
AFIX   0
C5C   1    0.060499    0.224039    0.341522    11.00000    0.05919    0.04585 =
         0.06460   -0.01158   -0.01649    0.01209
AFIX  43
H5C   2    0.010999    0.229595    0.332439    11.00000   -1.20000
AFIX   0
C6C   1    0.084706    0.170201    0.393572    11.00000    0.04832    0.03710 =
         0.05472   -0.01012    0.00126    0.00073
C9C   1    0.187040    0.115310    0.464897    11.00000    0.04769    0.03187 =
         0.04695   -0.00151    0.00246   -0.00478
C10C  1    0.263218    0.113534    0.482844    11.00000    0.04517    0.03415 =
         0.04929    0.00169   -0.00188   -0.00412
AFIX  43
H10C  2    0.295688    0.137200    0.452366    11.00000   -1.20000
AFIX   0
C11C  1    0.287795    0.079212    0.541324    11.00000    0.04802    0.03646 =
         0.04715   -0.00484   -0.00070   -0.00274
AFIX  43
H11C  2    0.253263    0.058298    0.571090    11.00000   -1.20000
AFIX   0
C12C  1    0.361377    0.070400    0.564310    11.00000    0.05086    0.03182 =
         0.04243   -0.00392   -0.00563   -0.00313
C13C  1    0.379069    0.019623    0.620140    11.00000    0.06012    0.04082 =
         0.04408   -0.00226    0.00110    0.00051
AFIX  43
H13C  2    0.342053   -0.003478    0.645666    11.00000   -1.20000
AFIX   0
C14C  1    0.447477    0.002457    0.638838    11.00000    0.06922    0.04033 =
         0.03912    0.00047   -0.00890    0.00352
AFIX  43
H14C  2    0.457707   -0.033047    0.676202    11.00000   -1.20000
AFIX   0
C15C  1    0.501617    0.036688    0.603453    11.00000    0.05191    0.03675 =
         0.06022   -0.00228   -0.02236   -0.00008
C16C  1    0.486149    0.091060    0.550286    11.00000    0.04725    0.05548 =
         0.08271    0.02222   -0.00921   -0.00945
AFIX  43
H16C  2    0.523505    0.117264    0.527473    11.00000   -1.20000
AFIX   0
C17C  1    0.417052    0.106631    0.531003    11.00000    0.05254    0.04448 =
         0.06367    0.01699   -0.00838   -0.00430
AFIX  43
H17C  2    0.407059    0.142909    0.494140    11.00000   -1.20000
AFIX   0

O3B   4    0.290221    0.422303    0.693149    11.00000    0.06807    0.03275 =
         0.06763    0.00547   -0.03087   -0.00331
O4B   4    0.397286    0.904113    0.779782    11.00000    0.06486    0.03084 =
         0.06012   -0.00626   -0.02299   -0.00350
AFIX 147
H4B   2    0.433323    0.906490    0.806231    11.00000   -1.50000
AFIX   0
N1B   3    0.219136    0.308714    0.627305    11.00000    0.06689    0.03516 =
         0.09177   -0.00638   -0.01605   -0.01291
AFIX  93
H1BA  2    0.205574    0.258932    0.619178    11.00000   -1.20000
H1BB  2    0.245042    0.320052    0.664559    11.00000   -1.20000
AFIX   0
C1B   1    0.220990    0.449065    0.592549    11.00000    0.03070    0.03834 =
         0.04367   -0.00708   -0.00325   -0.00171
C2B   1    0.198738    0.505652    0.542375    11.00000    0.03864    0.04971 =
         0.04473   -0.00650   -0.00717    0.00035
AFIX  43
H2B   2    0.211899    0.560340    0.548500    11.00000   -1.20000
AFIX   0
C3B   1    0.158545    0.484374    0.484736    11.00000    0.04838    0.07835 =
         0.04574   -0.01092   -0.01329    0.00654
AFIX  43
H3B   2    0.144392    0.523632    0.451512    11.00000   -1.20000
AFIX   0
C4B   1    0.139067    0.404319    0.476091    11.00000    0.04295    0.09462 =
         0.05977   -0.03383   -0.01252   -0.00190
AFIX  43
H4BA  2    0.111554    0.388927    0.436404    11.00000   -1.20000
AFIX   0
C5B   1    0.158720    0.347826    0.523420    11.00000    0.04249    0.06052 =
         0.07372   -0.03107   -0.00276   -0.00982
AFIX  43
H5B   2    0.144177    0.293712    0.516456    11.00000   -1.20000
AFIX   0
C6B   1    0.200206    0.367669    0.582642    11.00000    0.03666    0.04350 =
         0.05984   -0.01442   -0.00183   -0.00395
C9B   1    0.265394    0.473475    0.652387    11.00000    0.03568    0.03320 =
         0.04618   -0.00123   -0.00504   -0.00212
C10B  1    0.280695    0.558755    0.664851    11.00000    0.04135    0.03157 =
         0.04051    0.00051   -0.00859   -0.00085
AFIX  43
H10B  2    0.258523    0.597123    0.635015    11.00000   -1.20000
AFIX   0
C11B  1    0.323390    0.585453    0.714987    11.00000    0.04531    0.03012 =
         0.04428    0.00322   -0.01224   -0.00170
AFIX  43
H11B  2    0.344599    0.545496    0.743885    11.00000   -1.20000
AFIX   0
C12B  1    0.342169    0.668058    0.731726    11.00000    0.03606    0.03109 =
         0.03252   -0.00016   -0.00323   -0.00312
C13B  1    0.391012    0.684949    0.785065    11.00000    0.06271    0.03470 =
         0.05068    0.00642   -0.02509   -0.00466
AFIX  43
H13B  2    0.411487    0.641670    0.810657    11.00000   -1.20000
AFIX   0
C14B  1    0.410601    0.762452    0.801918    11.00000    0.05328    0.03836 =
         0.04078    0.00186   -0.02065   -0.00698
AFIX  43
H14B  2    0.443956    0.772018    0.838704    11.00000   -1.20000
AFIX   0
C15B  1    0.381825    0.825662    0.765457    11.00000    0.03992    0.03414 =
         0.03696   -0.00494   -0.00223   -0.00383
C16B  1    0.332867    0.810690    0.712358    11.00000    0.05512    0.03360 =
         0.05168    0.00110   -0.02183    0.00164
AFIX  43
H16B  2    0.312624    0.854203    0.686895    11.00000   -1.20000
AFIX   0
C17B  1    0.313406    0.733160    0.696305    11.00000    0.04334    0.03722 =
         0.04270   -0.00276   -0.01627   -0.00182
AFIX  43
H17B  2    0.279384    0.724024    0.660014    11.00000   -1.20000
AFIX   0

O3A   4    0.516258    0.577141    0.357785    11.00000    0.06729    0.04099 =
         0.07771    0.01045   -0.03121   -0.00447
O4A   4    0.387538    0.097647    0.292424    11.00000    0.08395    0.03496 =
         0.06719    0.00333   -0.04081   -0.00628
AFIX 147
H4A   2    0.356512    0.094894    0.260502    11.00000   -1.50000
AFIX   0
N1A   3    0.592146    0.688262    0.421041    11.00000    0.10367    0.03949 =
         0.08841    0.00196   -0.02322   -0.02075
AFIX  93
H1AA  2    0.608470    0.737299    0.427503    11.00000   -1.20000
H1AB  2    0.563235    0.677819    0.385694    11.00000   -1.20000
AFIX   0
C1A   1    0.586951    0.548512    0.457266    11.00000    0.03203    0.03952 =
         0.04797   -0.00756   -0.00070    0.00081
C2A   1    0.609239    0.492174    0.507337    11.00000    0.04153    0.04636 =
         0.04990   -0.00855   -0.00454    0.00713
AFIX  43
H2A   2    0.593191    0.438261    0.502976    11.00000   -1.20000
AFIX   0
C3A   1    0.653195    0.512026    0.562159    11.00000    0.04923    0.06785 =
         0.04736   -0.01016   -0.00804    0.01127
AFIX  43
H3A   2    0.666678    0.472745    0.595609    11.00000   -1.20000
AFIX   0
C4A   1    0.677817    0.590432    0.568201    11.00000    0.04375    0.08304 =
         0.05214   -0.02793   -0.00295   -0.00398
AFIX  43
H4AA  2    0.709144    0.604530    0.605553    11.00000   -1.20000
AFIX   0
C5A   1    0.657722    0.646652    0.521640    11.00000    0.05323    0.06196 =
         0.06260   -0.02248    0.00239   -0.01606
AFIX  43
H5A   2    0.675298    0.699852    0.526920    11.00000   -1.20000
AFIX   0
C6A   1    0.611495    0.628935    0.465442    11.00000    0.04834    0.04563 =
         0.05760   -0.00942   -0.00011   -0.00492
C9A   1    0.540259    0.525729    0.398677    11.00000    0.03559    0.03529 =
         0.05262   -0.00053   -0.00613    0.00165
C10A  1    0.521430    0.441102    0.387795    11.00000    0.03979    0.03520 =
         0.05006   -0.00049   -0.00953    0.00157
AFIX  43
H10A  2    0.539821    0.402748    0.419922    11.00000   -1.20000
AFIX   0
C11A  1    0.480421    0.414870    0.336010    11.00000    0.04757    0.03706 =
         0.04658    0.00218   -0.00937    0.00122
AFIX  43
H11A  2    0.464148    0.453950    0.303506    11.00000   -1.20000
AFIX   0
C12A  1    0.457548    0.332345    0.323530    11.00000    0.03702    0.03528 =
         0.04161   -0.00128   -0.00655    0.00325
C13A  1    0.410779    0.314132    0.269032    11.00000    0.05760    0.03937 =
         0.04826    0.00622   -0.02142   -0.00130
AFIX  43
H13A  2    0.395027    0.356013    0.239003    11.00000   -1.20000
AFIX   0
C14A  1    0.386499    0.236867    0.257226    11.00000    0.06032    0.04197 =
         0.04494    0.00212   -0.02423   -0.00564
AFIX  43
H14A  2    0.354354    0.226108    0.219687    11.00000   -1.20000
AFIX   0
C15A  1    0.409209    0.175479    0.300260    11.00000    0.04938    0.03407 =
         0.04628   -0.00211   -0.01216   -0.00013
C16A  1    0.456181    0.192144    0.354695    11.00000    0.06159    0.03664 =
         0.04781    0.00376   -0.02202    0.00283
AFIX  43
H16A  2    0.472641    0.149963    0.384060    11.00000   -1.20000
AFIX   0
C17A  1    0.479058    0.269498    0.366372    11.00000    0.04902    0.03896 =
         0.04670   -0.00463   -0.01953    0.00296
AFIX  43
H17A  2    0.510300    0.280207    0.404629    11.00000   -1.20000
AFIX   0

O3D   4   -0.008344    0.811630    0.383122    11.00000    0.06006    0.03824 =
         0.07073    0.00383   -0.02810    0.00133
O4D   4   -0.085529    0.329964    0.270828    11.00000    0.09201    0.03460 =
         0.05552   -0.00139   -0.03562   -0.00284
AFIX 147
H4D   2   -0.116311    0.326776    0.238713    11.00000   -1.50000
AFIX   0
N1D   3    0.078065    0.920259    0.440313    11.00000    0.06158    0.03520 =
         0.07408    0.00014   -0.01835   -0.00780
AFIX  93
H1DA  2    0.093220    0.969384    0.448781    11.00000   -1.20000
H1DB  2    0.049726    0.910813    0.404327    11.00000   -1.20000
AFIX   0
C1D   1    0.074462    0.778945    0.472702    11.00000    0.03144    0.03664 =
         0.04351   -0.00331   -0.00172    0.00051
C2D   1    0.097014    0.720802    0.521079    11.00000    0.04745    0.03949 =
         0.04409   -0.00087   -0.00505    0.00069
AFIX  43
H2D   2    0.081840    0.666813    0.514718    11.00000   -1.20000
AFIX   0
C3D   1    0.139876    0.738924    0.576849    11.00000    0.05287    0.05491 =
         0.04422    0.00100   -0.00942    0.00460
AFIX  43
H3D   2    0.153612    0.698426    0.609103    11.00000   -1.20000
AFIX   0
C4D   1    0.163214    0.817828    0.585771    11.00000    0.04381    0.06486 =
         0.04425   -0.01129   -0.00876    0.00193
AFIX  43
H4DA  2    0.193109    0.831057    0.624435    11.00000   -1.20000
AFIX   0
C5D   1    0.143772    0.875898    0.539953    11.00000    0.03967    0.04570 =
         0.05698   -0.01188   -0.00405   -0.00541
AFIX  43
H5D   2    0.161142    0.928994    0.546611    11.00000   -1.20000
AFIX   0
C6D   1    0.098340    0.859237    0.482632    11.00000    0.03486    0.04111 =
         0.04831   -0.00333   -0.00131    0.00079
C9D   1    0.023678    0.758323    0.416310    11.00000    0.03453    0.03845 =
         0.04533   -0.00017   -0.00387    0.00024
C10D  1    0.011296    0.673853    0.399318    11.00000    0.04094    0.03545 =
         0.05085   -0.00037   -0.01057    0.00069
AFIX  43
H10D  2    0.037809    0.634399    0.424371    11.00000   -1.20000
AFIX   0
C11D  1   -0.034974    0.649097    0.350780    11.00000    0.03823    0.03723 =
         0.04329    0.00062   -0.00551    0.00151
AFIX  43
H11D  2   -0.060975    0.689577    0.326475    11.00000   -1.20000
AFIX   0
C12D  1   -0.049811    0.566441    0.331136    11.00000    0.03348    0.03833 =
         0.03911    0.00049   -0.00367   -0.00117
C13D  1   -0.093985    0.549280    0.274051    11.00000    0.04120    0.03971 =
         0.04111    0.00478   -0.00974   -0.00042
AFIX  43
H13D  2   -0.115685    0.592367    0.249169    11.00000   -1.20000
AFIX   0
C14D  1   -0.107035    0.471534    0.252727    11.00000    0.04721    0.04318 =
         0.03740    0.00169   -0.01345   -0.00465
AFIX  43
H14D  2   -0.137211    0.461560    0.213534    11.00000   -1.20000
AFIX   0
C15D  1   -0.075995    0.407856    0.288637    11.00000    0.05195    0.03703 =
         0.03915    0.00036   -0.01094   -0.00421
C16D  1   -0.032828    0.423664    0.346457    11.00000    0.06310    0.03779 =
         0.04770    0.00261   -0.02152    0.00214
AFIX  43
H16D  2   -0.012018    0.380423    0.371843    11.00000   -1.20000
AFIX   0
C17D  1   -0.020151    0.500985    0.366991    11.00000    0.04921    0.04138 =
         0.04259    0.00070   -0.01693   -0.00274
AFIX  43
H17D  2    0.009539    0.510576    0.406599    11.00000   -1.20000
AFIX   0

O3E   4    0.177837    0.808363    0.334469    11.00000    0.06070    0.04106 =
         0.04505   -0.00469   -0.01786    0.00834
O4E   4    0.143501    0.350617    0.152376    11.00000    0.05571    0.03424 =
         0.06398   -0.01209   -0.00975    0.00159
AFIX 147
H4E   2    0.101521    0.340933    0.139319    11.00000   -1.50000
AFIX   0
N1E   3    0.261508    0.916486    0.397383    11.00000    0.06839    0.03302 =
         0.06346   -0.00484   -0.02046   -0.00018
AFIX  93
H1EA  2    0.276784    0.965079    0.407795    11.00000   -1.20000
H1EB  2    0.231478    0.909352    0.362288    11.00000   -1.20000
AFIX   0
C1E   1    0.262814    0.772769    0.420478    11.00000    0.03656    0.03599 =
         0.03277   -0.00475    0.00027    0.00175
C2E   1    0.289208    0.710761    0.463559    11.00000    0.04548    0.03800 =
         0.04036   -0.00306   -0.00310    0.00280
AFIX  43
H2E   2    0.275084    0.656978    0.454172    11.00000   -1.20000
AFIX   0
C3E   1    0.334589    0.725644    0.518535    11.00000    0.05326    0.05247 =
         0.04569   -0.00167   -0.01300    0.01078
AFIX  43
H3E   2    0.351141    0.682945    0.547284    11.00000   -1.20000
AFIX   0
C4E   1    0.356042    0.804121    0.531616    11.00000    0.04494    0.06169 =
         0.05130   -0.01368   -0.01538    0.00616
AFIX  43
H4EA  2    0.387867    0.814991    0.569387    11.00000   -1.20000
AFIX   0
C5E   1    0.332085    0.865556    0.491067    11.00000    0.04249    0.04420 =
         0.05215   -0.01318   -0.00707   -0.00199
AFIX  43
H5E   2    0.348139    0.918607    0.500647    11.00000   -1.20000
AFIX   0
C6E   1    0.284261    0.852548    0.435449    11.00000    0.04029    0.03696 =
         0.04320   -0.00676   -0.00127    0.00335
C9E   1    0.214376    0.754579    0.362137    11.00000    0.03936    0.03589 =
         0.03279   -0.00246   -0.00054    0.00078
C10E  1    0.211223    0.671963    0.335188    11.00000    0.04504    0.03778 =
         0.03734   -0.00331   -0.00418    0.00381
AFIX  43
H10E  2    0.246663    0.634816    0.350203    11.00000   -1.20000
AFIX   0
C11E  1    0.160844    0.647123    0.290696    11.00000    0.04111    0.03696 =
         0.03821   -0.00052   -0.00159    0.00129
AFIX  43
H11E  2    0.123338    0.683747    0.280609    11.00000   -1.20000
AFIX   0
C12E  1    0.157113    0.569490    0.255722    11.00000    0.04110    0.03327 =
         0.03618   -0.00065   -0.00257   -0.00066
C13E  1    0.095171    0.547644    0.219491    11.00000    0.03889    0.03797 =
         0.04970   -0.00316   -0.00557    0.00372
AFIX  43
H13E  2    0.056002    0.583506    0.218562    11.00000   -1.20000
AFIX   0
C14E  1    0.089157    0.475620    0.185042    11.00000    0.04065    0.03895 =
         0.05318   -0.00538   -0.01053   -0.00087
AFIX  43
H14E  2    0.046083    0.461866    0.161280    11.00000   -1.20000
AFIX   0
C15E  1    0.146349    0.423036    0.185131    11.00000    0.04765    0.03117 =
         0.04126   -0.00267   -0.00220   -0.00264
C16E  1    0.209062    0.444226    0.219548    11.00000    0.04410    0.03702 =
         0.05507   -0.00260   -0.00655    0.00475
AFIX  43
H16E  2    0.248648    0.409019    0.218938    11.00000   -1.20000
AFIX   0
C17E  1    0.214274    0.516051    0.254620    11.00000    0.04160    0.03913 =
         0.04977   -0.00259   -0.01256   -0.00031
AFIX  43
H17E  2    0.257380    0.529525    0.278448    11.00000   -1.20000
AFIX   0
HKLF 4

REM  chsu242LT_0m in P2(1)/c Zellkonstanten stark von mon abweichend
REM R1 =  0.0579 for    8761 Fo > 4sig(Fo)  and  0.1182 for all   15117 data
REM    816 parameters refined using      0 restraints

END

WGHT      0.0615      2.5382

REM Instructions for potential hydrogen bonds
HTAB O4C O4A_$1
HTAB N1C O3C
EQIV $7 x, y-1, z
HTAB C14C O4B_$7
HTAB O4B O3A_$2
HTAB N1B O4E_$3
HTAB N1B O3B
HTAB O4A O3B_$4
HTAB N1A O3A
HTAB O4D O3E_$5
HTAB N1D O3C_$6
HTAB N1D O3D
HTAB C5D O3C_$6
HTAB O4E O3D_$5
HTAB N1E O3E

REM Highest difference peak  0.427,  deepest hole -0.267,  1-sigma level  0.040
Q1    1   0.0444  0.2828  0.2671  11.00000  0.05    0.43
Q2    1   0.2548  0.0354  0.5867  11.00000  0.05    0.42
Q3    1   0.3606 -0.0049  0.6724  11.00000  0.05    0.33
Q4    1   0.0878  0.8163  0.4707  11.00000  0.05    0.22
Q5    1   0.3298  0.6312  0.7249  11.00000  0.05    0.21
Q6    1   0.4583  0.3095  0.3534  11.00000  0.05    0.21
Q7    1   0.2790  0.8145  0.4220  11.00000  0.05    0.21
Q8    1   0.5115  0.0856  0.5815  11.00000  0.05    0.20
Q9    1   0.0796  0.1669  0.4353  11.00000  0.05    0.20
Q10   1   0.0517  0.7678  0.4486  11.00000  0.05    0.20
Q11   1   0.0405  0.2022  0.3843  11.00000  0.05    0.20
Q12   1   0.2361  0.4605  0.6232  11.00000  0.05    0.20
Q13   1   0.3735  0.6724  0.7487  11.00000  0.05    0.20
Q14   1   0.1202  0.5402  0.2571  11.00000  0.05    0.19
Q15   1   0.4728  0.3659  0.3294  11.00000  0.05    0.19
Q16   1   0.6002  0.5870  0.4602  11.00000  0.05    0.19
Q17   1   0.3890  0.2105  0.2903  11.00000  0.05    0.19
Q18   1   0.4081  0.7239  0.7809  11.00000  0.05    0.19
Q19   1   0.3361  0.6975  0.7102  11.00000  0.05    0.18
Q20   1   0.3205  0.7679  0.7222  11.00000  0.05    0.18
;
_shelx_res_checksum               29851
_shelx_hkl_file
;
   1   0   0 0.10970 0.15983   5
   1   0   0 -0.0170 0.08414   2
   1   0   0 0.04027 0.09675   2
  -2   0   0 0.34874 0.41631   5
  -2   0   0 0.23728 0.22984   2
  -2   0   0 0.12541 0.19799   2
   2   0   0 0.98968 0.37029   2
   2   0   0 0.45074 0.35815   2
   2   0   0 0.48406 0.36618   5
  -3   0   0 378.742 10.7339   2
  -3   0   0 383.467 11.6524   5
  -3   0   0 392.847 10.7372   2
   3   0   0 373.900 10.7165   2
   3   0   0 379.589 11.7055   5
   3   0   0 397.593 10.7658   2
  -4   0   0 2702.77 71.1183   2
  -4   0   0 2729.56 72.5234   5
  -4   0   0 2676.58 71.1355   2
   4   0   0 2746.87 71.1886   2
   4   0   0 2676.51 72.5065   2
   4   0   0 2720.47 75.8994   5
  -5   0   0 178.844 7.31229   5
  -5   0   0 182.141 5.91865   2
  -5   0   0 175.359 5.92335   2
   5   0   0 176.802 7.85794   5
   5   0   0 187.284 6.10448   2
   5   0   0 181.680 6.14995   2
  -6   0   0 73.1355 3.45363   2
  -6   0   0 75.0727 5.11267   5
  -6   0   0 72.0339 3.52853   2
   6   0   0 74.8032 3.40334   2
   6   0   0 75.2630 4.99124   5
   6   0   0 65.9985 2.85434   7
   6   0   0 71.2246 3.29155   2
  -7   0   0 1.16389 0.96729   2
  -7   0   0 -1.0518 1.30982   5
  -7   0   0 0.89349 0.89451   2
   7   0   0 0.12560 0.87524   2
   7   0   0 0.53531 1.01328   2
   7   0   0 -0.5375 0.66358   7
   7   0   0 1.75551 2.49424   5
  -8   0   0 5.43673 1.34692   2
  -8   0   0 5.88705 1.37795   2
  -8   0   0 8.61479 2.58338   5
   8   0   0 6.53543 1.71458   2
   8   0   0 5.49136 1.83516   2
   8   0   0 8.06317 1.42004   7
   8   0   0 6.10380 2.36867   5
  -9   0   0 611.259 17.9675   2
   9   0   0 603.069 18.0924   2
   9   0   0 587.047 18.0525   2
   9   0   0 619.749 21.3134   5
 -10   0   0 342.249 11.1358   2
  10   0   0 345.290 14.8998   5
  10   0   0 312.699 11.3901   2
  10   0   0 349.640 11.6558   2
  11   0   0 6.24562 3.13943   5
  11   0   0 6.47358 2.29855   2
  11   0   0 7.68728 2.55126   2
 -12   0   0 187.295 7.85083   2
  12   0   0 198.692 12.1460   5
  12   0   0 196.933 8.04155   2
  12   0   0 174.432 7.80404   2
 -13   0   0 65.4483 4.39655   2
  13   0   0 73.2032 5.50477   2
  13   0   0 71.7085 7.69799   5
  13   0   0 59.7886 4.94509   2
 -14   0   0 36.4409 3.54283   2
  14   0   0 37.5876 4.58259   2
  14   0   0 29.9380 6.65358   5
 -15   0   0 140.912 7.37533   2
 -15   0   0 145.635 8.14808   3
  15   0   0 148.437 11.5230   5
  15   0   0 145.192 7.67343   2
 -16   0   0 886.897 27.4822   3
 -16   0   0 879.725 26.9293   2
  16   0   0 881.257 27.7975   2
  16   0   0 881.877 33.5766   5
 -17   0   0 344.168 13.8768   3
 -17   0   0 337.600 12.6185   2
  17   0   0 314.415 18.0532   5
  17   0   0 332.212 13.8937   2
 -18   0   0 -2.9636 2.20759   3
 -18   0   0 -1.8700 2.60051   2
  18   0   0 -4.2667 2.35804   2
  18   0   0 -1.5244 4.65442   5
 -19   0   0 17.0325 4.45353   3
 -19   0   0 24.1541 3.94929   2
  19   0   0 6.47165 7.81539   5
  19   0   0 24.7001 4.87130   2
 -20   0   0 7.32011 2.44542   2
 -20   0   0 10.4568 4.29142   3
  20   0   0 9.34406 4.57842   2
  20   0   0 6.44622 6.05320   5
 -21   0   0 -3.3456 2.64947   3
  21   0   0 -3.9991 8.12633   5
  21   0   0 6.63173 3.46183   2
 -22   0   0 1.85781 4.31758   3
  22   0   0 6.06626 4.45617   2
  22   0   0 -4.7692 6.12022   5
 -23   0   0 -3.4535 4.36982   3
  23   0   0 -18.391 9.06946   5
  23   0   0 5.03734 4.65307   2
 -24   0   0 -0.7736 3.35216   3
  24   0   0 -1.0729 3.48648   2
 -25   0   0 11.9707 5.40651   3
  24  -1   0 3.73252 3.54640   2
  24  -1   0 -26.243 9.17653   5
 -24   1   0 7.70769 3.89103   3
  23  -1   0 0.67870 4.50132   2
  23  -1   0 -17.371 8.51667   5
 -23   1   0 4.26144 4.69214   3
  22  -1   0 -10.085 5.52734   5
  22  -1   0 -4.3185 4.12344   2
 -22   1   0 9.60704 4.79158   3
  21  -1   0 3.39880 3.15140   2
  21  -1   0 -7.9648 7.82118   5
 -21   1   0 -0.9187 2.78668   3
  20  -1   0 4.01200 3.96248   2
  20  -1   0 -8.4151 7.34481   5
 -20   1   0 -2.4122 3.83725   3
  19  -1   0 34.2152 5.33345   2
  19  -1   0 40.9325 7.74981   5
 -19   1   0 29.4424 4.57499   3
 -19   1   0 34.3507 3.78768   2
  18  -1   0 -3.3041 3.44396   2
  18  -1   0 -5.7951 6.21895   5
 -18   1   0 -0.6616 2.39690   2
 -18   1   0 1.54361 3.44288   3
  17  -1   0 -4.4643 5.95780   5
  17  -1   0 3.89592 2.56699   2
 -17   1   0 6.11020 2.70098   2
 -17   1   0 4.80702 2.73811   3
  16  -1   0 28.2435 4.48627   2
  16  -1   0 25.9803 5.94607   5
 -16   1   0 28.2261 3.66086   2
 -16   1   0 26.8225 4.57658   3
  15  -1   0 16.0381 3.66872   2
  15  -1   0 5.40315 5.78473   5
 -15   1   0 9.45628 2.71622   3
 -15   1   0 11.9870 2.29774   2
  14  -1   0 39.2270 3.90603   2
  14  -1   0 52.0111 4.43767   2
  14  -1   0 43.6298 7.05400   5
 -14   1   0 45.7113 4.68369   3
 -14   1   0 51.4501 4.27776   2
  13  -1   0 39.1346 5.72048   5
  13  -1   0 38.5968 3.84334   2
  13  -1   0 45.3302 3.86810   2
 -13   1   0 36.2823 3.75299   3
 -13   1   0 38.6401 3.58208   2
  12  -1   0 132.530 10.4233   5
  12  -1   0 123.595 6.31162   2
  12  -1   0 137.890 6.67821   2
 -12   1   0 128.372 5.75955   2
 -12   1   0 121.586 6.12587   3
  11  -1   0 156.734 10.3899   5
  11  -1   0 145.670 6.57285   2
  11  -1   0 167.084 7.14413   2
 -11   1   0 167.851 6.67073   2
 -11   1   0 156.873 7.03173   3
  10  -1   0 -2.3897 1.41360   2
  10  -1   0 1.13773 1.39307   2
  10  -1   0 -0.4014 2.29271   5
 -10   1   0 -1.2964 1.36428   2
   9  -1   0 148.895 8.26819   5
   9  -1   0 128.817 5.55378   2
   9  -1   0 127.816 5.72463   2
  -9   1   0 130.713 5.72425   2
  -9   1   0 140.083 5.40988   2
   8  -1   0 87.1217 4.29219   2
   8  -1   0 82.6726 5.93291   5
   8  -1   0 82.9399 3.89618   2
  -8   1   0 85.7096 6.16036   5
  -8   1   0 89.9986 4.00353   2
  -8   1   0 72.9746 3.69084   2
   7  -1   0 50.2767 4.49522   5
   7  -1   0 41.6184 2.78164   2
   7  -1   0 48.6424 3.06529   2
   7  -1   0 46.1341 1.49758   6
  -7   1   0 46.6193 4.63071   5
  -7   1   0 45.6225 2.82748   2
  -7   1   0 47.0016 2.74427   2
   6  -1   0 41.8309 2.34947   2
   6  -1   0 44.9076 1.43717   6
   6  -1   0 43.9755 2.76649   2
   6  -1   0 39.8579 3.93698   5
  -6   1   0 47.6807 2.63584   2
  -6   1   0 43.3543 2.28688   2
  -6   1   0 45.5171 4.30288   5
   5  -1   0 573.048 16.1869   2
   5  -1   0 577.281 16.2126   2
   5  -1   0 589.518 15.2570   6
   5  -1   0 586.927 18.0706   5
  -5   1   0 592.829 18.0604   5
  -5   1   0 562.927 16.1151   2
  -5   1   0 573.982 16.0833   2
   4  -1   0 3668.24 94.7174   6
   4  -1   0 3499.44 96.6913   2
   4  -1   0 3637.45 101.722   5
   4  -1   0 3717.35 97.0931   2
  -4   1   0 3597.30 98.6146   5
  -4   1   0 3590.03 96.2405   3
  -4   1   0 3466.39 95.6168   2
  -4   1   0 3620.76 96.5730   2
   3  -1   0 492.320 14.6278   5
   3  -1   0 502.798 12.9768   6
   3  -1   0 489.713 13.3547   2
   3  -1   0 499.997 13.3628   2
  -3   1   0 493.717 13.3061   2
  -3   1   0 493.115 14.6623   5
  -3   1   0 473.459 13.3121   2
  -3   1   0 487.102 13.5813   3
   2  -1   0 0.83439 0.29541   2
   2  -1   0 1.11539 0.19385   6
   2  -1   0 0.63672 0.22742   2
   2  -1   0 0.05560 0.32382   3
  -2   1   0 0.97793 0.36654   3
   1  -1   0 0.14783 0.19221   3
   1  -1   0 0.07116 0.15385   4
   1  -1   0 0.01265 0.12197   1
  -1   1   0 0.00465 0.10751   1
  -1   1   0 -0.1523 0.23175   4
  -1   1   0 -0.0936 0.13419   3
   0  -1   0 -0.0302 0.09835   1
   0  -1   0 0.09828 0.09768   2
   0  -1   0 -0.1037 0.09479   2
   0  -1   0 0.02055 0.05204   7
   0   1   0 -0.0797 0.09846   4
  -1  -1   0 -0.1927 0.22515   2
  -1  -1   0 -0.1107 0.15616   2
  -1  -1   0 -0.1272 0.16219   5
  -1  -1   0 0.04283 0.13604   7
   1   1   0 0.05394 0.18610   5
   1   1   0 0.23225 0.23604   2
   1   1   0 0.06778 0.22739   2
  -2  -1   0 0.05268 0.53214   5
  -2  -1   0 0.49737 0.46134   2
  -2  -1   0 1.33617 0.38846   7
  -2  -1   0 0.79959 0.49415   2
   2   1   0 0.17932 0.36699   2
   2   1   0 0.28906 0.18210   7
   2   1   0 0.50872 0.33570   2
   2   1   0 0.18510 0.61533   5
  -3  -1   0 503.018 14.7765   5
  -3  -1   0 493.608 13.6078   7
  -3  -1   0 516.537 14.0196   2
  -3  -1   0 488.748 13.9645   2
   3   1   0 495.076 14.0006   2
   3   1   0 503.769 13.9969   2
   3   1   0 525.188 14.8737   5
   3   1   0 502.664 13.6112   7
  -4  -1   0 3498.83 92.8905   2
  -4  -1   0 3571.31 100.721   5
  -4  -1   0 3508.27 95.3706   2
   4   1   0 3640.51 95.6988   2
   4   1   0 3567.74 94.3473   2
   4   1   0 3589.42 99.6751   5
   4   1   0 3421.86 95.0735   7
  -5  -1   0 549.949 15.7261   2
  -5  -1   0 548.905 15.6188   2
  -5  -1   0 555.111 17.0632   5
   5   1   0 537.499 15.7228   2
   5   1   0 527.480 15.0763   7
   5   1   0 561.259 15.7161   2
   5   1   0 554.293 17.3571   5
  -6  -1   0 36.2491 4.17819   5
  -6  -1   0 41.5441 2.86526   2
  -6  -1   0 40.1630 2.79619   2
   6   1   0 42.4503 2.56191   2
   6   1   0 42.1330 5.08875   5
   6   1   0 37.5835 2.98090   2
   6   1   0 38.5415 2.06806   7
  -7  -1   0 41.0946 3.00418   2
  -7  -1   0 41.3324 4.43156   5
  -7  -1   0 37.1217 1.48519   6
  -7  -1   0 40.5016 2.66113   2
   7   1   0 41.9797 2.83730   2
   7   1   0 38.4040 2.96671   2
   7   1   0 36.9912 2.12192   7
   7   1   0 34.8222 4.12867   5
  -8  -1   0 93.7655 2.84570   6
  -8  -1   0 90.4578 4.34420   2
  -8  -1   0 87.4926 6.27401   5
  -8  -1   0 94.3381 4.59608   2
   8   1   0 89.0159 3.71369   7
   8   1   0 88.4646 4.34973   2
   8   1   0 95.4380 4.83116   2
   8   1   0 91.9388 7.14060   5
  -9  -1   0 130.023 3.85415   6
  -9  -1   0 128.630 5.57199   2
   9   1   0 141.045 8.95181   5
   9   1   0 131.711 6.01129   2
   9   1   0 128.006 5.78650   2
 -10  -1   0 -0.7664 1.21848   2
  10   1   0 3.67629 2.06899   2
  10   1   0 -1.3997 1.75833   2
  10   1   0 1.21102 2.53746   5
 -11  -1   0 172.697 7.21930   2
  11   1   0 164.351 9.87585   5
  11   1   0 167.941 7.20198   2
  11   1   0 149.975 6.93427   2
 -12  -1   0 135.599 6.25003   2
  12   1   0 139.479 10.7572   5
  12   1   0 125.834 6.93623   2
  12   1   0 130.615 6.88687   2
 -13  -1   0 37.4760 3.58539   2
  13   1   0 36.3941 3.80749   2
  13   1   0 36.5918 5.54482   5
 -14  -1   0 56.1117 4.77194   2
  14   1   0 56.3486 7.76396   5
  14   1   0 52.2420 4.70291   2
 -15  -1   0 6.37795 2.24824   2
  15   1   0 6.46281 3.29628   2
  15   1   0 6.67605 4.47129   5
 -16  -1   0 22.0669 3.35403   2
  16   1   0 20.4868 3.66758   2
  16   1   0 24.5419 7.49505   5
 -17  -1   0 3.39337 3.00418   2
  17   1   0 2.47075 3.92142   2
  17   1   0 1.25986 4.80468   5
 -18  -1   0 -8.5358 2.98222   3
 -18  -1   0 2.24229 2.86399   2
  18   1   0 -1.4069 6.71964   5
  18   1   0 2.93160 3.87828   2
 -19  -1   0 41.3811 4.45582   2
 -19  -1   0 42.3567 5.56048   3
  19   1   0 31.9075 7.43938   5
  19   1   0 37.4352 5.08154   2
 -20  -1   0 1.52201 3.07492   2
 -20  -1   0 1.33208 2.59358   3
  20   1   0 -1.4106 3.88292   2
  20   1   0 -14.997 7.39271   5
 -21  -1   0 0.59278 2.75800   3
  21   1   0 0.37760 3.06980   2
  21   1   0 -5.9116 5.71835   5
 -22  -1   0 -4.1177 3.83221   3
  22   1   0 -18.516 8.01125   5
  22   1   0 0.77863 3.35704   2
 -23  -1   0 8.86527 3.79069   3
  23   1   0 5.41012 5.11507   2
  23   1   0 -11.737 6.53805   5
 -24  -1   0 2.38769 3.45426   3
  24   1   0 8.36295 5.02037   2
  24  -2   0 -1.2531 4.28802   2
 -24   2   0 -0.9561 3.36324   3
  23  -2   0 3.26372 4.38620   2
 -23   2   0 3.60586 4.97782   3
  22  -2   0 5.37223 4.42640   2
  22  -2   0 -3.7390 6.07170   5
 -22   2   0 3.53100 3.44855   3
  21  -2   0 5.55193 3.18080   2
  21  -2   0 -1.9195 5.56505   5
 -21   2   0 13.3253 5.02151   3
  20  -2   0 -3.0170 7.25089   5
  20  -2   0 1.88647 2.62519   2
 -20   2   0 7.77445 3.44530   3
  19  -2   0 2.94568 5.00787   5
  19  -2   0 4.64929 3.75634   2
 -19   2   0 11.1820 4.48308   3
  18  -2   0 -0.0336 4.48375   5
  18  -2   0 -0.4117 3.31511   2
 -18   2   0 4.26280 2.82921   3
 -18   2   0 2.29968 1.76265   2
  17  -2   0 30.8956 4.00156   2
  17  -2   0 27.3778 7.55884   5
 -17   2   0 32.0212 4.91704   3
 -17   2   0 36.5319 3.88183   2
  16  -2   0 -0.4347 5.61924   5
  16  -2   0 1.54063 2.35228   2
 -16   2   0 -0.5330 2.47504   3
 -16   2   0 1.02061 2.13779   2
  15  -2   0 32.9168 4.20568   2
  15  -2   0 26.4881 3.69127   2
  15  -2   0 18.8335 5.14773   5
 -15   2   0 29.7823 3.34574   2
 -15   2   0 30.6593 3.94128   3
  14  -2   0 22.7498 3.34145   2
  14  -2   0 22.8843 3.52295   2
  14  -2   0 19.7568 4.74485   5
 -14   2   0 23.9835 3.80179   3
 -14   2   0 19.4711 2.44600   2
  13  -2   0 21.6102 2.72374   2
  13  -2   0 24.3516 2.89501   2
  13  -2   0 18.3189 5.35029   5
 -13   2   0 20.3292 2.63055   2
 -13   2   0 27.2550 3.32307   3
  12  -2   0 40.1942 3.49906   2
  12  -2   0 45.0890 3.81480   2
  12  -2   0 43.6996 6.15886   5
 -12   2   0 44.5582 3.45278   2
 -12   2   0 46.4649 3.84206   3
  11  -2   0 -0.6120 1.03357   2
  11  -2   0 -0.6221 3.44506   5
  11  -2   0 1.83811 1.46022   2
 -11   2   0 0.14445 1.41408   3
 -11   2   0 -0.6522 0.95464   2
  10  -2   0 13.8628 0.82521   6
  10  -2   0 15.5470 4.09477   5
  10  -2   0 18.5764 2.49760   2
  10  -2   0 18.6433 2.37928   2
 -10   2   0 10.9339 2.56882   3
 -10   2   0 17.5423 2.13948   2
   9  -2   0 24.1684 1.08458   6
   9  -2   0 24.2310 4.19972   5
   9  -2   0 24.3954 2.47068   2
   9  -2   0 28.3709 2.67897   2
  -9   2   0 22.6091 2.19617   2
  -9   2   0 25.3640 2.39457   2
  -9   2   0 24.3224 2.86152   3
   8  -2   0 113.183 4.68204   2
   8  -2   0 112.745 7.48840   5
   8  -2   0 106.920 3.26473   6
   8  -2   0 111.598 4.75982   2
  -8   2   0 102.159 4.29063   2
  -8   2   0 105.523 4.81882   3
  -8   2   0 112.138 4.40816   2
   7  -2   0 1.49770 0.46367   6
   7  -2   0 1.33303 1.17451   2
   7  -2   0 1.10397 1.06894   2
   7  -2   0 -0.4680 1.57807   5
  -7   2   0 3.00105 1.14523   2
  -7   2   0 1.42716 1.07694   3
  -7   2   0 1.63913 0.95073   2
   6  -2   0 141.176 4.90563   2
   6  -2   0 139.548 4.95693   2
   6  -2   0 140.555 4.07378   6
   6  -2   0 140.628 7.37802   5
  -6   2   0 136.640 4.79203   2
  -6   2   0 132.116 4.59770   2
  -6   2   0 140.050 5.40491   3
   5  -2   0 606.578 16.5173   2
   5  -2   0 603.940 15.9907   6
   5  -2   0 597.146 16.5082   2
   5  -2   0 597.818 18.9005   5
  -5   2   0 596.841 16.3761   2
  -5   2   0 590.020 16.4297   2
   4  -2   0 320.599 8.93112   6
   4  -2   0 324.957 9.18200   2
   4  -2   0 331.636 11.1249   5
   4  -2   0 326.745 9.65408   3
   4  -2   0 334.016 9.20539   2
  -4   2   0 322.481 9.06014   2
  -4   2   0 321.467 9.67768   3
  -4   2   0 322.290 9.11424   2
   3  -2   0 411.616 10.6349   2
   3  -2   0 376.357 11.1412   3
   3  -2   0 378.337 10.6028   2
   3  -2   0 390.270 11.4491   4
   3  -2   0 389.113 10.6613   6
  -3   2   0 395.926 11.2203   3
  -3   2   0 399.323 10.5660   2
   2  -2   0 136.932 4.30055   3
   2  -2   0 129.778 4.39225   4
   2  -2   0 135.776 3.68331   2
   2  -2   0 132.105 4.10093   1
   2  -2   0 133.184 3.67968   2
  -2   2   0 138.512 4.28501   3
  -2   2   0 131.128 4.50959   4
  -2   2   0 130.524 4.07341   1
   1  -2   0 544.981 16.2684   3
   1  -2   0 665.764 16.2003   1
  -1   2   0 560.648 16.2839   3
  -1   2   0 654.821 16.5491   4
   0  -2   0 1.05713 0.33225   2
   0  -2   0 1.43015 0.30280   2
   0  -2   0 1.93499 0.24430   7
   0   2   0 0.62017 0.47490   4
   0   2   0 -0.0270 0.23213   2
   0   2   0 0.01214 0.19558   2
   0   2   0 -0.0988 0.23430   1
  -1  -2   0 653.194 16.8078   7
  -1  -2   0 608.162 17.4872   5
  -1  -2   0 636.372 17.1026   2
  -1  -2   0 650.882 17.1118   2
  -2  -2   0 118.812 3.97805   2
  -2  -2   0 122.216 3.61307   7
  -2  -2   0 120.636 3.98023   2
  -2  -2   0 119.982 4.49755   5
   2   2   0 125.018 4.57729   5
   2   2   0 117.837 3.97698   2
   2   2   0 122.657 3.59975   7
   2   2   0 122.318 4.04601   2
  -3  -2   0 413.706 11.3530   7
  -3  -2   0 407.062 11.8157   2
  -3  -2   0 413.769 12.6949   5
  -3  -2   0 413.509 11.8404   2
   3   2   0 408.632 11.8356   2
   3   2   0 411.706 11.8447   2
   3   2   0 424.210 12.7339   5
   3   2   0 415.956 11.3106   7
  -4  -2   0 307.240 9.37048   2
  -4  -2   0 301.563 8.68122   7
  -4  -2   0 307.295 9.32778   2
  -4  -2   0 303.391 10.4691   5
   4   2   0 309.378 9.40771   2
   4   2   0 304.320 10.4130   5
   4   2   0 302.500 8.68299   7
   4   2   0 294.005 9.29840   2
  -5  -2   0 586.793 17.0544   2
  -5  -2   0 605.685 18.5377   5
  -5  -2   0 595.933 16.4112   7
  -5  -2   0 597.711 17.0299   2
   5   2   0 587.510 16.3458   7
   5   2   0 582.073 17.0482   2
   5   2   0 597.376 17.0896   2
   5   2   0 608.462 18.5484   5
  -6  -2   0 133.810 6.89805   5
  -6  -2   0 134.535 5.23649   2
  -6  -2   0 127.327 4.54166   7
  -6  -2   0 134.403 5.38867   2
   6   2   0 126.241 4.56636   7
   6   2   0 127.957 5.34755   2
   6   2   0 124.853 5.20114   2
   6   2   0 145.861 7.07624   5
  -7  -2   0 0.64785 1.08755   2
  -7  -2   0 1.32197 2.24004   5
  -7  -2   0 2.51415 1.25078   2
   7   2   0 1.63783 1.14574   2
   7   2   0 0.66711 2.16318   5
   7   2   0 -0.2154 1.73061   2
   7   2   0 1.15792 0.78087   7
  -8  -2   0 98.6580 4.91916   2
  -8  -2   0 96.2867 6.61635   5
  -8  -2   0 90.0562 4.54362   2
   8   2   0 97.2266 6.69596   5
   8   2   0 95.5626 3.86536   7
   8   2   0 93.4530 4.63889   2
   8   2   0 100.856 5.20301   2
  -9  -2   0 29.1268 2.77406   2
   9   2   0 29.1651 3.13120   2
   9   2   0 28.6112 3.02044   2
   9   2   0 22.1957 4.59436   5
 -10  -2   0 20.3929 1.23140   6
 -10  -2   0 22.2530 2.63835   2
  10   2   0 18.3235 2.48763   2
  10   2   0 17.7185 3.03665   2
  10   2   0 16.7326 4.63057   5
 -11  -2   0 0.33248 0.53983   6
 -11  -2   0 -0.5668 1.90782   2
  11   2   0 -1.2659 1.67334   2
  11   2   0 0.88670 4.15990   5
 -12  -2   0 40.4947 3.61701   2
 -12  -2   0 39.8148 1.62608   6
  12   2   0 38.5680 5.62460   5
  12   2   0 35.4512 4.07950   2
 -13  -2   0 30.2933 3.71229   2
 -13  -2   0 25.6766 1.15724   6
  13   2   0 20.8495 4.98090   5
  13   2   0 23.9635 3.44869   2
 -14  -2   0 16.4377 3.34068   2
  14   2   0 20.7401 6.40310   5
  14   2   0 13.4284 3.67437   2
 -15  -2   0 30.6424 3.68323   2
  15   2   0 27.8895 7.30803   5
  15   2   0 27.2574 3.91291   2
 -16  -2   0 1.78878 3.00870   2
  16   2   0 1.98876 4.68947   5
  16   2   0 9.02772 3.88318   2
 -17  -2   0 40.1999 4.64741   2
  17   2   0 26.1954 8.15310   5
  17   2   0 26.5572 4.19116   2
 -18  -2   0 -3.2642 1.86383   2
  18   2   0 -2.9272 3.70902   2
  18   2   0 -2.4400 4.76304   5
 -19  -2   0 9.48402 3.55156   2
  19   2   0 1.50679 2.96519   2
  19   2   0 -1.0227 7.57305   5
 -20  -2   0 5.10679 3.51923   2
 -20  -2   0 -0.6372 2.43716   3
  20   2   0 -11.480 7.57365   5
  20   2   0 4.86662 3.28931   2
 -21  -2   0 3.82469 3.99841   3
 -21  -2   0 5.52093 3.01546   2
  21   2   0 4.31205 4.63831   2
  21   2   0 -5.7022 5.76654   5
 -22  -2   0 4.21530 4.10625   3
  22   2   0 -10.450 8.78442   5
  22   2   0 1.04156 3.35941   2
 -23  -2   0 4.68328 3.24776   3
  23   2   0 -0.7915 4.24572   2
  23   2   0 -8.9842 6.59486   5
 -24  -2   0 0.04518 3.21942   3
  24   2   0 -29.676 9.60006   5
  24   2   0 4.37512 5.20252   2
  24  -3   0 6.38367 4.69995   2
 -24   3   0 4.06333 3.95381   3
  23  -3   0 3.64699 4.22127   2
 -23   3   0 1.20091 4.92241   3
  22  -3   0 0.14856 4.03075   2
  22  -3   0 -5.8200 5.80654   5
 -22   3   0 2.22848 3.46499   3
  21  -3   0 -5.2077 5.38588   5
  21  -3   0 2.53571 2.91445   2
 -21   3   0 12.9751 4.77523   3
  20  -3   0 3.17896 3.71132   2
  20  -3   0 -6.7737 7.10509   5
 -20   3   0 1.52669 3.20032   3
  19  -3   0 2.64908 6.91086   5
  19  -3   0 18.7780 4.36782   2
 -19   3   0 19.3991 4.06581   3
  18  -3   0 8.08796 3.79204   2
  18  -3   0 10.0252 5.49289   5
 -18   3   0 14.2682 4.50192   3
  17  -3   0 8.12937 2.77573   2
  17  -3   0 3.94774 4.60900   5
 -17   3   0 2.76249 2.75948   3
 -17   3   0 6.27854 2.37849   2
  16  -3   0 0.65865 5.45543   5
  16  -3   0 -0.5687 2.04531   2
 -16   3   0 -2.1881 2.30373   3
 -16   3   0 -1.3804 1.77716   2
  15  -3   0 57.2996 7.98668   5
  15  -3   0 51.2994 4.70614   2
  15  -3   0 48.3008 4.67041   2
 -15   3   0 59.1162 5.72847   3
 -15   3   0 54.4238 4.06246   2
  14  -3   0 10.6195 5.22547   5
  14  -3   0 10.9451 2.97767   2
  14  -3   0 18.9346 3.04645   2
 -14   3   0 12.5582 3.42865   3
 -14   3   0 12.0097 1.97235   2
  13  -3   0 33.9794 3.25861   2
  13  -3   0 38.7451 3.85598   2
  13  -3   0 39.8091 6.37128   5
 -13   3   0 31.4022 2.96700   2
 -13   3   0 33.8660 3.76188   3
  12  -3   0 34.3559 5.64628   5
  12  -3   0 36.3747 3.47304   2
  12  -3   0 30.8194 3.16970   2
  12  -3   0 41.1717 1.51074   6
 -12   3   0 36.0929 3.03593   2
  11  -3   0 51.8641 3.98908   2
  11  -3   0 53.7266 3.53230   2
  11  -3   0 57.4882 2.10217   6
  11  -3   0 61.8316 7.58578   5
 -11   3   0 63.3620 4.28120   3
 -11   3   0 56.7430 3.40235   2
  10  -3   0 18.9902 2.24267   2
  10  -3   0 16.8214 4.12669   5
  10  -3   0 18.8985 1.17408   6
  10  -3   0 15.5935 2.26470   2
 -10   3   0 13.3123 1.80374   2
 -10   3   0 17.2919 2.49205   3
   9  -3   0 163.723 9.57045   5
   9  -3   0 159.432 6.13044   2
   9  -3   0 159.556 4.78516   6
   9  -3   0 157.765 5.92734   2
  -9   3   0 160.907 6.82107   3
  -9   3   0 158.723 5.56742   2
  -9   3   0 144.931 5.74740   2
   8  -3   0 150.074 8.21221   5
   8  -3   0 149.498 5.57209   2
   8  -3   0 147.062 4.55386   6
   8  -3   0 152.951 5.64224   2
  -8   3   0 153.044 5.23305   2
  -8   3   0 149.177 5.25672   2
  -8   3   0 143.090 6.02831   3
   7  -3   0 117.310 4.51478   2
   7  -3   0 116.122 3.85160   6
   7  -3   0 123.438 7.42106   5
   7  -3   0 128.586 4.66028   2
  -7   3   0 125.042 5.35213   3
  -7   3   0 121.864 4.40275   2
  -7   3   0 123.641 4.28342   2
   6  -3   0 27.0460 3.49559   5
   6  -3   0 31.9715 1.99014   2
   6  -3   0 28.7044 1.86125   2
   6  -3   0 31.0881 1.56281   6
  -6   3   0 34.0960 2.79745   3
  -6   3   0 29.7048 1.64613   2
  -6   3   0 29.1890 1.77262   2
   5  -3   0 264.782 8.60386   3
   5  -3   0 275.481 9.20115   4
   5  -3   0 273.818 7.95848   2
   5  -3   0 285.577 7.98312   2
   5  -3   0 280.197 10.6861   5
   5  -3   0 265.645 7.81069   6
  -5   3   0 272.052 7.80660   2
  -5   3   0 271.440 8.80852   3
   4  -3   0 -0.7317 0.72581   1
   4  -3   0 -0.1773 0.66073   6
   4  -3   0 0.67758 0.83246   3
   4  -3   0 2.39853 1.18942   4
   4  -3   0 0.60720 0.47299   2
   4  -3   0 0.24672 0.52396   2
  -4   3   0 0.88187 0.98203   3
  -4   3   0 -0.0367 0.37830   2
   3  -3   0 67.5606 2.11522   2
   3  -3   0 67.5402 3.54117   4
   3  -3   0 66.9917 3.11570   3
   3  -3   0 67.0535 2.86020   1
   3  -3   0 65.8727 2.10878   2
  -3   3   0 64.0988 3.16255   3
  -3   3   0 70.5259 3.34662   4
   2  -3   0 262.728 8.05283   4
   2  -3   0 253.982 7.86223   3
   2  -3   0 260.527 7.56058   1
   2  -3   0 269.174 6.94563   2
  -2   3   0 260.864 7.83829   3
  -2   3   0 269.348 8.26042   4
  -2   3   0 258.599 7.64507   1
   1  -3   0 2875.47 75.2672   1
   1  -3   0 2767.38 76.7186   4
   1  -3   0 2782.07 75.2763   2
   1  -3   0 2800.18 76.1381   3
   1  -3   0 2850.45 74.8622   2
  -1   3   0 2868.90 74.2187   3
  -1   3   0 2846.50 76.1998   1
  -1   3   0 2904.62 74.6772   2
  -1   3   0 2793.53 77.0947   4
   0  -3   0 -0.5668 0.88022   4
   0  -3   0 -0.0221 0.43441   2
   0  -3   0 0.40203 0.31130   7
   0  -3   0 -0.0616 0.47878   2
   0   3   0 0.44676 0.67997   4
   0   3   0 0.32961 0.41795   7
   0   3   0 -0.2344 0.44801   2
   0   3   0 0.20655 0.42116   2
   0   3   0 -0.0614 0.65400   1
  -1  -3   0 2826.18 75.6840   7
  -1  -3   0 2849.27 76.0783   2
  -1  -3   0 2816.16 80.6838   5
  -1  -3   0 2936.34 77.7847   2
   1   3   0 2843.68 76.8202   2
   1   3   0 2828.72 76.8685   2
   1   3   0 2817.78 75.7510   7
  -2  -3   0 262.172 8.61250   5
  -2  -3   0 258.383 7.86788   2
  -2  -3   0 269.122 7.88644   2
  -2  -3   0 265.109 7.35928   7
   2   3   0 271.811 8.80515   5
   2   3   0 267.824 7.37860   7
   2   3   0 260.858 7.86027   2
   2   3   0 253.101 7.91510   2
  -3  -3   0 57.4760 2.69809   2
  -3  -3   0 52.1940 2.66882   2
  -3  -3   0 56.9341 3.65868   5
  -3  -3   0 53.5554 2.24567   7
   3   3   0 53.7030 2.72960   2
   3   3   0 50.0370 2.80196   2
   3   3   0 55.9901 3.83004   5
   3   3   0 54.2022 2.21334   7
  -4  -3   0 0.32657 0.59549   7
  -4  -3   0 0.98320 1.55110   5
  -4  -3   0 -0.6414 0.90085   2
  -4  -3   0 -1.8163 1.27866   2
   4   3   0 0.02997 0.81988   2
   4   3   0 -0.1064 0.55570   7
   4   3   0 0.71537 1.11099   2
   4   3   0 0.20185 1.87418   5
  -5  -3   0 250.793 8.32919   2
  -5  -3   0 259.684 8.43544   2
  -5  -3   0 249.223 7.57263   7
  -5  -3   0 260.389 9.91526   5
   5   3   0 244.164 8.32410   2
   5   3   0 253.259 9.87762   5
   5   3   0 254.317 7.52360   7
   5   3   0 253.196 8.33517   2
  -6  -3   0 37.1547 2.71485   2
  -6  -3   0 42.4112 2.18179   7
  -6  -3   0 35.2983 2.66714   2
  -6  -3   0 40.7115 3.82070   5
   6   3   0 35.1562 2.60475   2
   6   3   0 37.0211 4.39368   5
   6   3   0 40.8147 3.36944   2
   6   3   0 37.5982 2.04909   7
  -7  -3   0 119.337 5.41020   2
  -7  -3   0 117.756 4.44498   7
  -7  -3   0 118.158 5.18787   2
  -7  -3   0 118.642 6.53807   5
   7   3   0 118.587 7.01666   5
   7   3   0 123.527 5.65090   2
   7   3   0 118.521 4.33283   7
   7   3   0 117.662 5.40519   2
  -8  -3   0 142.336 6.09062   2
  -8  -3   0 146.022 7.68586   5
  -8  -3   0 154.649 6.20910   2
   8   3   0 144.780 9.18389   5
   8   3   0 140.428 6.11806   2
   8   3   0 138.673 6.17202   2
   8   3   0 140.935 5.28587   7
  -9  -3   0 143.878 6.62777   2
   9   3   0 153.413 6.59537   2
   9   3   0 152.888 9.75627   5
   9   3   0 133.641 6.57589   2
 -10  -3   0 13.2958 2.27471   2
  10   3   0 13.1008 4.68281   5
  10   3   0 14.1514 2.98435   2
 -11  -3   0 56.1341 4.69342   2
  11   3   0 60.4548 6.91500   5
  11   3   0 57.0382 4.98170   2
 -12  -3   0 47.3987 3.92576   2
  12   3   0 38.3455 3.80439   2
  12   3   0 26.9498 5.00924   5
 -13  -3   0 35.7689 1.88470   6
 -13  -3   0 41.6804 4.39016   2
  13   3   0 39.7310 7.10943   5
  13   3   0 40.6741 4.90807   2
 -14  -3   0 16.0689 1.24865   6
 -14  -3   0 14.7851 3.47249   2
 -14  -3   0 13.5326 1.14463   6
  14   3   0 16.3555 3.29392   2
  14   3   0 15.8023 6.38616   5
 -15  -3   0 51.4228 2.01211   6
 -15  -3   0 53.4149 2.00167   6
 -15  -3   0 59.8331 4.93895   2
  15   3   0 57.6168 5.92104   2
  15   3   0 60.7673 8.94604   5
 -16  -3   0 -0.6921 2.94920   2
  16   3   0 -2.2933 4.54321   5
  16   3   0 -2.5249 2.53755   2
 -17  -3   0 10.7811 3.05237   2
  17   3   0 3.54826 4.21832   2
  17   3   0 6.41779 5.46972   5
 -18  -3   0 16.2266 3.28087   2
  18   3   0 -6.2194 7.28226   5
  18   3   0 15.4708 3.87623   2
 -19  -3   0 15.0143 4.00788   2
  19   3   0 10.8657 6.64836   5
  19   3   0 24.5483 5.61266   2
 -20  -3   0 4.37508 2.72397   2
  20   3   0 -0.3177 5.93920   5
  20   3   0 -3.5851 3.02605   2
 -21  -3   0 3.53663 3.97943   3
 -21  -3   0 2.40131 2.70260   2
  21   3   0 -3.1910 9.03536   5
  21   3   0 10.3190 5.10707   2
 -22  -3   0 0.10719 4.45054   2
 -22  -3   0 4.79105 4.26889   3
  22   3   0 -10.552 6.31266   5
  22   3   0 -4.6707 5.02918   2
 -23  -3   0 7.34189 3.59229   3
  23   3   0 1.81733 3.79079   2
  23   3   0 -22.485 9.69679   5
 -24  -3   0 4.30035 3.53762   3
  24   3   0 -2.4367 5.10998   2
  24   3   0 -20.602 6.80416   5
  25   3   0 11.8245 4.05723   9
  24  -4   0 2.90177 4.44700   2
 -24   4   0 5.40063 4.06738   3
  23  -4   0 -22.604 8.48879   5
  23  -4   0 -2.5347 4.03814   2
 -23   4   0 2.24383 5.06995   3
  22  -4   0 -13.515 5.32285   5
  22  -4   0 -3.4186 2.46729   2
 -22   4   0 0.51114 5.00065   3
  21  -4   0 32.3889 5.15831   2
  21  -4   0 26.9772 8.00542   5
 -21   4   0 28.1538 5.14355   3
  20  -4   0 -12.992 6.43007   5
  20  -4   0 3.02934 3.61934   2
 -20   4   0 2.18190 4.27512   3
  19  -4   0 -3.6219 6.53978   5
  19  -4   0 6.40257 3.49083   2
 -19   4   0 10.8358 3.49236   3
  18  -4   0 2.28274 3.09151   2
  18  -4   0 -5.4671 5.86020   5
 -18   4   0 -0.8999 2.48939   3
  17  -4   0 0.76046 4.23834   5
  17  -4   0 1.31272 2.10709   2
 -17   4   0 2.47082 3.75855   3
  16  -4   0 7.64931 4.60630   5
  16  -4   0 8.91799 2.50296   2
 -16   4   0 2.98599 3.81951   3
 -16   4   0 6.40659 2.00215   2
  15  -4   0 13.3707 4.66489   5
  15  -4   0 1.78400 2.41672   2
  15  -4   0 9.15967 2.92565   2
 -15   4   0 9.08070 1.75229   2
 -15   4   0 9.71566 3.71246   3
  14  -4   0 1.14242 3.33413   5
  14  -4   0 3.04882 0.57720   6
  14  -4   0 1.36377 1.43588   2
  14  -4   0 6.98183 2.58672   2
 -14   4   0 6.11090 2.49022   3
 -14   4   0 3.13008 1.50901   2
  13  -4   0 7.11989 3.61051   5
  13  -4   0 6.45570 2.37944   2
  13  -4   0 9.75551 2.11128   2
  13  -4   0 7.36920 0.86097   6
 -13   4   0 7.47997 1.68947   2
 -13   4   0 11.9801 2.61921   3
  12  -4   0 9.07897 0.96061   6
  12  -4   0 9.89351 2.18262   2
  12  -4   0 9.14592 1.69437   2
  12  -4   0 9.15605 3.42608   5
 -12   4   0 9.88427 2.47789   3
 -12   4   0 12.0807 1.72463   2
  11  -4   0 115.838 8.43080   5
  11  -4   0 105.822 5.19937   2
  11  -4   0 106.616 5.10061   2
  11  -4   0 112.124 3.77169   6
 -11   4   0 123.677 6.50044   3
 -11   4   0 109.507 4.54925   2
  10  -4   0 96.3460 8.31366   5
  10  -4   0 95.0003 4.45910   2
  10  -4   0 93.3660 3.33483   6
  10  -4   0 97.3394 4.57818   2
 -10   4   0 90.6771 3.89742   2
 -10   4   0 97.7495 5.65393   3
   9  -4   0 501.057 14.6561   2
   9  -4   0 484.205 14.7016   2
   9  -4   0 517.827 19.1434   5
   9  -4   0 490.356 13.8034   6
  -9   4   0 478.748 14.3667   2
  -9   4   0 503.035 14.2334   2
  -9   4   0 513.437 15.7929   3
   8  -4   0 19.2358 1.89434   2
   8  -4   0 20.9522 1.87242   2
   8  -4   0 20.9554 3.46715   5
   8  -4   0 21.4115 1.54682   6
  -8   4   0 22.8605 1.79513   2
  -8   4   0 18.5643 1.53653   2
  -8   4   0 22.2264 2.83114   3
   7  -4   0 198.942 9.39877   5
   7  -4   0 195.989 6.03154   6
   7  -4   0 203.570 6.37669   2
   7  -4   0 187.835 6.29687   2
  -7   4   0 191.296 6.04939   2
  -7   4   0 199.960 7.49793   3
   6  -4   0 318.470 9.17273   2
   6  -4   0 317.794 9.21937   2
   6  -4   0 319.171 9.23250   6
   6  -4   0 325.257 10.2501   3
   6  -4   0 297.427 9.77820   1
   6  -4   0 318.244 10.7560   4
  -6   4   0 317.892 10.3409   3
  -6   4   0 316.391 8.91959   2
   5  -4   0 81.4108 2.84789   2
   5  -4   0 76.2653 3.62045   3
   5  -4   0 82.1422 2.79422   2
   5  -4   0 79.9663 3.12040   6
   5  -4   0 76.8155 4.02043   4
   5  -4   0 77.3830 3.53740   1
  -5   4   0 83.7529 4.06748   3
  -5   4   0 78.4120 2.51236   2
   4  -4   0 174.660 4.87290   2
   4  -4   0 166.343 4.86257   2
   4  -4   0 170.923 6.49443   4
   4  -4   0 170.946 5.72008   1
   4  -4   0 166.522 5.91608   3
  -4   4   0 172.624 6.43082   4
  -4   4   0 164.620 6.12551   3
   3  -4   0 34.9559 2.50186   4
   3  -4   0 36.4162 2.21184   1
   3  -4   0 36.8451 2.51077   3
   3  -4   0 35.9333 1.23413   2
   3  -4   0 36.7790 1.25511   2
  -3   4   0 36.5101 2.69043   4
  -3   4   0 35.0751 2.02791   1
  -3   4   0 33.6237 2.62165   3
   2  -4   0 69.8564 2.09865   2
   2  -4   0 70.5449 2.92466   1
   2  -4   0 69.2941 2.13051   2
   2  -4   0 66.5106 3.62063   4
   2  -4   0 73.6120 3.09289   3
  -2   4   0 68.0285 3.00286   1
  -2   4   0 71.7646 3.09034   3
  -2   4   0 72.7567 3.87118   4
   1  -4   0 73.2790 3.28359   3
   1  -4   0 75.9721 2.47602   2
   1  -4   0 79.4549 3.00136   1
   1  -4   0 78.9095 2.53072   2
   1  -4   0 76.1492 3.41761   4
   1  -4   0 76.3740 2.68454   7
  -1   4   0 77.4942 3.54897   4
  -1   4   0 78.2931 2.43674   2
  -1   4   0 73.2771 2.87004   1
   0  -4   0 14.7723 1.25255   2
   0  -4   0 16.2022 1.15965   2
   0  -4   0 15.4475 0.99780   7
   0   4   0 17.1251 1.32127   2
   0   4   0 16.2828 1.18231   7
   0   4   0 19.4817 2.08418   4
   0   4   0 17.4460 1.35189   1
   0   4   0 17.4968 1.23254   2
  -1  -4   0 78.3339 3.14743   2
  -1  -4   0 75.3056 2.55838   7
  -1  -4   0 72.5955 3.83646   5
  -1  -4   0 80.1516 3.09083   2
   1   4   0 83.8135 2.99102   2
   1   4   0 80.3818 2.99579   2
   1   4   0 74.0474 2.63378   7
  -2  -4   0 57.7147 2.93462   2
  -2  -4   0 56.3512 2.64362   2
  -2  -4   0 62.2584 2.18909   7
  -2  -4   0 57.8945 4.21993   5
   2   4   0 57.2532 2.14229   7
   2   4   0 59.5559 2.65333   2
   2   4   0 56.6003 2.70263   2
   2   4   0 61.1728 4.29593   5
  -3  -4   0 35.5009 2.50864   2
  -3  -4   0 36.4226 3.50108   5
  -3  -4   0 36.2949 2.64917   2
  -3  -4   0 38.5664 1.86393   7
   3   4   0 38.4328 1.69768   7
   3   4   0 36.5167 4.50166   5
   3   4   0 35.3405 2.37196   2
   3   4   0 37.2177 2.24989   2
   3   4   0 36.9453 1.26923   9
  -4  -4   0 169.516 6.17138   2
  -4  -4   0 169.572 7.28025   5
  -4  -4   0 171.439 5.38786   7
  -4  -4   0 159.889 6.03473   2
   4   4   0 165.489 6.11450   2
   4   4   0 178.788 5.37690   7
   4   4   0 175.092 6.11515   2
   4   4   0 175.530 7.62088   5
  -5  -4   0 86.2576 4.06815   2
  -5  -4   0 93.7857 5.36255   5
  -5  -4   0 91.7537 3.51687   7
  -5  -4   0 87.9423 4.15843   2
   5   4   0 93.0379 3.35144   7
   5   4   0 97.6840 5.98548   5
   5   4   0 87.5945 4.55241   2
   5   4   0 85.1295 4.25354   2
  -6  -4   0 308.733 9.94975   2
  -6  -4   0 304.481 9.04095   7
  -6  -4   0 299.911 11.3154   5
  -6  -4   0 299.893 9.96717   2
   6   4   0 292.916 9.94493   2
   6   4   0 299.156 8.93009   7
   6   4   0 288.499 9.89710   2
   6   4   0 302.747 12.3115   5
  -7  -4   0 200.656 9.48000   5
  -7  -4   0 205.520 7.94272   2
  -7  -4   0 213.603 7.95188   2
  -7  -4   0 204.168 6.81263   7
   7   4   0 202.912 7.81240   2
   7   4   0 210.638 7.99523   2
   7   4   0 213.084 9.86040   5
   7   4   0 211.234 6.72196   7
  -8  -4   0 20.9530 2.56959   2
  -8  -4   0 22.0395 2.17155   7
  -8  -4   0 20.2192 3.79211   5
   8   4   0 21.1466 2.56107   2
   8   4   0 19.0898 2.58512   2
   8   4   0 17.2327 4.46838   5
  -9  -4   0 519.945 16.4935   2
   9   4   0 514.040 16.5405   2
   9   4   0 522.812 19.0856   5
 -10  -4   0 102.265 5.43742   2
  10   4   0 103.631 5.72144   2
  10   4   0 98.6247 9.52876   5
 -11  -4   0 97.1624 5.99797   2
  11   4   0 106.811 6.63475   2
  11   4   0 113.991 8.81903   5
 -12  -4   0 9.45081 2.33821   2
  12   4   0 6.53348 2.48860   2
  12   4   0 8.93468 5.52255   5
 -13  -4   0 4.46730 2.84358   2
  13   4   0 10.4837 6.18266   5
  13   4   0 8.25103 2.65797   2
 -14  -4   0 3.36848 1.05348   6
 -14  -4   0 3.40200 1.00651   6
 -14  -4   0 -2.4138 2.64345   2
  14   4   0 -3.6729 5.83867   5
  14   4   0 1.77582 3.77785   2
 -15  -4   0 5.13844 2.60109   2
 -15  -4   0 6.78828 1.08631   6
 -15  -4   0 7.93274 1.12383   6
  15   4   0 10.4905 7.10581   5
  15   4   0 2.53210 2.85043   2
 -16  -4   0 12.8430 3.71207   2
 -16  -4   0 8.50409 1.04221   6
  16   4   0 14.7335 7.53802   5
  16   4   0 11.5851 4.34297   2
 -17  -4   0 -0.9533 2.23341   2
  17   4   0 2.60367 3.06296   2
  17   4   0 0.65957 5.05977   5
 -18  -4   0 -0.1009 2.43729   2
  18   4   0 -1.3573 5.34601   5
  18   4   0 0.64052 4.14949   2
 -19  -4   0 -0.5661 3.56192   2
  19   4   0 -6.9530 7.94782   5
  19   4   0 3.93873 3.50834   2
 -20  -4   0 4.38516 2.84867   2
  20   4   0 -15.074 8.11711   5
  20   4   0 -5.5418 4.52312   2
 -21  -4   0 21.2735 4.08601   2
  21   4   0 26.2345 5.38343   2
  21   4   0 12.6467 7.52657   5
 -22  -4   0 3.69112 4.34549   3
 -22  -4   0 -1.2155 3.81446   2
  22   4   0 2.87593 5.24450   2
 -23  -4   0 1.35315 3.02372   3
  23   4   0 6.92008 5.74685   2
  23   4   0 -6.1673 7.66095   5
  23   4   0 11.9566 4.80122   9
 -24  -4   0 4.86766 3.34539   3
  24   4   0 4.17979 3.36916   9
  24   4   0 -14.028 10.5639   5
  24   4   0 8.34647 4.56273   2
  24  -5   0 10.1109 3.72569   2
 -24   5   0 11.7535 6.03807   3
  23  -5   0 -8.1997 5.69181   5
  23  -5   0 -3.8689 3.86737   2
 -23   5   0 6.16396 4.07097   3
  22  -5   0 11.2118 4.62167   2
  22  -5   0 5.31854 6.18714   5
 -22   5   0 16.3257 6.15441   3
  21  -5   0 -4.8353 5.28482   5
  21  -5   0 1.09884 3.61500   2
 -21   5   0 0.12951 3.48352   3
  20  -5   0 6.40053 3.54529   2
  20  -5   0 -4.6535 6.82134   5
 -20   5   0 1.45445 3.33967   3
  19  -5   0 17.7412 7.66821   5
  19  -5   0 12.3433 3.72141   2
 -19   5   0 15.5862 4.87060   3
  18  -5   0 -2.6013 5.84265   5
  18  -5   0 -0.0783 2.04247   2
 -18   5   0 -3.5421 3.84307   3
  17  -5   0 8.07346 3.09583   2
  17  -5   0 4.55973 4.35038   5
 -17   5   0 4.50864 2.87276   3
  16  -5   0 28.1530 3.92224   2
  16  -5   0 18.6928 5.36410   5
 -16   5   0 22.4274 3.05461   2
 -16   5   0 33.9287 4.51957   3
  15  -5   0 0.28212 0.62245   6
  15  -5   0 -1.0795 3.43220   5
  15  -5   0 -0.4460 2.30776   2
 -15   5   0 0.77508 2.48042   3
 -15   5   0 -0.3576 1.30603   2
  14  -5   0 2.49468 2.26291   2
  14  -5   0 1.77248 1.80882   2
  14  -5   0 1.07900 0.85148   6
  14  -5   0 1.96722 3.38848   5
 -14   5   0 2.39850 1.33033   2
 -14   5   0 -0.0754 2.30782   3
  13  -5   0 16.8193 4.36844   5
  13  -5   0 19.5997 1.46243   6
  13  -5   0 21.7619 2.84629   2
  13  -5   0 21.8361 2.65885   2
 -13   5   0 24.0728 3.44832   3
 -13   5   0 16.2901 1.89503   2
  12  -5   0 7.94590 1.79043   2
  12  -5   0 4.74160 1.07204   6
  12  -5   0 9.64938 4.23707   5
  12  -5   0 9.10857 2.13427   2
 -12   5   0 6.04782 1.27962   2
 -12   5   0 5.87380 2.25761   3
  11  -5   0 19.2202 4.61287   5
  11  -5   0 9.95458 1.83953   2
  11  -5   0 12.8555 1.32792   6
  11  -5   0 15.2875 2.15204   2
 -11   5   0 12.6042 1.48103   2
 -11   5   0 12.3104 3.02335   3
  10  -5   0 210.066 7.35030   2
  10  -5   0 211.657 6.62678   6
  10  -5   0 221.719 11.4358   5
  10  -5   0 207.474 7.35780   2
 -10   5   0 218.349 8.60986   3
 -10   5   0 207.890 6.87976   2
 -10   5   0 195.588 6.63220   2
   9  -5   0 1.24442 1.17606   2
   9  -5   0 2.39006 1.08920   2
   9  -5   0 0.04597 3.00164   5
   9  -5   0 0.57912 0.90946   6
  -9   5   0 1.38081 0.85557   2
  -9   5   0 0.04403 2.20377   3
   8  -5   0 226.229 7.12734   2
   8  -5   0 228.774 7.04700   6
   8  -5   0 215.315 10.6317   5
   8  -5   0 213.117 7.08825   2
  -8   5   0 219.163 6.72162   2
  -8   5   0 224.508 8.40475   3
   7  -5   0 7.37694 1.24494   2
   7  -5   0 6.35604 1.22169   6
   7  -5   0 6.76956 1.00819   2
  -7   5   0 4.14780 1.62833   3
  -7   5   0 4.65259 0.75400   2
   6  -5   0 5.12211 0.82552   2
   6  -5   0 7.32109 0.87635   2
   6  -5   0 5.75308 1.18254   6
   6  -5   0 8.75725 2.27838   3
  -6   5   0 6.16855 1.98543   3
  -6   5   0 5.59424 0.47436   2
   5  -5   0 226.185 6.21273   2
   5  -5   0 207.514 8.04825   4
   5  -5   0 214.834 6.92588   6
   5  -5   0 210.133 7.46756   3
   5  -5   0 212.934 7.17683   1
   5  -5   0 216.831 6.20546   2
  -5   5   0 220.939 7.79316   3
   4  -5   0 9.19170 1.70232   4
   4  -5   0 7.53591 0.65715   2
   4  -5   0 8.76176 0.67002   2
   4  -5   0 9.00853 1.43459   3
   4  -5   0 10.8023 1.33389   1
  -4   5   0 9.83446 1.35023   1
  -4   5   0 11.6185 1.70218   3
  -4   5   0 8.97451 2.12383   4
   3  -5   0 66.9676 2.83397   1
   3  -5   0 61.0562 1.93327   2
   3  -5   0 65.0363 3.16694   3
   3  -5   0 66.9580 3.87090   4
   3  -5   0 59.4954 1.94297   2
  -3   5   0 67.1027 3.55825   3
  -3   5   0 60.6570 4.01746   4
  -3   5   0 61.9848 2.88027   1
   2  -5   0 12.6486 1.52100   1
   2  -5   0 10.5821 0.87984   2
   2  -5   0 14.1553 2.11881   4
   2  -5   0 12.7996 1.73899   3
   2  -5   0 10.6887 0.78789   2
  -2   5   0 11.0705 1.29228   1
  -2   5   0 10.9679 1.88115   3
  -2   5   0 9.02086 1.64508   4
   1  -5   0 3.65293 1.10269   1
   1  -5   0 3.42522 0.63978   2
   1  -5   0 2.63883 0.80924   7
   1  -5   0 3.59584 1.25951   4
   1  -5   0 3.13127 1.02416   3
   1  -5   0 3.28709 0.80413   2
  -1   5   0 3.25891 1.18424   1
  -1   5   0 5.22207 1.44955   4
  -1   5   0 3.48286 0.58161   2
   0  -5   0 -1.0002 0.42918   7
   0  -5   0 -0.3194 0.45639   2
   0  -5   0 -0.5586 0.73788   2
   0   5   0 0.13431 1.25017   4
   0   5   0 -0.1592 0.73795   1
   0   5   0 0.24409 0.65484   7
   0   5   0 0.33363 0.46818   2
   0   5   0 0.44516 0.75728   2
  -1  -5   0 6.95319 0.75952   7
  -1  -5   0 6.96488 1.24777   2
  -1  -5   0 3.57157 1.56702   5
  -1  -5   0 5.00489 1.06481   2
   1   5   0 6.03698 0.72676   7
   1   5   0 6.54356 0.93257   2
   1   5   0 6.53487 1.20144   2
   1   5   0 8.31669 1.99496   4
  -2  -5   0 13.0459 1.09872   7
  -2  -5   0 10.8506 1.62716   2
  -2  -5   0 12.1633 1.33799   2
  -2  -5   0 11.2887 2.56552   5
   2   5   0 12.4407 1.69995   2
   2   5   0 11.2342 1.50385   2
   2   5   0 14.3199 1.16553   7
  -3  -5   0 61.7234 3.27397   2
  -3  -5   0 60.8563 2.49475   7
  -3  -5   0 63.4081 3.40416   2
  -3  -5   0 58.5001 5.10169   5
   3   5   0 62.4781 3.14694   2
   3   5   0 57.7584 3.19257   2
   3   5   0 61.2327 2.49000   7
   3   5   0 59.6160 4.99882   5
  -4  -5   0 10.0394 1.21085   7
  -4  -5   0 7.72705 1.67632   2
  -4  -5   0 7.78095 2.22715   5
  -4  -5   0 5.10430 1.68434   2
   4   5   0 7.93639 1.95156   2
   4   5   0 6.00878 0.63278   9
   4   5   0 5.39618 2.85355   5
   4   5   0 6.97461 0.90880   7
   4   5   0 6.81636 1.31081   2
  -5  -5   0 244.746 8.46198   2
  -5  -5   0 238.810 9.66572   5
  -5  -5   0 242.816 8.39291   2
  -5  -5   0 244.702 7.49498   7
   5   5   0 250.896 9.97534   5
   5   5   0 237.291 8.34018   2
   5   5   0 233.038 8.35367   2
   5   5   0 247.414 7.43504   7
  -6  -5   0 12.6693 1.40790   7
  -6  -5   0 14.4646 2.06931   2
  -6  -5   0 11.4382 3.20640   5
  -6  -5   0 16.4051 2.09423   2
   6   5   0 11.7196 3.82636   5
   6   5   0 15.0452 2.57434   2
   6   5   0 12.2407 1.51548   7
   6   5   0 12.1566 2.11528   2
  -7  -5   0 9.53595 1.38453   7
  -7  -5   0 10.5266 2.01537   2
  -7  -5   0 10.3610 2.62776   5
  -7  -5   0 8.61452 1.76785   2
   7   5   0 10.8364 1.35885   7
   7   5   0 11.4088 2.23528   2
   7   5   0 11.0791 4.20240   5
  -8  -5   0 217.562 10.6200   5
  -8  -5   0 227.058 8.82136   2
  -8  -5   0 226.102 7.57032   7
   8   5   0 234.777 11.0363   5
   8   5   0 229.373 8.80247   2
  -9  -5   0 0.86626 1.56687   7
  -9  -5   0 0.52874 1.57142   2
   9   5   0 -0.5362 1.71055   2
   9   5   0 2.91500 3.12659   5
 -10  -5   0 218.579 7.94940   7
 -10  -5   0 235.088 9.43594   2
  10   5   0 243.198 12.2341   5
  10   5   0 229.109 9.34229   2
 -11  -5   0 14.1718 2.65139   2
  11   5   0 8.72515 5.57710   5
  11   5   0 17.0262 3.56589   2
 -12  -5   0 6.71270 2.70136   2
  12   5   0 7.62783 4.32868   5
  12   5   0 3.14795 3.04768   2
 -13  -5   0 17.5996 3.03180   2
  13   5   0 21.3085 3.58114   2
  13   5   0 16.1109 5.09689   5
 -14  -5   0 -1.4466 2.89736   2
 -14  -5   0 0.42746 1.13485   6
  14   5   0 2.50147 6.47170   5
  14   5   0 -1.2812 3.57954   2
 -15  -5   0 -3.1368 2.21623   2
 -15  -5   0 -0.1409 1.07745   6
  15   5   0 1.16793 6.80771   5
  15   5   0 -5.4486 3.63281   2
 -16  -5   0 22.0720 4.39074   2
 -16  -5   0 27.0889 1.90136   6
  16   5   0 22.7927 8.12381   5
  16   5   0 21.9231 4.23290   2
 -17  -5   0 4.87525 2.74979   2
  17   5   0 5.65499 4.44595   2
  17   5   0 8.76145 7.81792   5
 -18  -5   0 -2.2938 2.38145   2
  18   5   0 -2.2650 3.00215   2
  18   5   0 3.78380 5.61632   5
 -19  -5   0 8.33076 4.45489   2
  19   5   0 10.3701 6.53213   5
  19   5   0 14.0284 5.52354   2
 -20  -5   0 2.07618 2.78707   2
  20   5   0 -4.6301 8.53082   5
  20   5   0 0.44018 3.50412   2
 -21  -5   0 1.01835 4.26673   2
  21   5   0 0.59920 9.36906   5
  21   5   0 12.9389 5.80098   2
 -22  -5   0 14.6474 5.07487   2
  22   5   0 7.00817 7.51729   5
  22   5   0 11.5886 4.76921   2
 -23  -5   0 6.35250 4.70258   3
 -23  -5   0 7.06878 3.75162   2
  23   5   0 9.99421 3.53952   9
  23   5   0 5.07207 7.53633   5
  23   5   0 4.88152 5.97864   2
 -24  -5   0 14.0101 4.16746   3
  24   5   0 12.5001 5.72576   2
  24   5   0 22.9615 5.23884   9
  24   5   0 4.23488 11.0468   5
  24  -6   0 20.4285 4.91341   2
 -24   6   0 13.8975 6.88681   3
  23  -6   0 -3.8245 5.59657   5
  23  -6   0 1.05350 3.93239   2
 -23   6   0 -2.3769 3.66416   3
  22  -6   0 2.32799 5.85581   5
  22  -6   0 -0.5226 3.68388   2
 -22   6   0 6.22201 5.68913   3
  21  -6   0 0.74779 7.28534   5
  21  -6   0 7.59522 2.93494   2
 -21   6   0 8.73624 5.44497   3
  20  -6   0 24.3339 4.42052   2
  20  -6   0 28.4802 8.68124   5
 -20   6   0 30.0396 5.17421   3
  19  -6   0 8.96913 7.05125   5
  19  -6   0 3.47971 3.24051   2
 -19   6   0 5.69864 3.52449   3
  18  -6   0 40.7051 4.62856   2
  18  -6   0 39.4714 8.37471   5
 -18   6   0 34.1981 5.00636   3
  17  -6   0 -0.8757 2.56360   2
  17  -6   0 -0.7612 5.36880   5
 -17   6   0 2.65351 3.91221   3
  16  -6   0 26.7269 6.06851   5
  16  -6   0 28.9985 3.73814   2
 -16   6   0 36.1760 5.22921   3
  15  -6   0 8.41239 1.19484   6
  15  -6   0 11.3791 4.47953   5
  15  -6   0 7.25274 2.54418   2
 -15   6   0 3.92652 3.79509   3
 -15   6   0 7.85587 1.56541   2
  14  -6   0 6.51249 2.06054   2
  14  -6   0 4.61714 5.06645   5
  14  -6   0 2.64653 0.97975   6
  14  -6   0 4.12441 2.15141   2
 -14   6   0 3.12537 3.56399   3
 -14   6   0 1.95192 1.21882   2
  13  -6   0 5.52978 1.13439   6
  13  -6   0 0.09217 4.56206   5
  13  -6   0 3.20435 1.95594   2
  13  -6   0 3.52161 1.73463   2
 -13   6   0 2.32170 2.25470   3
 -13   6   0 7.09048 1.27769   2
  12  -6   0 23.0334 2.45472   2
  12  -6   0 21.9595 2.54766   2
  12  -6   0 19.8328 5.36020   5
  12  -6   0 22.2944 1.84829   6
 -12   6   0 24.7753 3.48004   3
  11  -6   0 350.419 15.8364   5
  11  -6   0 340.440 10.8116   2
  11  -6   0 320.873 10.7602   2
  11  -6   0 337.541 10.1884   6
 -11   6   0 344.061 12.7174   3
  10  -6   0 9.44068 1.46662   6
  10  -6   0 5.01724 3.86084   5
  10  -6   0 10.6094 1.68069   2
  10  -6   0 8.73970 1.50559   2
 -10   6   0 7.81268 2.25058   3
 -10   6   0 9.74965 1.26242   2
   9  -6   0 517.532 19.6504   5
   9  -6   0 540.249 14.8485   2
   9  -6   0 497.107 14.8011   2
   9  -6   0 526.761 14.8768   6
  -9   6   0 486.955 13.9472   2
  -9   6   0 518.289 16.5522   3
  -9   6   0 516.407 14.1419   2
   8  -6   0 40.6206 2.23989   2
   8  -6   0 49.9229 2.54695   2
   8  -6   0 44.7110 2.73753   6
   8  -6   0 38.0771 4.95561   5
  -8   6   0 41.1334 1.52661   2
  -8   6   0 46.7840 4.32816   3
  -8   6   0 45.0248 1.63845   2
   7  -6   0 13.4842 1.69995   6
   7  -6   0 12.6979 1.25213   2
   7  -6   0 12.4494 1.19113   2
  -7   6   0 11.5977 2.17190   3
   6  -6   0 13.0100 1.03671   2
   6  -6   0 11.4172 1.66616   6
   6  -6   0 12.7003 1.07248   2
  -6   6   0 12.0638 2.05344   3
   5  -6   0 1799.79 47.7685   6
   5  -6   0 1759.51 48.5396   3
   5  -6   0 1706.64 47.0600   2
   5  -6   0 1800.85 47.0890   2
  -5   6   0 1818.44 48.5255   3
  -5   6   0 1812.89 49.0996   4
   4  -6   0 422.742 11.0093   2
   4  -6   0 399.938 10.9595   2
   4  -6   0 417.155 12.7564   3
   4  -6   0 401.736 13.0162   4
   4  -6   0 400.468 12.1622   1
  -4   6   0 399.887 12.2260   1
  -4   6   0 422.315 13.4815   4
  -4   6   0 416.822 12.8393   3
   3  -6   0 2.42236 1.52362   3
   3  -6   0 2.93012 0.49847   2
   3  -6   0 2.53207 0.95147   1
   3  -6   0 1.36922 1.29399   4
  -3   6   0 3.41494 1.46558   4
  -3   6   0 3.68955 1.06587   1
  -3   6   0 3.49491 1.32283   3
   2  -6   0 43.3549 3.50897   4
   2  -6   0 45.0413 2.22205   7
   2  -6   0 49.5301 1.90226   2
   2  -6   0 48.3347 2.41517   1
   2  -6   0 49.0634 2.80304   3
   2  -6   0 49.3784 1.88163   2
  -2   6   0 51.4137 2.58155   1
  -2   6   0 43.8919 1.53807   2
  -2   6   0 49.9033 3.28286   3
  -2   6   0 46.3592 3.28374   4
  -2   6   0 47.2682 1.60583   2
   1  -6   0 42.7732 1.90042   2
   1  -6   0 44.5828 3.43752   4
   1  -6   0 41.7539 1.97775   2
   1  -6   0 45.1731 2.24096   1
   1  -6   0 42.7056 2.55282   3
   1  -6   0 37.6748 1.96863   7
  -1   6   0 42.0300 2.60251   1
  -1   6   0 40.2722 1.78814   2
  -1   6   0 42.8732 3.10753   4
   0  -6   0 29.4550 1.83108   2
   0  -6   0 30.2266 2.49691   3
   0  -6   0 29.7996 1.52501   7
   0  -6   0 30.1661 1.94052   2
   0   6   0 30.3775 2.26745   1
   0   6   0 30.3176 1.84891   2
   0   6   0 28.1126 1.68665   7
   0   6   0 31.4741 1.79608   2
   0   6   0 36.6341 2.84534   4
  -1  -6   0 42.6756 2.42601   2
  -1  -6   0 45.3196 2.57771   2
  -1  -6   0 43.9409 4.12454   5
  -1  -6   0 45.3885 1.91762   7
   1   6   0 43.3051 2.41244   2
   1   6   0 44.8529 2.55901   2
   1   6   0 46.4638 3.65534   4
   1   6   0 44.9399 2.34864   1
   1   6   0 45.3483 2.07863   7
  -2  -6   0 43.5759 2.01218   7
  -2  -6   0 40.3983 4.31138   5
  -2  -6   0 38.8167 2.42785   2
  -2  -6   0 42.9676 2.40515   2
   2   6   0 39.4326 2.73845   2
   2   6   0 39.6868 2.55491   2
   2   6   0 39.6775 1.98482   7
  -3  -6   0 4.10119 0.78792   7
  -3  -6   0 3.78278 1.39270   2
  -3  -6   0 1.86380 2.56116   5
  -3  -6   0 4.27547 1.49754   2
   3   6   0 4.08654 1.59721   2
   3   6   0 5.53489 1.39769   2
   3   6   0 3.00197 0.71142   7
   3   6   0 1.26139 2.21288   5
  -4  -6   0 436.055 14.9698   5
  -4  -6   0 440.210 13.6600   2
  -4  -6   0 452.259 12.6119   7
  -4  -6   0 433.625 13.5363   2
   4   6   0 445.945 13.5614   2
   4   6   0 461.368 15.0125   5
   4   6   0 437.629 12.5483   7
   4   6   0 440.859 13.6452   2
  -5  -6   0 1815.48 49.8552   2
  -5  -6   0 1873.17 48.6896   7
  -5  -6   0 1846.28 49.7964   2
  -5  -6   0 1850.65 51.4852   5
   5   6   0 1813.75 49.8271   2
   5   6   0 1840.08 48.6041   7
   5   6   0 1906.13 51.6201   5
   5   6   0 1793.56 49.8330   2
   5   6   0 1745.33 48.8180   9
  -6  -6   0 9.62904 2.31979   2
  -6  -6   0 13.6699 2.53354   2
  -6  -6   0 12.3465 2.84423   5
  -6  -6   0 15.9031 1.74619   7
   6   6   0 9.52774 3.00991   5
   6   6   0 13.0268 1.59529   7
   6   6   0 11.5679 2.11185   2
   6   6   0 11.7298 1.14863   9
  -7  -6   0 11.3456 2.48531   2
  -7  -6   0 7.05875 2.26376   2
  -7  -6   0 11.5658 1.76239   7
  -7  -6   0 9.87242 2.77987   5
   7   6   0 13.3642 2.88518   2
   7   6   0 8.84676 3.20544   5
   7   6   0 12.9945 1.67729   7
  -8  -6   0 45.9007 3.12695   7
  -8  -6   0 44.0218 3.58546   2
   8   6   0 47.7728 6.01903   5
   8   6   0 40.6597 3.74839   2
  -9  -6   0 546.601 17.5039   2
  -9  -6   0 517.617 15.9887   7
   9   6   0 562.456 20.2687   5
   9   6   0 551.935 17.5995   2
 -10  -6   0 14.2445 2.53912   2
 -10  -6   0 13.7710 2.24450   7
  10   6   0 9.53722 4.22175   5
  10   6   0 11.0573 2.71061   2
 -11  -6   0 346.830 12.8034   2
  11   6   0 365.109 13.5921   2
  11   6   0 354.747 16.2887   5
 -12  -6   0 20.5759 3.67151   2
  12   6   0 16.4202 4.02140   2
  12   6   0 21.7546 6.85375   5
 -13  -6   0 8.62893 2.56033   2
  13   6   0 4.95253 4.87920   5
  13   6   0 5.84493 3.84747   2
 -14  -6   0 6.42752 3.37055   2
  14   6   0 3.56756 5.01546   5
  14   6   0 0.07960 2.65155   2
 -15  -6   0 7.66415 1.48284   6
 -15  -6   0 6.17817 2.75205   2
  15   6   0 -2.2589 7.15458   5
  15   6   0 9.90715 4.44682   2
 -16  -6   0 22.3873 3.87034   2
  16   6   0 27.0296 8.62147   5
  16   6   0 29.9872 5.53374   2
 -17  -6   0 0.77578 3.47767   2
  17   6   0 -1.8851 2.84847   2
  17   6   0 2.11039 7.81689   5
 -18  -6   0 38.9226 4.96419   2
  18   6   0 45.8329 10.1295   5
  18   6   0 34.1265 6.16199   2
 -19  -6   0 -0.6926 4.12711   2
  19   6   0 3.48847 3.72176   2
  19   6   0 -0.7395 8.49389   5
 -20  -6   0 22.4396 4.47198   2
  20   6   0 32.1232 4.92159   9
  20   6   0 21.8178 6.19344   2
  20   6   0 20.4753 7.65134   5
 -21  -6   0 9.03537 3.73828   2
  21   6   0 15.3577 4.80407   2
  21   6   0 8.00644 7.20483   5
  21   6   0 8.51949 3.14535   9
 -22  -6   0 -1.6762 4.69987   2
  22   6   0 3.88635 5.85988   2
  22   6   0 14.3541 4.40229   9
  22   6   0 -3.4109 9.69421   5
 -23  -6   0 2.59232 3.49706   2
  23   6   0 0.34055 4.25211   2
  23   6   0 -1.8571 10.4940   5
 -24  -6   0 11.0004 5.41039   3
  24   6   0 20.6544 8.83212   5
  23  -7   0 -3.2904 3.28275   2
  23  -7   0 -0.0017 7.86654   5
 -23   7   0 3.64694 4.25320   3
  22  -7   0 -0.5139 3.42917   2
  22  -7   0 11.0472 7.66142   5
 -22   7   0 -2.1767 3.80917   3
  21  -7   0 33.3210 4.93340   2
  21  -7   0 38.1986 9.49805   5
 -21   7   0 35.9264 6.86155   3
  20  -7   0 56.7223 5.64431   2
  20  -7   0 58.1895 10.2960   5
 -20   7   0 43.7273 7.39408   3
  19  -7   0 50.6330 8.42582   5
  19  -7   0 58.7405 5.42781   2
 -19   7   0 52.3297 7.22323   3
  18  -7   0 6.37302 4.79011   5
  18  -7   0 3.79746 2.09504   2
 -18   7   0 3.50254 4.49843   3
  17  -7   0 11.4117 3.07743   2
  17  -7   0 9.10728 4.87102   5
 -17   7   0 16.5977 3.98249   3
  16  -7   0 56.9355 4.86549   2
  16  -7   0 48.7654 7.49486   5
 -16   7   0 58.0556 5.82705   3
  15  -7   0 37.4320 3.65261   2
  15  -7   0 33.5779 2.52011   6
  15  -7   0 34.6605 6.36265   5
 -15   7   0 29.4731 5.09698   3
  14  -7   0 27.0439 2.16563   6
  14  -7   0 25.2461 6.56527   5
  14  -7   0 26.2430 3.03490   2
 -14   7   0 28.8396 4.92836   3
  13  -7   0 -0.2599 1.12142   6
  13  -7   0 -1.5216 4.48726   5
  13  -7   0 0.45455 1.66902   2
  13  -7   0 -0.3280 1.33672   2
 -13   7   0 -2.3710 3.25535   3
  12  -7   0 46.8828 2.90403   6
  12  -7   0 43.9624 3.11806   2
  12  -7   0 48.1739 3.32191   2
  12  -7   0 45.0575 6.77843   5
 -12   7   0 49.8867 4.76417   3
 -12   7   0 43.9644 2.10040   2
  11  -7   0 119.655 4.69485   6
  11  -7   0 126.730 4.99149   2
  11  -7   0 129.314 9.59299   5
  11  -7   0 112.454 4.87014   2
 -11   7   0 131.820 7.44453   3
 -11   7   0 121.736 3.99430   2
 -11   7   0 111.596 3.73247   2
  10  -7   0 232.532 12.7818   5
  10  -7   0 220.672 7.35267   6
  10  -7   0 219.829 7.17395   2
  10  -7   0 207.178 7.06922   2
 -10   7   0 198.536 5.82629   2
 -10   7   0 209.093 8.96759   3
   9  -7   0 -0.9784 2.31620   5
   9  -7   0 3.46314 1.43572   6
   9  -7   0 0.66224 0.95751   2
   9  -7   0 2.94732 1.16509   2
  -9   7   0 0.98700 1.82634   3
   8  -7   0 4.20613 0.91782   2
   8  -7   0 4.83410 1.57251   6
   8  -7   0 3.65779 0.87056   2
  -8   7   0 5.23587 1.99262   3
   7  -7   0 16.3394 2.01074   6
   7  -7   0 17.2852 1.30172   2
   7  -7   0 17.2680 1.22657   2
  -7   7   0 21.8454 2.75732   3
   6  -7   0 12.2502 0.92975   2
   6  -7   0 12.7694 0.97570   2
   6  -7   0 11.8619 1.60063   6
  -6   7   0 13.9440 2.54365   4
  -6   7   0 11.8667 2.66394   3
   5  -7   0 613.481 17.7921   6
   5  -7   0 636.542 16.3060   2
   5  -7   0 582.982 16.2205   2
  -5   7   0 584.445 17.7714   1
  -5   7   0 627.367 18.5562   3
  -5   7   0 629.125 19.2632   4
   4  -7   0 6.91818 0.68209   2
   4  -7   0 8.08820 0.66616   2
  -4   7   0 3.45854 2.57112   4
  -4   7   0 8.32846 2.38232   3
  -4   7   0 5.85418 1.82892   1
   3  -7   0 28.2830 2.00005   7
   3  -7   0 27.3209 2.43424   3
   3  -7   0 29.1611 2.43905   1
   3  -7   0 28.2292 1.32471   2
   3  -7   0 24.9080 1.36868   2
  -3   7   0 33.5199 3.07086   3
  -3   7   0 26.3149 2.82521   4
  -3   7   0 27.5416 2.25762   1
   2  -7   0 0.26034 0.63588   2
   2  -7   0 -0.1753 0.56685   2
   2  -7   0 0.58160 0.65539   7
   2  -7   0 1.52361 1.33955   1
   2  -7   0 0.93275 1.51864   4
   2  -7   0 0.31750 1.53786   3
  -2   7   0 0.54298 0.41551   2
  -2   7   0 0.54557 1.42372   1
  -2   7   0 0.65844 0.41951   2
  -2   7   0 -3.6101 1.95692   4
   1  -7   0 41.7122 2.04478   2
   1  -7   0 40.2543 2.12700   7
   1  -7   0 44.8772 2.64162   1
   1  -7   0 43.4649 2.72210   3
   1  -7   0 39.5134 2.11000   2
   1  -7   0 44.6150 3.67891   4
  -1   7   0 42.4204 2.82728   1
  -1   7   0 40.1440 1.98642   2
  -1   7   0 40.8974 3.33646   4
   0  -7   0 -1.1353 0.74931   7
   0  -7   0 -0.0605 0.82900   2
   0  -7   0 0.62947 0.91508   2
   0  -7   0 0.53429 1.00930   3
   0   7   0 2.03957 0.96186   1
   0   7   0 1.23262 0.82054   7
   0   7   0 -1.1212 0.69333   2
   0   7   0 -1.1724 1.90321   4
   0   7   0 0.40219 0.85062   2
  -1  -7   0 36.7439 1.81147   7
  -1  -7   0 35.2651 4.13095   5
  -1  -7   0 36.9540 2.41088   2
  -1  -7   0 38.0672 2.29137   2
   1   7   0 37.5384 3.14495   4
   1   7   0 36.2532 2.19660   2
   1   7   0 33.3889 2.31693   2
   1   7   0 37.0842 2.31019   1
   1   7   0 35.7378 1.82574   7
  -2  -7   0 -1.0662 1.23114   2
  -2  -7   0 -1.0441 0.79319   2
  -2  -7   0 0.52916 2.32483   5
  -2  -7   0 -0.4009 0.58185   7
   2   7   0 0.32006 0.60094   7
   2   7   0 -1.7584 1.01249   2
   2   7   0 -0.5834 0.93394   2
  -3  -7   0 32.3847 2.78907   2
  -3  -7   0 31.9307 1.81029   7
  -3  -7   0 27.6180 3.78030   5
  -3  -7   0 27.8539 2.53261   2
   3   7   0 34.1062 2.76921   2
   3   7   0 32.4167 2.57596   2
   3   7   0 34.4046 2.03472   7
  -4  -7   0 4.53453 1.19551   7
  -4  -7   0 2.79146 1.35291   2
  -4  -7   0 2.22617 3.08059   5
  -4  -7   0 6.46525 1.61856   2
   4   7   0 5.80579 2.02410   2
   4   7   0 3.89700 1.12646   7
   4   7   0 4.04093 2.93613   5
   4   7   0 3.84827 1.86926   2
  -5  -7   0 636.033 18.7743   2
  -5  -7   0 614.651 18.8122   2
  -5  -7   0 646.679 17.6975   7
  -5  -7   0 611.603 20.4576   5
   5   7   0 653.175 20.6136   5
   5   7   0 616.181 18.7781   2
   5   7   0 624.789 17.5948   7
  -6  -7   0 9.51828 1.96548   2
  -6  -7   0 9.24510 2.46858   2
  -6  -7   0 9.48317 3.58904   5
  -6  -7   0 11.7232 1.46713   7
   6   7   0 9.67109 1.28515   7
   6   7   0 11.3885 3.81825   5
   6   7   0 10.0661 0.87274   9
   6   7   0 5.46843 1.86933   2
  -7  -7   0 14.2636 3.21282   5
  -7  -7   0 17.9135 2.03727   7
  -7  -7   0 19.2345 3.03719   2
  -7  -7   0 15.8549 2.71784   2
   7   7   0 15.4158 1.38582   9
   7   7   0 17.4052 3.07214   2
   7   7   0 18.2405 3.60816   5
  -8  -7   0 4.74675 2.26834   2
  -8  -7   0 3.84638 1.64244   7
   8   7   0 9.47252 4.51648   5
   8   7   0 -0.0326 2.49666   2
   8   7   0 4.28064 1.07623   9
  -9  -7   0 2.25509 1.80401   2
  -9  -7   0 3.52315 1.31575   7
   9   7   0 1.64138 3.49759   5
   9   7   0 2.93262 2.12483   2
 -10  -7   0 226.174 8.25617   7
 -10  -7   0 222.933 9.30608   2
  10   7   0 215.813 9.46336   2
  10   7   0 238.218 13.9457   5
 -11  -7   0 137.800 5.90760   7
 -11  -7   0 143.458 7.73551   2
  11   7   0 129.090 7.29137   2
  11   7   0 140.502 12.6537   5
 -12  -7   0 41.5495 4.30882   2
  12   7   0 49.6006 5.34001   2
  12   7   0 47.7705 6.84777   5
 -13  -7   0 6.22840 3.18475   2
  13   7   0 11.1684 4.07663   2
  13   7   0 3.23735 6.86354   5
 -14  -7   0 24.7807 3.70887   2
  14   7   0 24.2085 4.19028   2
  14   7   0 20.8209 6.18290   5
 -15  -7   0 45.0691 5.60133   2
 -15  -7   0 40.1783 3.10244   6
  15   7   0 39.4322 9.11910   5
  15   7   0 36.6830 5.09698   2
 -16  -7   0 61.6152 5.89427   2
  16   7   0 52.9905 10.1460   5
  16   7   0 68.5708 7.44152   2
 -17  -7   0 12.0727 4.23626   2
  17   7   0 4.63692 3.74109   2
  17   7   0 8.06109 8.70636   5
 -18  -7   0 5.71666 3.29876   2
  18   7   0 1.51048 8.86815   5
  18   7   0 9.95726 3.25994   9
  18   7   0 6.64157 3.81796   2
 -19  -7   0 55.7351 6.68899   2
  19   7   0 66.4466 7.91668   2
  19   7   0 70.1499 5.87690   9
  19   7   0 34.9914 10.9345   5
 -20  -7   0 63.5450 7.27761   2
  20   7   0 66.0713 7.31479   2
  20   7   0 57.3910 12.4379   5
 -21  -7   0 21.5078 4.63483   2
  21   7   0 41.2649 7.40171   2
  21   7   0 29.5507 5.52869   9
  21   7   0 17.7286 11.3738   5
 -22  -7   0 -0.5878 4.71939   2
  22   7   0 -10.681 7.44305   5
  22   7   0 0.69304 4.24668   2
 -23  -7   0 1.59221 3.56257   2
  23   7   0 -9.5894 7.75491   5
  23  -8   0 0.62651 3.44199   2
 -23   8   0 3.81532 5.90145   3
  22  -8   0 9.51157 3.84381   2
  22  -8   0 11.7866 6.22034   5
 -22   8   0 8.54978 4.39314   3
  21  -8   0 4.85768 5.55229   5
  21  -8   0 1.87943 3.19863   2
 -21   8   0 5.06328 3.76536   3
  20  -8   0 2.23677 4.92059   5
  20  -8   0 -0.3934 2.94429   2
 -20   8   0 -2.9068 3.38641   3
  19  -8   0 10.0620 3.28199   2
  19  -8   0 -1.7358 4.32259   5
 -19   8   0 8.34685 4.02212   3
  18  -8   0 5.56871 2.88342   2
  18  -8   0 8.75600 4.80035   5
 -18   8   0 3.41800 4.78415   3
  17  -8   0 50.5959 7.95174   5
  17  -8   0 47.3809 4.42201   2
 -17   8   0 49.5094 6.67907   3
  16  -8   0 42.9534 3.95012   2
  16  -8   0 37.4158 7.13193   5
 -16   8   0 45.4384 5.54697   3
  15  -8   0 -0.0375 3.84236   5
  15  -8   0 6.52259 1.80773   6
  15  -8   0 6.09324 2.65511   2
 -15   8   0 1.22329 2.98081   3
  14  -8   0 62.0521 3.79194   6
  14  -8   0 64.9590 4.53280   2
  14  -8   0 60.2659 7.83427   5
 -14   8   0 66.2322 5.99964   3
  13  -8   0 50.0665 3.16203   6
  13  -8   0 41.6023 7.22654   5
  13  -8   0 48.2482 3.40026   2
  13  -8   0 47.1867 3.41873   2
 -13   8   0 47.3906 5.62157   3
 -13   8   0 42.8628 1.62957   2
  12  -8   0 31.3292 2.62032   2
  12  -8   0 28.7227 6.18078   5
  12  -8   0 26.5283 2.48610   6
  12  -8   0 35.2192 2.76312   2
 -12   8   0 26.5636 3.88808   3
  11  -8   0 6.22143 1.38603   2
  11  -8   0 6.26349 1.38666   2
  11  -8   0 7.09112 1.78115   6
  11  -8   0 4.33822 3.22655   5
 -11   8   0 7.27611 3.42477   3
  10  -8   0 12.6911 1.47825   2
  10  -8   0 15.5982 1.55753   2
  10  -8   0 11.6585 4.42507   5
  10  -8   0 16.3740 2.16623   6
 -10   8   0 14.8956 3.00099   3
   9  -8   0 18.5582 1.49574   2
   9  -8   0 18.5812 1.59139   2
   9  -8   0 20.0587 2.30340   6
  -9   8   0 16.1428 2.90543   3
   8  -8   0 -0.4287 0.66301   2
   8  -8   0 -1.4375 0.95288   6
   8  -8   0 0.74961 0.67005   2
  -8   8   0 -2.4249 1.69861   3
   7  -8   0 22.2702 2.41926   6
   7  -8   0 19.3194 1.16846   2
   7  -8   0 20.9455 1.19098   2
  -7   8   0 21.0742 2.82026   3
   6  -8   0 -0.2633 1.10234   6
   6  -8   0 0.97165 0.44032   2
   6  -8   0 0.80450 0.50991   2
  -6   8   0 0.57972 1.77928   1
  -6   8   0 1.47969 2.69971   4
  -6   8   0 -1.2414 1.53722   3
   5  -8   0 90.0323 2.77382   2
   5  -8   0 96.1110 4.61932   6
   5  -8   0 88.3910 2.81136   2
  -5   8   0 83.4446 4.24483   1
  -5   8   0 89.2089 5.32601   3
  -5   8   0 84.3838 5.33180   4
   4  -8   0 29.1676 1.30749   2
   4  -8   0 23.9919 1.31241   2
  -4   8   0 29.7815 3.00435   3
  -4   8   0 32.2519 3.84878   4
  -4   8   0 26.6448 2.42146   1
   3  -8   0 7.17398 1.11884   7
   3  -8   0 9.14967 0.93849   2
   3  -8   0 7.69747 0.99328   2
  -3   8   0 5.91551 1.95607   1
  -3   8   0 12.5493 2.98435   4
   2  -8   0 25.9473 3.32764   3
   2  -8   0 17.0677 1.66627   7
   2  -8   0 16.8168 1.36326   2
   2  -8   0 18.9410 1.54426   2
  -2   8   0 17.8271 3.16175   4
  -2   8   0 17.3006 1.07519   2
  -2   8   0 17.9567 1.12466   2
  -2   8   0 20.5478 2.05215   1
   1  -8   0 3.84734 0.90165   7
   1  -8   0 5.75822 1.25839   2
   1  -8   0 3.55647 1.87796   3
   1  -8   0 4.50166 0.99947   2
  -1   8   0 2.57219 1.76302   4
  -1   8   0 4.68540 1.78360   1
  -1   8   0 4.47385 0.85405   2
   0  -8   0 795.342 23.7511   3
   0  -8   0 847.668 22.8205   7
   0  -8   0 865.002 23.1988   2
   0  -8   0 841.340 23.2574   2
   0   8   0 865.308 23.4564   1
   0   8   0 855.345 24.6142   4
   0   8   0 791.132 22.8203   7
   0   8   0 846.947 23.0412   2
   0   8   0 849.562 23.1437   2
  -1  -8   0 5.87948 1.24022   2
  -1  -8   0 7.26494 1.24537   7
  -1  -8   0 8.67557 0.87224   9
  -1  -8   0 7.72877 1.32710   2
  -1  -8   0 7.49308 2.23116   5
   1   8   0 13.0056 1.99630   1
   1   8   0 10.3613 1.55318   2
   1   8   0 7.79486 1.22658   7
   1   8   0 8.98070 1.60719   2
   1   8   0 7.62433 2.12159   4
  -2  -8   0 14.9464 3.30649   5
  -2  -8   0 11.3818 1.59008   2
  -2  -8   0 15.3455 0.60147   9
  -2  -8   0 15.8704 0.70202   9
  -2  -8   0 17.1421 1.93971   2
  -2  -8   0 17.6136 1.59919   7
   2   8   0 15.3740 2.05031   2
   2   8   0 14.7839 2.43980   4
   2   8   0 15.9677 1.39184   7
   2   8   0 15.0346 2.00845   2
  -3  -8   0 13.2965 3.38947   5
  -3  -8   0 14.4658 1.93509   2
  -3  -8   0 12.4006 2.05854   2
  -3  -8   0 15.8867 1.60690   7
   3   8   0 12.2052 1.47035   7
   3   8   0 11.0564 2.18209   2
  -4  -8   0 33.7564 2.24215   7
  -4  -8   0 25.2633 2.58888   2
  -4  -8   0 23.2572 4.21039   5
  -4  -8   0 32.0855 2.63739   2
   4   8   0 26.2941 1.84435   7
   4   8   0 32.2591 3.06904   2
  -5  -8   0 99.9564 4.96728   2
  -5  -8   0 106.008 5.16118   2
  -5  -8   0 106.188 4.24495   7
  -5  -8   0 100.518 7.66412   5
   5   8   0 104.308 6.71930   5
   5   8   0 104.985 5.16372   2
   5   8   0 103.656 3.99621   7
  -6  -8   0 -3.4154 1.13485   2
  -6  -8   0 0.75956 0.93705   7
  -6  -8   0 -2.2701 1.27902   2
  -6  -8   0 1.16326 2.47798   5
   6   8   0 -1.4372 2.14424   2
   6   8   0 -3.0823 3.29428   5
  -7  -8   0 30.6706 2.47629   7
  -7  -8   0 20.1677 2.66977   2
   7   8   0 29.8912 4.26592   5
   7   8   0 22.3694 3.00229   2
   7   8   0 22.8582 1.23322   9
  -8  -8   0 0.46949 1.49082   2
  -8  -8   0 -0.6163 1.45179   7
   8   8   0 1.42475 3.04448   5
   8   8   0 0.24744 0.86907   9
   8   8   0 -0.3883 2.54393   2
  -9  -8   0 18.7152 2.12927   7
  -9  -8   0 18.4483 3.38690   2
   9   8   0 21.2282 3.73179   2
   9   8   0 13.9705 5.33435   5
   9   8   0 17.3423 1.71599   9
 -10  -8   0 14.8227 2.41736   7
 -10  -8   0 17.5060 2.92841   2
  10   8   0 6.58439 5.56629   5
  10   8   0 12.9482 2.91472   2
  10   8   0 14.1788 1.72711   9
 -11  -8   0 5.36811 2.32497   2
 -11  -8   0 7.13408 1.80071   7
  11   8   0 8.86789 6.10319   5
  11   8   0 12.5354 2.90692   2
  11   8   0 7.01514 1.65222   9
 -12  -8   0 40.7098 4.94556   2
 -12  -8   0 34.9978 3.51520   7
  12   8   0 35.2042 7.80011   5
  12   8   0 41.1531 5.23397   2
  12   8   0 32.2221 2.87806   9
 -13  -8   0 45.6699 4.67041   2
  13   8   0 48.1724 3.62740   9
  13   8   0 41.3846 5.62944   2
  13   8   0 41.7339 8.57570   5
 -14  -8   0 79.8984 6.74458   2
  14   8   0 57.0769 4.30668   9
  14   8   0 64.9952 9.86292   5
  14   8   0 66.2886 6.75255   2
 -15  -8   0 -1.1648 1.63017   6
 -15  -8   0 3.69040 2.85862   2
  15   8   0 3.03442 2.33929   9
  15   8   0 1.78217 3.16626   2
  15   8   0 1.31081 5.32287   5
 -16  -8   0 42.7412 5.91761   2
 -16  -8   0 33.9461 3.07585   6
  16   8   0 35.6978 9.32178   5
  16   8   0 38.5052 5.42950   2
  16   8   0 37.8331 3.82765   9
 -17  -8   0 41.1600 5.34723   2
  17   8   0 46.1437 10.2535   5
  17   8   0 52.0066 7.08330   2
  17   8   0 49.9928 4.07847   9
 -18  -8   0 8.20854 4.40344   2
  18   8   0 5.55740 3.01929   9
  18   8   0 7.06572 3.98764   2
  18   8   0 -3.4615 8.47642   5
 -19  -8   0 9.38391 3.74813   2
  19   8   0 -0.2835 3.87711   2
  19   8   0 8.70444 7.07029   5
  19   8   0 16.3768 3.50673   9
 -20  -8   0 -1.9306 4.28212   2
  20   8   0 -10.826 6.43996   5
  20   8   0 -2.8011 5.27670   2
 -21  -8   0 -1.6056 3.10217   2
  21   8   0 -1.3544 3.93527   2
  21   8   0 -17.917 9.39275   5
 -22  -8   0 7.73941 5.07936   2
  22   8   0 -15.096 10.8536   5
 -23  -8   0 -0.3985 4.70249   2
  23   8   0 11.4383 4.92337   2
  23   8   0 -32.063 11.1352   5
  22  -9   0 -1.2158 2.94956   2
  22  -9   0 11.2714 6.28512   5
 -22   9   0 16.2893 6.61282   3
  21  -9   0 10.6861 3.32724   2
  21  -9   0 12.2864 8.01805   5
 -21   9   0 4.74614 5.42327   3
  20  -9   0 0.61127 6.72161   5
  20  -9   0 2.47962 2.69347   2
 -20   9   0 -0.1553 3.48947   3
  19  -9   0 3.93760 2.57528   2
  19  -9   0 0.38407 6.47405   5
 -19   9   0 -1.4942 3.40071   3
  18  -9   0 9.85359 6.48111   5
  18  -9   0 2.25742 2.39252   2
 -18   9   0 -0.8293 3.31166   3
  17  -9   0 5.47625 2.83912   2
  17  -9   0 9.75381 6.57865   5
 -17   9   0 3.13785 3.57448   3
  16  -9   0 24.4240 7.39409   5
  16  -9   0 33.9800 3.66310   2
 -16   9   0 30.9719 5.92597   3
  15  -9   0 70.7460 4.03216   6
  15  -9   0 86.3868 9.96816   5
  15  -9   0 72.0685 4.52025   2
 -15   9   0 90.9516 8.28388   3
  14  -9   0 5.27465 1.80908   2
  14  -9   0 15.6737 4.87940   5
  14  -9   0 7.80439 1.83309   6
 -14   9   0 6.51737 3.44466   3
  13  -9   0 40.8779 3.36789   6
  13  -9   0 41.5481 3.31608   2
  13  -9   0 39.5036 6.48238   5
 -13   9   0 38.8384 4.81384   3
  12  -9   0 25.6151 2.34721   2
  12  -9   0 24.0205 6.34892   5
  12  -9   0 30.1560 2.85074   6
  12  -9   0 24.7632 2.21192   2
 -12   9   0 28.6919 4.81343   3
  11  -9   0 95.2348 3.81886   2
  11  -9   0 95.0858 8.84824   5
  11  -9   0 91.1778 4.79346   6
  11  -9   0 89.6181 3.85035   2
 -11   9   0 92.1478 6.26051   3
  10  -9   0 244.488 13.9574   5
  10  -9   0 235.816 7.42826   2
  10  -9   0 258.717 8.82414   6
  10  -9   0 238.390 7.45591   2
 -10   9   0 242.675 10.2216   3
   9  -9   0 9.67400 1.14316   2
   9  -9   0 7.68313 0.92784   2
   9  -9   0 6.42168 1.93675   6
  -9   9   0 8.70594 2.69230   3
   8  -9   0 0.67995 0.60283   2
   8  -9   0 0.18995 0.48304   2
   8  -9   0 -0.0148 1.62517   6
  -8   9   0 -0.9297 1.89424   3
   7  -9   0 5.21498 0.59496   2
   7  -9   0 1.39343 1.74837   6
   7  -9   0 4.72404 0.64500   2
  -7   9   0 3.80083 2.07293   3
  -7   9   0 4.26180 2.32495   4
   6  -9   0 351.808 9.24307   2
   6  -9   0 324.662 9.15741   2
   6  -9   0 335.794 11.1357   6
  -6   9   0 338.382 13.0092   4
  -6   9   0 334.653 11.4550   1
  -6   9   0 343.904 12.2600   3
   5  -9   0 72.3142 2.44979   2
   5  -9   0 72.1381 2.48254   2
   5  -9   0 67.8620 3.94866   6
  -5   9   0 67.8562 4.00185   1
  -5   9   0 71.8312 5.97005   4
  -5   9   0 80.2239 5.37399   3
   4  -9   0 75.3572 2.72281   2
   4  -9   0 75.1269 3.33997   7
   4  -9   0 74.9743 2.68736   2
  -4   9   0 77.9588 4.06737   1
  -4   9   0 78.3180 5.18657   3
  -4   9   0 74.9133 5.12595   4
   3  -9   0 32.0215 2.36706   7
   3  -9   0 30.4680 1.74379   2
   3  -9   0 30.9383 1.62936   2
  -3   9   0 28.3872 3.34285   4
  -3   9   0 26.9593 2.53593   1
   2  -9   0 28.5531 1.93169   2
   2  -9   0 35.2373 2.30196   7
   2  -9   0 32.3076 1.88679   2
  -2   9   0 30.8195 1.46020   2
  -2   9   0 32.0934 1.56929   2
  -2   9   0 36.4445 3.91635   4
  -2   9   0 37.3926 2.75718   1
   1  -9   0 -0.5374 0.89399   2
   1  -9   0 1.01530 1.03567   7
   1  -9   0 -0.1535 0.85746   2
  -1   9   0 -0.6637 0.80191   2
  -1   9   0 -3.4560 2.26514   4
  -1   9   0 0.06262 1.18468   1
   0  -9   0 1.10470 1.00866   2
   0  -9   0 -2.2710 1.00920   2
   0  -9   0 -0.5538 0.94142   7
   0   9   0 0.01810 0.82864   2
   0   9   0 0.56351 1.66744   1
   0   9   0 0.13263 0.95142   2
   0   9   0 0.14000 0.95138   7
   0   9   0 0.00921 2.45394   4
  -1  -9   0 -1.4136 1.20516   2
  -1  -9   0 0.40143 0.74786   9
  -1  -9   0 1.20417 0.87277   2
  -1  -9   0 0.06703 2.57920   5
  -1  -9   0 -1.0824 0.65006   7
   1   9   0 -0.4039 1.16234   2
   1   9   0 0.80338 1.77860   4
   1   9   0 0.48216 1.08704   2
   1   9   0 1.57721 1.67477   1
   1   9   0 0.73869 0.71012   7
  -2  -9   0 28.8444 2.08667   7
  -2  -9   0 24.7653 3.91334   5
  -2  -9   0 28.7830 2.29976   2
  -2  -9   0 27.2163 0.93371   9
  -2  -9   0 27.0268 1.03499   9
  -2  -9   0 29.5654 2.69245   2
   2   9   0 27.3381 1.83417   7
   2   9   0 28.1185 2.66803   1
   2   9   0 28.1606 3.66672   4
   2   9   0 28.8121 2.60567   2
  -3  -9   0 15.3676 3.12146   5
  -3  -9   0 30.6706 1.93500   7
  -3  -9   0 22.0397 2.63271   2
  -3  -9   0 27.4058 2.61895   2
   3   9   0 20.2713 1.85030   7
   3   9   0 24.5080 2.67661   2
  -4  -9   0 65.9788 3.88523   2
  -4  -9   0 69.6775 4.47837   2
  -4  -9   0 76.4643 3.34949   7
  -4  -9   0 62.4122 6.68157   5
   4   9   0 71.9550 4.55349   2
   4   9   0 62.0884 2.98852   7
  -5  -9   0 82.0233 4.48981   2
  -5  -9   0 80.2028 3.50259   7
  -5  -9   0 75.3793 4.98045   2
  -5  -9   0 72.6170 8.57098   5
   5   9   0 86.0039 4.11932   7
   5   9   0 79.1430 5.07014   2
  -6  -9   0 354.091 12.5669   2
  -6  -9   0 377.634 11.3021   7
  -6  -9   0 369.065 12.6446   2
   6   9   0 380.451 14.7189   5
   6   9   0 351.256 12.4719   2
  -7  -9   0 3.58119 1.59469   7
  -7  -9   0 2.64579 1.73151   2
   7   9   0 0.02864 1.84056   2
   7   9   0 2.57878 4.06925   5
  -8  -9   0 0.83291 1.55678   7
  -8  -9   0 -1.7433 1.41747   2
   8   9   0 0.08683 0.60503   9
   8   9   0 0.82839 2.67126   2
   8   9   0 3.40836 3.27323   5
  -9  -9   0 6.02828 2.01811   7
  -9  -9   0 8.02401 2.33271   2
   9   9   0 10.2354 3.30802   2
   9   9   0 6.67414 1.09918   9
   9   9   0 5.51507 4.98902   5
 -10  -9   0 270.702 11.0082   2
 -10  -9   0 261.746 9.01712   7
  10   9   0 257.370 13.4105   5
  10   9   0 269.178 11.2909   2
  10   9   0 232.725 7.71897   9
 -11  -9   0 93.9614 6.85805   2
 -11  -9   0 89.0482 5.12200   7
  11   9   0 85.4217 3.79732   9
  11   9   0 109.157 11.7871   5
  11   9   0 82.5976 6.31646   2
 -12  -9   0 21.3190 3.15179   7
 -12  -9   0 38.5740 4.47066   2
  12   9   0 30.3493 4.25791   2
  12   9   0 24.0250 2.41525   9
  12   9   0 26.8325 7.31438   5
 -13  -9   0 43.2870 5.24787   2
  13   9   0 31.2154 6.48499   5
  13   9   0 37.8792 3.14744   9
  13   9   0 28.3831 5.29989   2
 -14  -9   0 8.24439 3.12797   2
 -14  -9   0 10.5835 2.31207   6
  14   9   0 5.86434 4.48217   2
  14   9   0 11.0067 7.51944   5
  14   9   0 12.8347 2.34351   9
 -15  -9   0 97.3836 7.10199   2
  15   9   0 108.165 8.70911   2
  15   9   0 78.0534 9.44254   5
  15   9   0 90.2656 5.36289   9
 -16  -9   0 30.7148 5.39202   2
  16   9   0 24.7574 9.17776   5
  16   9   0 29.3720 3.41052   9
  16   9   0 31.1172 5.17908   2
 -17  -9   0 3.99618 3.14760   2
  17   9   0 -6.5792 8.14034   5
  17   9   0 10.2036 2.94074   9
  17   9   0 3.91406 3.81546   2
 -18  -9   0 7.00998 4.41596   2
  18   9   0 -1.0300 6.22493   5
  18   9   0 -0.6285 5.10080   2
 -19  -9   0 -2.8091 2.81784   2
  19   9   0 0.54661 6.26865   5
  19   9   0 -3.6122 3.52084   2
 -20  -9   0 2.22827 4.56670   2
  20   9   0 8.13493 6.94307   5
  20   9   0 -1.0289 3.87121   2
 -21  -9   0 -6.1761 4.58461   2
  21   9   0 4.26140 7.03175   5
 -22  -9   0 6.11755 3.96046   2
  22   9   0 15.2114 8.07599   5
  22   9   0 10.5916 4.89187   2
  23   9   0 26.2475 9.15305   5
  22 -10   0 6.17090 8.41102   5
 -22  10   0 0.97859 5.80858   3
  21 -10   0 0.44027 2.47966   2
  21 -10   0 13.4942 7.21776   5
 -21  10   0 5.86999 5.74449   3
  20 -10   0 -2.1494 2.62950   2
  20 -10   0 17.4472 6.95276   5
 -20  10   0 -1.1482 5.39559   3
  19 -10   0 16.2470 5.78482   5
  19 -10   0 8.27594 2.64513   2
 -19  10   0 14.7832 5.81517   3
  18 -10   0 1.00813 1.97945   2
  18 -10   0 10.0316 6.59980   5
 -18  10   0 -1.7773 4.77881   3
  17 -10   0 11.5285 6.24878   5
  17 -10   0 4.14956 2.02998   2
 -17  10   0 6.40883 5.16201   3
  16 -10   0 82.8921 10.5470   5
  16 -10   0 88.4046 4.82704   2
 -16  10   0 87.9697 7.72327   3
  15 -10   0 44.3384 3.71540   2
  15 -10   0 34.6689 7.71976   5
  15 -10   0 44.3475 3.60674   6
 -15  10   0 46.7470 5.73627   3
  14 -10   0 5.96473 1.99773   6
  14 -10   0 0.80361 1.68585   2
  14 -10   0 5.81665 5.70022   5
 -14  10   0 4.87758 4.51007   3
  13 -10   0 0.73991 1.41774   2
  13 -10   0 -1.6746 3.26540   5
  13 -10   0 2.44247 1.92668   6
 -13  10   0 2.65996 2.91688   3
  12 -10   0 -0.1539 1.17765   2
  12 -10   0 3.84259 3.56256   5
  12 -10   0 -0.5672 1.12011   2
  12 -10   0 -1.5881 1.74614   6
 -12  10   0 2.81766 3.65364   3
  11 -10   0 3.37650 1.01790   2
  11 -10   0 5.46935 1.68181   6
  11 -10   0 4.67883 4.43722   5
  11 -10   0 4.38733 1.06957   2
 -11  10   0 8.99523 3.05005   3
  10 -10   0 10.2734 2.33926   6
  10 -10   0 9.82784 1.14850   2
  10 -10   0 9.21966 1.03640   2
 -10  10   0 8.44652 3.68244   3
   9 -10   0 1.30698 1.42403   6
   9 -10   0 2.13121 0.70085   2
   9 -10   0 1.15072 0.55859   2
  -9  10   0 -0.8003 3.22233   3
   8 -10   0 1.00893 0.53531   2
   8 -10   0 -0.3963 1.82274   6
   8 -10   0 1.39930 0.45429   2
  -8  10   0 0.57388 2.07903   3
   7 -10   0 0.23075 0.39603   2
   7 -10   0 0.24527 1.88827   6
   7 -10   0 0.38224 0.41153   2
  -7  10   0 2.42964 2.15907   3
  -7  10   0 2.82143 2.40553   4
   6 -10   0 9.82402 0.76538   2
   6 -10   0 10.8338 0.80390   2
   6 -10   0 5.70441 1.71554   6
  -6  10   0 11.1346 2.79348   4
  -6  10   0 15.0948 3.33638   3
  -6  10   0 9.61350 2.02446   1
   5 -10   0 229.236 6.65130   2
   5 -10   0 224.050 7.74878   7
   5 -10   0 234.666 8.61404   6
  -5  10   0 240.050 8.86034   1
  -5  10   0 233.996 9.15977   3
  -5  10   0 227.601 9.90606   4
   4 -10   0 4.24050 0.78050   2
   4 -10   0 1.45239 0.75826   2
   4 -10   0 3.19233 1.41342   7
  -4  10   0 6.41619 2.22590   1
  -4  10   0 5.53067 3.14904   4
   3 -10   0 138.525 4.65231   2
   3 -10   0 134.657 4.75461   2
   3 -10   0 138.563 5.20226   7
  -3  10   0 142.663 5.85420   1
  -3  10   0 138.977 7.15320   4
   2 -10   0 11.6148 1.40195   2
   2 -10   0 12.3122 1.62321   7
   2 -10   0 11.7627 1.32066   2
  -2  10   0 12.8635 1.06996   2
  -2  10   0 9.12536 1.91299   1
  -2  10   0 12.6924 1.02068   2
  -2  10   0 13.1792 3.41565   4
   1 -10   0 361.482 10.3966   7
   1 -10   0 330.187 10.5871   2
   1 -10   0 357.314 10.5449   2
  -1  10   0 345.099 11.1576   1
  -1  10   0 344.120 12.5471   4
   0 -10   0 32.2794 2.43758   2
   0 -10   0 28.6029 2.23371   7
   0 -10   0 25.4307 2.15150   2
   0  10   0 30.6451 2.23388   2
   0  10   0 31.1264 2.98410   1
   0  10   0 36.1058 2.67175   2
   0  10   0 31.5765 3.95145   4
  -1 -10   0 347.915 10.6969   2
  -1 -10   0 319.499 9.40996   9
  -1 -10   0 335.027 10.7887   2
  -1 -10   0 362.679 10.0910   7
  -1 -10   0 321.325 13.1131   5
   1  10   0 347.244 10.9583   1
   1  10   0 320.920 10.4218   2
   1  10   0 314.206 9.99960   7
   1  10   0 328.684 12.0515   4
  -2 -10   0 13.3440 2.03350   2
  -2 -10   0 14.0450 1.44441   7
  -2 -10   0 12.3083 0.75571   9
  -2 -10   0 13.1529 2.14970   2
  -2 -10   0 13.0727 4.33254   5
  -2 -10   0 12.6866 0.62100   9
   2  10   0 12.5914 2.06041   2
   2  10   0 12.0702 1.93658   1
   2  10   0 17.7962 3.61687   4
   2  10   0 15.5804 1.73367   7
  -3 -10   0 134.893 6.14557   2
  -3 -10   0 141.240 4.93392   7
  -3 -10   0 142.968 6.06362   2
   3  10   0 134.572 6.90015   4
   3  10   0 140.735 6.11972   2
   3  10   0 126.084 4.98951   7
  -4 -10   0 3.88793 1.57917   2
  -4 -10   0 3.85711 1.05318   7
  -4 -10   0 1.88990 1.30655   2
   4  10   0 1.05003 2.01275   2
  -5 -10   0 239.519 9.22668   2
  -5 -10   0 243.519 9.46757   2
  -5 -10   0 251.144 8.00555   7
   5  10   0 227.614 9.01783   2
  -6 -10   0 13.7535 2.90572   2
  -6 -10   0 14.8035 1.75678   7
  -6 -10   0 15.7074 2.75954   2
   6  10   0 10.7373 2.37901   2
  -7 -10   0 0.45173 1.07233   7
  -7 -10   0 0.66661 2.20038   2
   7  10   0 1.37362 2.60725   2
   7  10   0 0.57977 3.93832   5
  -8 -10   0 3.69167 1.33884   7
  -8 -10   0 2.24184 2.35082   2
   8  10   0 4.80601 4.45862   5
   8  10   0 1.01904 1.97520   2
  -9 -10   0 2.77851 1.94963   7
  -9 -10   0 -0.1150 1.85845   2
   9  10   0 1.29020 3.15353   2
   9  10   0 -1.6927 4.77253   5
 -10 -10   0 5.27855 2.28054   7
 -10 -10   0 7.06450 2.66797   2
  10  10   0 11.9960 5.68833   5
  10  10   0 7.75411 1.15845   9
  10  10   0 12.5922 0.92941   9
  10  10   0 11.5339 3.92617   2
 -11 -10   0 0.73225 2.23438   2
 -11 -10   0 2.57307 1.68594   7
  11  10   0 1.14216 1.36711   9
  11  10   0 5.53443 4.12072   5
  11  10   0 10.3242 3.18370   2
  11  10   0 2.38181 0.76925   9
 -12 -10   0 1.61842 3.14311   2
 -12 -10   0 0.01707 1.64480   7
  12  10   0 0.45199 1.46718   9
  12  10   0 -0.1387 4.20439   5
  12  10   0 0.03589 2.50567   2
 -13 -10   0 -0.4358 2.40660   7
 -13 -10   0 0.80201 2.60344   2
  13  10   0 0.94896 6.31822   5
  13  10   0 1.08841 1.49177   9
  13  10   0 2.42801 2.90874   2
 -14 -10   0 5.12082 2.37093   6
 -14 -10   0 5.29672 2.86184   2
  14  10   0 6.96949 1.85152   9
  14  10   0 3.33922 6.80769   5
  14  10   0 3.43461 4.36920   2
 -15 -10   0 53.8954 6.11580   2
 -15 -10   0 36.6256 3.71246   6
  15  10   0 47.0338 6.66314   2
  15  10   0 43.6497 7.48996   5
 -16 -10   0 89.5390 7.37259   2
 -16 -10   0 89.1729 4.95681   6
  16  10   0 100.437 12.0357   5
  16  10   0 102.282 8.96693   2
 -17 -10   0 7.25848 4.47247   2
  17  10   0 0.39453 5.90138   5
  17  10   0 1.10521 3.62174   2
 -18 -10   0 -0.3505 2.82594   2
  18  10   0 -4.0544 3.34091   2
  18  10   0 -14.622 5.23539   5
 -19 -10   0 14.2685 4.94056   2
  19  10   0 12.2816 5.94159   2
  19  10   0 6.80280 9.65254   5
 -20 -10   0 5.29770 3.55728   2
  20  10   0 -8.4952 9.45317   5
  20  10   0 7.56899 4.33015   2
 -21 -10   0 13.7322 5.31202   2
  21  10   0 -2.2277 3.97710   2
  21  10   0 3.01969 10.0026   5
 -22 -10   0 -0.4926 3.52211   2
  22  10   0 9.64051 6.48357   2
  22  10   0 -8.6995 9.44984   5
  21 -11   0 25.9597 7.19114   5
 -21  11   0 2.80553 4.36692   3
  20 -11   0 24.8026 7.27821   5
 -20  11   0 10.8632 4.59794   3
  19 -11   0 12.2694 6.64367   5
 -19  11   0 -2.3649 3.70387   3
  18 -11   0 -1.0078 1.59029   2
  18 -11   0 1.58772 5.96111   5
 -18  11   0 3.51896 4.02462   3
  17 -11   0 2.44390 1.69632   2
  17 -11   0 0.57028 4.12886   5
 -17  11   0 1.88185 3.55968   3
  16 -11   0 33.1372 7.36042   5
  16 -11   0 32.1484 2.94921   2
 -16  11   0 48.0364 7.05459   3
  15 -11   0 0.78168 1.92390   6
  15 -11   0 -1.5369 1.42671   2
  15 -11   0 -1.3312 3.99511   5
 -15  11   0 -4.0837 4.31279   3
  14 -11   0 1.34662 1.29185   2
  14 -11   0 3.74583 4.33862   5
  14 -11   0 4.65267 2.14397   6
 -14  11   0 -0.2092 2.95108   3
  13 -11   0 25.6780 6.85511   5
  13 -11   0 29.9621 2.19323   2
  13 -11   0 22.7626 2.69247   6
 -13  11   0 23.0783 5.15089   3
  12 -11   0 33.2910 3.40239   6
  12 -11   0 28.0838 2.01989   2
  12 -11   0 21.9865 6.23421   5
 -12  11   0 35.9971 4.85682   3
  11 -11   0 3.24206 0.76591   2
  11 -11   0 0.84996 3.22033   5
  11 -11   0 5.02836 2.21968   6
  11 -11   0 4.03326 0.91260   2
 -11  11   0 1.39630 3.77770   3
  10 -11   0 3.56441 1.69859   6
  10 -11   0 0.63977 0.45008   2
  10 -11   0 -0.8696 0.52272   2
 -10  11   0 2.32274 3.53212   3
   9 -11   0 -0.0154 2.11584   6
  -9  11   0 0.22168 3.34612   3
   8 -11   0 2.91907 2.13252   6
  -8  11   0 -5.9465 3.36587   4
  -8  11   0 1.89042 3.35188   3
   7 -11   0 5.47742 2.35934   6
  -7  11   0 8.82007 2.66554   1
  -7  11   0 13.6255 3.60071   3
  -7  11   0 8.42484 3.87698   4
   6 -11   0 63.8183 2.23091   2
   6 -11   0 63.4242 2.23392   2
   6 -11   0 63.6304 3.43215   7
   6 -11   0 63.3245 4.78387   6
  -6  11   0 68.1642 5.02687   3
  -6  11   0 50.9774 5.58347   4
  -6  11   0 56.2147 4.17160   1
   5 -11   0 171.291 7.35972   6
   5 -11   0 149.736 4.80531   2
   5 -11   0 162.836 6.11134   7
   5 -11   0 153.153 4.88515   2
  -5  11   0 163.403 9.04874   4
  -5  11   0 154.507 6.69275   1
   4 -11   0 10.4174 1.21080   2
   4 -11   0 9.67966 2.53370   6
   4 -11   0 10.6799 1.15290   2
   4 -11   0 9.94523 1.82631   7
  -4  11   0 12.6158 3.05438   4
  -4  11   0 15.5287 2.78051   1
   3 -11   0 17.8762 1.61318   2
   3 -11   0 20.6455 2.08887   7
   3 -11   0 18.8336 1.59729   2
  -3  11   0 18.5072 3.32037   4
  -3  11   0 18.1266 2.44608   1
   2 -11   0 11.5217 1.62577   2
   2 -11   0 12.7390 1.47290   7
   2 -11   0 13.4819 1.49089   2
  -2  11   0 21.1657 3.99558   4
  -2  11   0 11.4090 1.07160   2
  -2  11   0 9.66072 0.93776   2
  -2  11   0 9.08042 2.41736   1
   1 -11   0 4.10929 1.24385   2
   1 -11   0 2.06005 1.23193   2
   1 -11   0 2.51735 1.27423   7
  -1  11   0 2.55180 1.05434   2
  -1  11   0 4.98177 2.20940   1
  -1  11   0 5.06076 3.25883   4
   0 -11   0 -0.2786 1.12025   7
   0 -11   0 1.54601 1.31124   2
   0 -11   0 -1.0444 1.21358   9
   0 -11   0 -0.1403 0.80970   2
   0  11   0 -0.2593 0.95180   2
   0  11   0 0.54101 1.44105   1
   0  11   0 2.90251 2.21519   4
  -1 -11   0 2.87965 1.01526   9
  -1 -11   0 5.31491 1.55083   2
  -1 -11   0 3.76534 1.62405   2
  -1 -11   0 3.27918 1.01903   7
   1  11   0 3.13880 2.19951   1
   1  11   0 5.39710 3.27127   4
   1  11   0 5.50146 1.08689   7
   1  11   0 3.15411 1.43420   2
  -2 -11   0 11.5001 2.20978   2
  -2 -11   0 14.0673 1.73381   7
  -2 -11   0 13.7145 2.16792   2
  -2 -11   0 12.4133 0.65230   9
   2  11   0 15.0919 2.22513   2
   2  11   0 12.5818 1.70102   7
   2  11   0 12.9845 2.08154   1
   2  11   0 14.5722 3.80243   4
  -3 -11   0 20.4496 1.98748   7
  -3 -11   0 20.5742 2.53974   2
  -3 -11   0 20.2153 2.60508   2
   3  11   0 20.7239 2.79910   1
   3  11   0 23.7438 4.09356   4
   3  11   0 18.7031 2.67096   2
  -4 -11   0 13.8602 2.68246   2
  -4 -11   0 11.1571 1.50570   7
  -4 -11   0 14.4283 2.26819   2
   4  11   0 9.67311 3.67796   4
   4  11   0 11.3236 2.58439   2
  -5 -11   0 165.379 7.37522   2
  -5 -11   0 167.493 6.11445   7
  -5 -11   0 154.345 7.48925   2
   5  11   0 162.972 7.56339   2
  -6 -11   0 67.8505 5.06160   2
  -6 -11   0 80.0669 4.05714   7
  -6 -11   0 65.5012 5.28994   2
   6  11   0 80.1969 5.66615   2
  -7 -11   0 12.8701 2.82102   2
  -7 -11   0 5.61707 1.87152   7
   7  11   0 7.48130 2.99524   2
  -8 -11   0 5.47159 1.93771   7
  -8 -11   0 1.10324 2.67795   2
   8  11   0 -1.4120 1.97391   2
   8  11   0 0.96230 4.55452   5
  -9 -11   0 -1.4484 1.76056   7
  -9 -11   0 1.36160 2.56816   2
   9  11   0 -2.4957 3.16621   2
   9  11   0 -2.3143 3.32799   5
 -10 -11   0 -5.8314 2.83367   2
 -10 -11   0 0.24052 1.46651   7
  10  11   0 -3.2791 3.31928   2
  10  11   0 -1.1157 5.13584   5
 -11 -11   0 6.24719 2.42043   7
 -11 -11   0 4.75482 2.41376   2
  11  11   0 2.55412 3.63416   2
  11  11   0 6.13565 5.61252   5
 -12 -11   0 35.1293 3.76526   7
 -12 -11   0 28.7740 4.04894   2
  12  11   0 27.2999 7.14296   5
  12  11   0 26.8793 4.32287   2
 -13 -11   0 27.9913 3.29137   7
 -13 -11   0 30.1992 3.68721   6
 -13 -11   0 31.4625 5.04632   2
  13  11   0 33.9268 7.64044   5
  13  11   0 30.9522 4.64148   2
 -14 -11   0 2.99885 2.35024   6
 -14 -11   0 1.44139 2.50844   2
  14  11   0 1.04080 3.16222   2
  14  11   0 -0.3432 6.54181   5
 -15 -11   0 -1.4410 2.70808   2
 -15 -11   0 -1.0401 2.17176   6
  15  11   0 -0.6268 5.11460   5
  15  11   0 -2.0095 4.56250   2
 -16 -11   0 33.6426 5.64518   2
  16  11   0 31.6391 6.48372   2
  16  11   0 41.6437 9.28651   5
 -17 -11   0 -7.0431 2.48355   2
  17  11   0 5.82523 5.41512   2
  17  11   0 2.77162 5.43484   5
 -18 -11   0 4.34657 4.54540   2
  18  11   0 1.20138 3.81457   2
  18  11   0 11.9584 8.27031   5
 -19 -11   0 5.45676 3.58708   2
  19  11   0 15.6966 9.22144   5
  19  11   0 -6.4886 3.52585   2
 -20 -11   0 13.8987 5.26682   2
  20  11   0 7.11574 9.12413   5
 -21 -11   0 2.24489 3.47676   2
  21  11   0 -1.2159 4.11626   2
  21  11   0 5.47072 9.68593   5
  20 -12   0 -1.4028 5.17145   5
 -20  12   0 -0.0935 4.40493   3
  19 -12   0 4.46305 5.00406   5
 -19  12   0 2.99863 4.32603   3
  18 -12   0 3.15845 4.50450   5
 -18  12   0 8.60160 5.67646   3
  17 -12   0 7.67428 6.58257   5
 -17  12   0 3.09176 5.08244   3
  16 -12   0 10.6219 6.25325   5
 -16  12   0 2.77255 4.85119   3
  15 -12   0 2.30878 5.68925   5
  15 -12   0 3.41252 2.65621   6
 -15  12   0 0.11666 3.47839   3
  14 -12   0 7.88646 1.34265   2
  14 -12   0 4.72313 5.96894   5
  14 -12   0 6.10350 2.40538   6
 -14  12   0 0.26589 4.68785   3
  13 -12   0 46.1945 7.30476   5
  13 -12   0 62.7513 4.83968   6
  13 -12   0 58.1901 2.47324   2
 -13  12   0 66.8591 6.47358   3
  12 -12   0 1.25620 1.73563   6
  12 -12   0 -0.7197 3.55292   5
  12 -12   0 -0.0044 0.57612   2
 -12  12   0 -5.3601 3.87010   3
  11 -12   0 -1.8823 4.42485   5
  11 -12   0 0.83534 2.29894   6
 -11  12   0 0.73142 2.83487   3
  10 -12   0 8.18827 2.19100   6
 -10  12   0 5.11988 3.09641   3
   9 -12   0 35.4244 3.87180   6
  -9  12   0 39.9664 4.69122   3
   8 -12   0 7.12665 2.69404   6
  -8  12   0 -1.1048 2.87946   4
  -8  12   0 4.26893 2.77473   3
   7 -12   0 15.2571 3.15459   6
   7 -12   0 14.0718 2.32168   7
  -7  12   0 18.0236 4.11009   3
  -7  12   0 8.69705 2.38476   1
  -7  12   0 18.1844 3.76344   4
   6 -12   0 54.5428 4.71661   6
   6 -12   0 48.3839 1.99420   2
   6 -12   0 50.8515 3.70634   7
   6 -12   0 50.7154 2.03572   2
  -6  12   0 50.5987 4.15687   1
  -6  12   0 49.4072 5.21838   4
   5 -12   0 12.0946 2.07315   7
   5 -12   0 7.71936 1.04555   2
   5 -12   0 5.28838 2.11717   6
   5 -12   0 8.51635 1.03355   2
  -5  12   0 10.2904 3.26849   4
  -5  12   0 8.92837 2.99301   1
   4 -12   0 25.2984 3.04578   6
   4 -12   0 23.5549 2.38773   7
   4 -12   0 21.9908 1.79429   2
   4 -12   0 21.9524 1.86978   2
  -4  12   0 21.6031 3.26966   1
  -4  12   0 17.2746 3.64399   4
   3 -12   0 8.47548 1.39457   2
   3 -12   0 11.0603 2.89590   6
   3 -12   0 10.1308 1.81323   7
   3 -12   0 7.22663 1.29473   2
  -3  12   0 6.29892 2.01633   1
  -3  12   0 7.24262 2.98954   4
   2 -12   0 36.3629 2.44294   2
   2 -12   0 33.3518 2.50639   2
   2 -12   0 34.2465 2.71083   7
  -2  12   0 32.0108 1.72687   2
  -2  12   0 42.1227 3.72689   1
  -2  12   0 30.4396 1.60013   2
  -2  12   0 39.5285 4.49982   4
   1 -12   0 6.06535 1.61486   2
   1 -12   0 9.23571 1.63246   7
   1 -12   0 6.07782 1.64387   9
   1 -12   0 7.10015 1.61939   2
  -1  12   0 12.0649 2.18931   1
  -1  12   0 12.4033 3.87239   4
   0 -12   0 764.078 22.1171   9
   0 -12   0 848.706 23.0847   2
   0 -12   0 767.792 23.1138   2
   0 -12   0 829.909 22.5280   7
   0  12   0 844.395 25.7699   4
   0  12   0 786.767 22.5480   2
   0  12   0 806.091 23.5080   1
  -1 -12   0 8.81912 1.64523   7
  -1 -12   0 7.86355 0.87570   9
  -1 -12   0 7.59251 2.00682   2
  -1 -12   0 5.63574 1.17302   9
  -1 -12   0 11.1239 2.14202   2
   1  12   0 8.86540 2.61310   1
   1  12   0 6.16506 1.68813   2
   1  12   0 12.3922 3.93297   4
  -2 -12   0 35.5833 3.27648   2
  -2 -12   0 34.2616 3.39458   2
  -2 -12   0 34.5260 2.72870   7
   2  12   0 35.9776 5.00033   4
   2  12   0 36.2045 2.87618   2
   2  12   0 39.3562 3.27684   1
  -3 -12   0 8.26968 1.77893   7
  -3 -12   0 9.82220 2.34461   2
  -3 -12   0 9.70118 2.42861   2
   3  12   0 8.96119 4.03912   4
   3  12   0 10.5922 2.42909   2
   3  12   0 10.5897 2.23950   1
  -4 -12   0 26.2853 2.93307   2
  -4 -12   0 26.6455 2.22060   7
  -4 -12   0 23.3936 3.28332   2
   4  12   0 20.5706 2.72258   2
   4  12   0 23.6808 3.74231   4
   4  12   0 29.0641 2.96522   1
  -5 -12   0 8.90869 2.58047   2
  -5 -12   0 8.13809 2.31108   2
  -5 -12   0 9.18361 1.89841   7
   5  12   0 5.94607 2.74700   2
  -6 -12   0 48.9403 4.51062   2
  -6 -12   0 43.6515 3.50200   7
   6  12   0 50.3052 4.69027   2
  -7 -12   0 16.1514 3.30987   2
  -7 -12   0 14.0332 2.42029   7
   7  12   0 18.2242 3.09285   2
  -8 -12   0 7.19511 2.89939   2
  -8 -12   0 6.85856 2.17433   7
   8  12   0 6.65484 3.43223   2
  -9 -12   0 38.2391 4.77716   2
  -9 -12   0 37.1457 3.13006   7
   9  12   0 34.2718 4.29208   2
   9  12   0 26.8368 6.30980   5
 -10 -12   0 6.84357 3.21416   2
 -10 -12   0 6.13885 2.37783   7
  10  12   0 2.30397 3.81435   5
  10  12   0 12.1852 4.15165   2
 -11 -12   0 1.81338 3.37617   2
 -11 -12   0 8.87918 2.16595   7
  11  12   0 0.76594 3.76661   2
  11  12   0 4.73565 5.35613   5
 -12 -12   0 3.45848 2.66440   7
 -12 -12   0 2.05290 2.53205   2
  12  12   0 2.34127 3.07110   2
  12  12   0 0.14665 5.69038   5
 -13 -12   0 62.9669 4.72391   6
 -13 -12   0 58.4320 5.82590   2
 -13 -12   0 68.0394 5.27143   7
  13  12   0 60.5060 9.04833   5
  13  12   0 65.4977 6.37570   2
 -14 -12   0 9.04990 2.95937   6
 -14 -12   0 6.36710 4.04256   2
  14  12   0 14.6445 7.14314   5
  14  12   0 6.37999 3.53859   2
 -15 -12   0 12.1819 4.65695   2
 -15 -12   0 5.66136 2.68381   6
  15  12   0 7.16396 5.12168   5
  15  12   0 -6.7840 2.91591   2
 -16 -12   0 8.10581 2.71120   6
 -16 -12   0 9.71300 3.38665   2
  16  12   0 10.3501 5.26663   2
  16  12   0 6.97767 7.24940   5
 -17 -12   0 7.21586 4.47529   2
  17  12   0 2.45617 5.07587   2
  17  12   0 6.18598 5.87777   5
 -18 -12   0 4.73269 3.46779   2
  18  12   0 5.77223 8.38411   5
  18  12   0 4.39241 5.64268   2
 -19 -12   0 9.65647 5.14954   2
  19  12   0 -1.0525 8.62576   5
  19  12   0 -4.1107 3.73318   2
 -20 -12   0 2.60519 3.60781   2
  20  12   0 -2.0690 6.15319   5
  20  12   0 -12.346 5.25987   2
 -21 -12   0 9.32286 5.47698   2
  21  12   0 16.2064 7.02611   5
  20 -13   0 21.6550 7.51407   5
 -20  13   0 -1.6517 5.65555   3
  19 -13   0 20.5108 6.66089   5
 -19  13   0 -4.5166 5.63729   3
  18 -13   0 14.7291 6.54822   5
 -18  13   0 1.39792 5.45515   3
  17 -13   0 -6.9467 5.72754   5
 -17  13   0 0.09497 3.59113   3
  16 -13   0 -2.5204 6.49501   5
 -16  13   0 8.10474 3.93061   3
  15 -13   0 -2.7786 4.30131   5
 -15  13   0 6.90619 5.02852   3
  14 -13   0 -3.5522 4.31301   5
  14 -13   0 2.90173 2.51293   6
 -14  13   0 5.84699 3.66630   3
  13 -13   0 24.6614 7.27484   5
  13 -13   0 29.9028 3.64779   6
 -13  13   0 27.6708 5.86645   3
  12 -13   0 -1.4254 2.47689   6
  12 -13   0 5.48663 5.63630   5
 -12  13   0 -0.2000 3.04827   3
  11 -13   0 15.1681 3.21978   6
 -11  13   0 7.30920 3.64781   3
  10 -13   0 150.806 7.34323   6
 -10  13   0 166.310 9.96140   3
   9 -13   0 14.7697 2.85731   6
  -9  13   0 16.7696 4.83077   3
   8 -13   0 8.99445 2.35190   7
   8 -13   0 5.91962 2.34317   6
  -8  13   0 -5.7772 4.31790   4
  -8  13   0 6.90034 4.24353   3
   7 -13   0 -2.2728 2.02044   6
   7 -13   0 0.22931 2.02611   7
  -7  13   0 4.68008 3.12344   1
  -7  13   0 -4.9190 4.05427   4
   6 -13   0 429.242 14.7822   6
   6 -13   0 423.504 11.7715   2
   6 -13   0 409.807 11.7465   2
   6 -13   0 430.723 13.4903   7
  -6  13   0 434.674 14.9616   1
  -6  13   0 448.673 16.8218   4
   5 -13   0 9.58219 2.52151   6
   5 -13   0 5.29049 1.05926   2
   5 -13   0 11.0730 1.85465   7
   5 -13   0 7.56021 1.21602   2
  -5  13   0 6.41273 3.27894   1
  -5  13   0 8.17460 3.33689   4
   4 -13   0 14.6408 1.63613   2
   4 -13   0 21.7811 3.70671   6
   4 -13   0 16.5296 2.36007   7
   4 -13   0 11.4994 1.63940   2
  -4  13   0 15.4649 3.78081   4
  -4  13   0 15.8063 3.45395   1
   3 -13   0 -0.8530 1.81723   6
   3 -13   0 2.36458 1.36429   2
   3 -13   0 3.44379 1.25613   2
   3 -13   0 0.36165 1.60267   7
  -3  13   0 2.02986 2.86137   4
  -3  13   0 3.88199 2.11626   1
   2 -13   0 16.7131 1.85308   7
   2 -13   0 18.3899 1.98836   2
   2 -13   0 15.9613 3.40524   6
   2 -13   0 18.3539 2.06980   2
  -2  13   0 16.3619 1.30999   2
  -2  13   0 16.4071 1.18505   2
  -2  13   0 19.9458 2.86903   1
  -2  13   0 24.7246 4.10622   4
   1 -13   0 9.39969 1.51245   7
   1 -13   0 10.1207 1.84099   9
   1 -13   0 13.1552 1.92772   2
   1 -13   0 7.06054 1.71968   2
  -1  13   0 6.06611 2.75115   1
  -1  13   0 6.81409 3.09511   4
   0 -13   0 1.71975 1.53908   2
   0 -13   0 0.00915 1.40942   7
   0 -13   0 -0.8072 1.39592   9
   0 -13   0 -0.1817 1.55404   2
   0  13   0 1.62877 2.51892   1
   0  13   0 -0.3032 1.04549   2
   0  13   0 1.02177 2.65224   4
  -1 -13   0 11.6358 2.23100   2
  -1 -13   0 13.4309 1.96541   7
  -1 -13   0 10.0538 0.99477   9
  -1 -13   0 8.78620 2.29759   2
  -1 -13   0 11.1267 1.31033   9
   1  13   0 9.11556 4.30792   4
   1  13   0 9.33867 1.86894   2
   1  13   0 11.1278 2.92736   1
  -2 -13   0 14.1057 2.66336   2
  -2 -13   0 18.9795 2.19888   7
  -2 -13   0 19.3763 2.92646   2
   2  13   0 27.5794 3.04107   1
   2  13   0 19.7522 2.66352   2
   2  13   0 18.0141 4.79561   4
  -3 -13   0 -0.1966 2.12472   2
  -3 -13   0 3.57260 1.32489   7
  -3 -13   0 4.97682 2.45676   2
   3  13   0 0.14916 4.10802   4
   3  13   0 1.63126 2.07574   2
   3  13   0 2.42708 2.02607   1
  -4 -13   0 17.4040 3.26463   2
  -4 -13   0 16.0327 2.75553   2
  -4 -13   0 17.2800 2.30596   7
   4  13   0 14.3387 3.02160   2
   4  13   0 19.8068 3.41489   1
   4  13   0 19.5724 3.84354   4
  -5 -13   0 8.22003 2.17455   7
  -5 -13   0 6.12091 2.81535   2
  -5 -13   0 8.16659 3.08899   2
   5  13   0 6.58830 2.84194   2
   5  13   0 8.52218 3.15437   1
   5  13   0 13.0033 4.82524   4
  -6 -13   0 438.056 15.2098   2
  -6 -13   0 429.286 13.4801   7
   6  13   0 420.582 14.8312   2
  -7 -13   0 1.96553 2.82131   2
  -7 -13   0 -0.7915 1.99094   7
   7  13   0 3.66144 3.20883   2
  -8 -13   0 9.52926 2.41656   7
  -8 -13   0 6.48541 2.52386   2
   8  13   0 8.77965 3.73359   2
  -9 -13   0 20.1248 3.35325   2
  -9 -13   0 17.6408 2.46756   7
   9  13   0 22.1451 3.80876   2
 -10 -13   0 158.662 8.42161   2
 -10 -13   0 150.567 7.17003   7
  10  13   0 155.165 9.40978   2
 -11 -13   0 10.6427 2.36681   7
 -11 -13   0 15.5052 4.11276   2
  11  13   0 13.7994 6.20355   5
  11  13   0 12.8945 4.44801   2
 -12 -13   0 -0.0908 2.65044   7
 -12 -13   0 0.16097 3.36581   2
 -12 -13   0 -1.3621 2.79298   6
  12  13   0 -7.1307 5.61266   5
  12  13   0 0.15011 4.27121   2
 -13 -13   0 23.4826 3.71781   7
 -13 -13   0 20.4823 3.80299   6
 -13 -13   0 36.7656 5.55810   2
  13  13   0 24.2447 7.31243   5
  13  13   0 29.6190 4.80543   2
 -14 -13   0 2.23329 2.94443   7
 -14 -13   0 4.76043 2.32509   6
 -14 -13   0 1.97439 2.78750   2
  14  13   0 3.94091 3.72703   2
  14  13   0 11.2051 6.83334   5
 -15 -13   0 -6.0792 3.68483   2
 -15 -13   0 5.65572 2.87234   6
  15  13   0 -5.6666 4.48470   5
  15  13   0 -3.3924 3.01504   2
 -16 -13   0 3.30537 2.84787   6
 -16 -13   0 7.09503 4.39199   2
  16  13   0 11.5488 7.69432   5
  16  13   0 -1.8933 4.66483   2
 -17 -13   0 3.72247 3.28517   2
  17  13   0 1.38065 5.26267   5
 -18 -13   0 4.29561 4.89375   2
  18  13   0 18.8461 8.32434   5
 -19 -13   0 2.15225 3.58258   2
  19  13   0 1.10260 5.39398   5
  19  13   0 -2.1093 4.02148   2
 -20 -13   0 0.66254 5.09942   2
  20  13   0 4.92215 4.70300   2
  20  13   0 5.36823 6.55654   5
  19 -14   0 -6.7941 6.98328   5
 -19  14   0 -3.6133 4.03093   3
  18 -14   0 -3.7319 4.61179   5
 -18  14   0 2.65539 4.04920   3
  17 -14   0 -0.2183 5.14918   5
 -17  14   0 2.37983 3.76576   3
  16 -14   0 7.28986 5.08311   5
 -16  14   0 7.50730 5.63290   3
  15 -14   0 0.74193 4.74119   5
 -15  14   0 3.65468 3.82307   3
  14 -14   0 29.2997 7.59093   5
  14 -14   0 18.6242 3.48905   6
 -14  14   0 15.2152 5.77076   3
  13 -14   0 -3.1989 1.87890   6
  13 -14   0 -5.1533 5.45310   5
 -13  14   0 1.66655 3.57148   3
  12 -14   0 19.2709 6.64518   5
  12 -14   0 32.7839 4.24101   6
 -12  14   0 39.5969 6.32174   3
  11 -14   0 -8.4990 2.48605   6
 -11  14   0 -0.1017 2.98916   3
  10 -14   0 87.1321 5.59626   7
  10 -14   0 86.1077 6.52846   6
 -10  14   0 89.9433 7.29012   3
   9 -14   0 28.0332 3.08161   7
   9 -14   0 32.5683 3.84590   6
   8 -14   0 5.35744 2.64730   6
   8 -14   0 11.8133 2.68989   7
  -8  14   0 10.5544 5.30501   4
   7 -14   0 10.3776 3.66590   6
   7 -14   0 7.26016 2.48738   7
  -7  14   0 15.8114 5.24104   4
  -7  14   0 11.5045 3.57234   1
   6 -14   0 106.097 3.73033   2
   6 -14   0 111.102 3.72278   2
   6 -14   0 123.917 5.65614   7
   6 -14   0 113.111 7.36820   6
  -6  14   0 97.4290 7.01754   1
  -6  14   0 118.279 8.41560   4
   5 -14   0 213.608 9.40871   6
   5 -14   0 177.705 5.75910   2
   5 -14   0 176.631 6.72917   7
   5 -14   0 164.210 5.91244   2
  -5  14   0 179.322 10.1149   4
  -5  14   0 175.492 8.71948   1
   4 -14   0 17.9047 1.78695   2
   4 -14   0 18.4980 3.21639   6
   4 -14   0 17.0002 2.45794   7
   4 -14   0 15.1486 2.18709   2
  -4  14   0 21.3024 3.85677   1
  -4  14   0 14.2723 3.87220   4
   3 -14   0 0.01083 1.32176   2
   3 -14   0 0.83855 1.94342   2
   3 -14   0 -2.0094 1.62762   7
   3 -14   0 -0.9199 2.84821   6
  -3  14   0 -0.6839 4.12719   4
  -3  14   0 -7.3625 2.79697   1
   2 -14   0 34.5769 3.90778   6
   2 -14   0 37.4395 3.47227   9
   2 -14   0 39.5868 3.03305   7
   2 -14   0 34.6970 2.79437   2
  -2  14   0 32.8233 4.20329   1
  -2  14   0 33.8472 1.45595   2
  -2  14   0 36.5768 5.96027   4
   1 -14   0 53.4102 3.50906   7
   1 -14   0 59.2504 3.62199   2
   1 -14   0 50.6260 5.03274   6
   1 -14   0 49.1043 3.25451   9
  -1  14   0 42.3155 6.02376   4
  -1  14   0 54.7862 4.78586   1
   0 -14   0 3.88498 1.82531   2
   0 -14   0 3.59718 1.64406   9
   0 -14   0 2.87375 1.71625   7
   0  14   0 3.09831 2.88907   1
   0  14   0 -1.6456 2.90029   4
  -1 -14   0 54.1496 3.54644   7
  -1 -14   0 49.2137 2.42384   9
  -1 -14   0 59.1194 3.76895   2
   1  14   0 59.2596 5.85573   4
   1  14   0 64.1817 3.73672   2
   1  14   0 57.6359 4.45712   1
  -2 -14   0 35.7386 2.71510   7
  -2 -14   0 38.2051 3.32762   2
   2  14   0 34.5407 4.13734   1
   2  14   0 39.3991 5.89765   4
   2  14   0 35.1964 3.21195   2
  -3 -14   0 -0.7342 1.60069   2
  -3 -14   0 1.15956 1.75445   7
   3  14   0 4.45615 3.03588   1
   3  14   0 2.21266 2.14333   2
   3  14   0 4.89359 4.50955   4
  -4 -14   0 12.9413 2.29395   7
  -4 -14   0 11.4094 3.09023   2
   4  14   0 17.3820 3.51506   1
   4  14   0 12.7955 3.82776   4
   4  14   0 14.4168 2.49969   2
  -5 -14   0 179.851 8.71691   2
  -5 -14   0 194.856 7.27039   7
   5  14   0 181.935 8.62696   2
   5  14   0 168.865 7.85009   1
   5  14   0 190.079 11.1396   4
  -6 -14   0 108.368 7.13658   2
  -6 -14   0 119.101 5.72378   7
   6  14   0 124.895 7.48743   2
   6  14   0 117.204 8.37683   4
  -7 -14   0 4.79374 2.32408   7
  -7 -14   0 3.29436 2.34397   2
   7  14   0 2.16246 3.18767   2
  -8 -14   0 22.8103 3.11219   7
  -8 -14   0 17.5963 3.35905   2
   8  14   0 14.1623 3.29888   2
  -9 -14   0 34.3660 4.29280   2
  -9 -14   0 34.2580 3.25808   7
   9  14   0 42.2384 5.40294   2
 -10 -14   0 89.5495 6.89806   6
 -10 -14   0 79.8386 5.62646   7
 -10 -14   0 84.9529 6.38835   2
  10  14   0 82.0863 6.62994   2
 -11 -14   0 -1.9026 2.37121   2
 -11 -14   0 -0.0847 2.98515   6
 -11 -14   0 -0.9110 2.49058   7
  11  14   0 -3.8693 3.88080   2
 -12 -14   0 27.3922 4.42389   2
 -12 -14   0 34.1422 4.48851   6
 -12 -14   0 32.5842 3.51817   7
  12  14   0 30.5175 7.32449   5
  12  14   0 39.7111 5.94947   2
 -13 -14   0 1.59237 2.76964   7
 -13 -14   0 -0.9581 1.94790   6
 -13 -14   0 7.86008 3.91667   2
  13  14   0 -4.8979 6.18520   5
  13  14   0 -1.6344 3.04553   2
 -14 -14   0 24.8732 3.84569   7
 -14 -14   0 25.4802 5.24703   2
 -14 -14   0 20.5758 3.90197   6
  14  14   0 14.2602 7.56469   5
  14  14   0 12.6709 4.20329   2
 -15 -14   0 5.61689 3.09602   6
 -15 -14   0 3.49479 3.12089   2
  15  14   0 -0.7838 3.41138   2
  15  14   0 8.64431 5.31963   5
 -16 -14   0 7.62217 3.18659   6
 -16 -14   0 11.9426 3.64460   2
  16  14   0 11.9270 7.35800   5
  16  14   0 1.07185 3.46655   2
 -17 -14   0 7.64440 4.55676   2
  17  14   0 1.68167 7.80025   5
  17  14   0 -3.7615 4.91959   2
 -18 -14   0 -2.2075 2.97936   2
  18  14   0 -2.3010 8.11598   5
  19  14   0 -7.9686 5.26639   5
  18 -15   0 16.4445 5.51465   5
 -18  15   0 -5.9632 5.68003   3
  17 -15   0 5.83788 4.61995   5
 -17  15   0 -2.4997 5.67360   3
  16 -15   0 3.90977 4.78920   5
 -16  15   0 -2.8119 4.01433   3
  15 -15   0 -11.826 6.68667   5
 -15  15   0 1.26464 5.16587   3
  14 -15   0 -8.7756 6.13757   5
  14 -15   0 4.32589 3.05008   6
 -14  15   0 -3.9970 4.90118   3
  13 -15   0 9.66254 5.68298   5
  13 -15   0 6.42291 2.50252   6
 -13  15   0 2.43304 4.87930   3
  12 -15   0 16.0585 5.19939   5
  12 -15   0 13.2710 3.83409   6
 -12  15   0 16.3471 4.45561   3
  11 -15   0 9.46939 2.80748   7
  11 -15   0 4.59839 3.40999   6
 -11  15   0 -1.2680 4.79936   3
  10 -15   0 13.7233 3.06749   7
  10 -15   0 16.6498 4.15917   6
   9 -15   0 153.364 6.98706   7
   9 -15   0 181.826 9.26505   6
  -9  15   0 179.763 12.1252   4
   8 -15   0 7.07678 3.49865   6
   8 -15   0 1.96999 2.22942   7
  -8  15   0 1.48021 3.68153   4
   7 -15   0 66.0154 4.62470   7
   7 -15   0 73.5259 6.16566   6
  -7  15   0 57.3783 5.56188   1
  -7  15   0 54.1987 7.37627   4
   6 -15   0 25.1638 2.96051   7
   6 -15   0 24.3073 1.68179   2
   6 -15   0 18.5198 3.46078   6
  -6  15   0 19.0200 4.17876   1
  -6  15   0 13.7737 4.24936   4
   5 -15   0 123.128 4.62863   2
   5 -15   0 122.740 7.25168   6
   5 -15   0 138.777 5.96943   7
  -5  15   0 134.572 7.76931   1
  -5  15   0 133.569 9.09437   4
   4 -15   0 -0.4575 1.20240   2
   4 -15   0 3.14067 3.13190   6
   4 -15   0 0.02108 1.30607   7
   4 -15   0 3.76899 2.37185   9
  -4  15   0 5.29499 4.71787   4
  -4  15   0 5.08131 2.45336   1
   3 -15   0 -2.0112 1.67349   7
   3 -15   0 -1.0829 1.37714   2
   3 -15   0 0.59800 1.96353   9
   3 -15   0 2.33851 2.27680   6
  -3  15   0 -0.4922 4.36416   4
  -3  15   0 -1.1557 1.97787   1
   2 -15   0 2.36212 1.32667   7
   2 -15   0 0.72671 1.80468   9
   2 -15   0 2.95094 1.44125   2
   2 -15   0 3.46207 3.17156   6
  -2  15   0 0.93979 3.08786   4
  -2  15   0 3.34928 2.23768   1
   1 -15   0 2.54432 2.22844   6
   1 -15   0 2.75644 1.59308   2
   1 -15   0 1.52186 1.65088   7
   1 -15   0 3.36091 1.58155   9
  -1  15   0 1.36608 2.14293   1
  -1  15   0 -0.4763 2.99810   4
   0 -15   0 0.47728 1.45602   9
   0 -15   0 -0.4642 1.08263   7
   0 -15   0 1.17788 1.70457   2
   0 -15   0 -2.0057 2.03442   6
   0  15   0 -0.8960 4.31774   4
   0  15   0 1.11067 2.07689   1
  -1 -15   0 0.21476 1.84687   2
  -1 -15   0 1.62391 3.12276   6
  -1 -15   0 -0.0829 1.63044   7
   1  15   0 -1.9114 2.91016   4
   1  15   0 3.57117 2.21401   1
  -2 -15   0 2.68271 3.24289   6
  -2 -15   0 1.70412 1.71919   7
  -2 -15   0 3.62482 1.74412   2
   2  15   0 -0.6284 2.91675   1
   2  15   0 1.79751 3.23952   4
  -3 -15   0 -1.0362 2.11111   2
  -3 -15   0 -0.0619 1.18125   7
   3  15   0 -0.6223 2.88941   1
   3  15   0 -0.3809 4.54444   4
  -4 -15   0 -0.3711 1.28400   7
  -4 -15   0 -0.6365 2.45927   2
   4  15   0 7.81124 3.67011   4
   4  15   0 0.77777 2.95926   1
   4  15   0 0.66712 2.26131   2
  -5 -15   0 130.544 6.89072   2
  -5 -15   0 131.791 5.69282   7
   5  15   0 134.679 8.90380   4
   5  15   0 134.067 7.29236   2
   5  15   0 136.443 6.95867   1
  -6 -15   0 30.4085 2.81847   7
  -6 -15   0 27.5708 4.21985   2
   6  15   0 18.5658 5.69032   4
   6  15   0 25.3071 3.56139   2
   6  15   0 23.8636 4.18356   1
  -7 -15   0 56.9384 4.51190   7
  -7 -15   0 52.0389 4.81844   2
   7  15   0 50.9064 6.17062   4
   7  15   0 49.2491 4.83701   2
  -8 -15   0 0.15417 2.32034   7
  -8 -15   0 1.03505 3.42679   6
  -8 -15   0 2.55848 2.55712   2
   8  15   0 3.50485 3.37470   2
  -9 -15   0 174.790 7.40546   7
  -9 -15   0 177.585 9.09765   2
   9  15   0 176.366 9.97947   2
 -10 -15   0 13.4228 3.09755   7
 -10 -15   0 9.95239 3.14831   2
 -10 -15   0 8.01565 2.83264   6
  10  15   0 12.6431 3.57828   2
 -11 -15   0 2.49616 3.60109   6
 -11 -15   0 3.51837 2.75720   7
 -11 -15   0 4.72402 2.89958   2
  11  15   0 8.28807 4.57392   2
 -12 -15   0 10.7050 3.10718   6
 -12 -15   0 11.0553 2.53239   7
 -12 -15   0 14.4295 3.59487   2
  12  15   0 16.8258 5.19644   2
 -13 -15   0 6.85192 3.28086   2
 -13 -15   0 11.0231 3.69286   6
 -13 -15   0 6.06993 3.02445   7
  13  15   0 13.1460 5.16362   2
 -14 -15   0 9.86623 4.36138   2
 -14 -15   0 3.70152 2.50587   6
 -14 -15   0 1.56238 2.79287   7
  14  15   0 0.95585 3.36544   2
 -15 -15   0 3.28833 4.57885   2
 -15 -15   0 4.74943 3.28098   6
  15  15   0 -0.6306 3.52260   2
  15  15   0 4.03541 4.93923   5
 -16 -15   0 6.04887 3.33610   6
 -16 -15   0 2.13900 3.08925   2
  16  15   0 -0.4927 3.46719   2
  16  15   0 -4.5586 7.36165   5
 -17 -15   0 4.60061 3.32285   2
  17  15   0 -9.9838 7.15543   5
  17  15   0 0.26990 3.86280   2
  18  15   0 0.97850 6.02800   2
  18  15   0 15.0171 7.70721   5
  17 -16   0 -10.604 6.65742   5
 -17  16   0 2.61524 4.33680   3
  16 -16   0 3.29264 7.03551   5
 -16  16   0 1.64244 4.06985   3
  15 -16   0 20.2003 6.68938   5
 -15  16   0 -0.9465 5.50435   3
  14 -16   0 -7.3840 2.81009   6
  14 -16   0 19.8899 6.24767   5
 -14  16   0 2.82700 3.84516   3
  13 -16   0 2.83686 1.99910   7
  13 -16   0 0.99986 2.25170   6
  13 -16   0 3.66511 5.72829   5
 -13  16   0 2.75396 5.12092   3
  12 -16   0 17.7479 3.39297   6
  12 -16   0 14.7914 2.74848   7
  12 -16   0 13.9747 5.00420   5
  11 -16   0 -5.9436 3.14791   6
  11 -16   0 -1.9187 2.47389   7
  10 -16   0 3.22061 3.57436   6
  10 -16   0 1.47113 2.58162   7
   9 -16   0 9.95015 3.75371   6
   9 -16   0 9.07699 2.60717   7
  -9  16   0 4.41739 5.36549   4
   8 -16   0 0.06845 2.34311   6
   8 -16   0 1.78540 2.19609   7
  -8  16   0 4.13647 3.81952   4
   7 -16   0 -0.9563 2.12399   7
   7 -16   0 -2.5969 2.28334   6
  -7  16   0 2.45018 3.44939   1
  -7  16   0 1.14657 4.90033   4
   6 -16   0 28.0564 4.72250   6
   6 -16   0 24.6193 1.75938   2
   6 -16   0 32.5339 3.22653   7
  -6  16   0 31.0792 4.55067   1
  -6  16   0 32.0069 5.29571   4
   5 -16   0 283.930 12.2024   6
   5 -16   0 279.963 9.53763   7
   5 -16   0 251.991 8.08432   2
  -5  16   0 259.205 13.2228   4
  -5  16   0 251.285 10.7361   1
   4 -16   0 1.42550 2.02773   7
   4 -16   0 5.61722 2.74410   6
   4 -16   0 3.13824 1.40467   2
   4 -16   0 7.48151 2.49525   9
  -4  16   0 2.38256 2.50795   1
  -4  16   0 2.24602 4.95269   4
   3 -16   0 1.83477 1.28057   2
   3 -16   0 0.99213 1.35580   7
   3 -16   0 0.34531 1.94348   9
   3 -16   0 0.89418 3.29926   6
  -3  16   0 -4.0765 3.00873   4
  -3  16   0 -6.1356 3.01876   1
   2 -16   0 2.95655 2.55633   6
   2 -16   0 1.81768 1.49642   2
   2 -16   0 -0.8702 1.66065   7
  -2  16   0 -1.1611 3.22039   1
  -2  16   0 6.99728 4.70339   4
   1 -16   0 -2.8327 3.15681   6
   1 -16   0 -2.3581 1.46168   2
   1 -16   0 -5.3947 1.54874   7
  -1  16   0 -9.0995 2.94631   1
  -1  16   0 2.21001 4.48810   4
   0 -16   0 6.27047 1.60374   7
   0 -16   0 6.85527 2.08717   2
   0 -16   0 8.83523 3.52554   6
   0  16   0 -1.2955 3.25235   1
   0  16   0 5.51494 3.60913   4
  -1 -16   0 2.02211 1.95659   2
  -1 -16   0 -0.9691 2.18098   6
  -1 -16   0 -1.5997 1.66081   7
   1  16   0 1.72829 4.64674   4
   1  16   0 -3.5507 2.08169   1
  -2 -16   0 4.08855 2.32238   2
  -2 -16   0 3.65904 2.68179   6
  -2 -16   0 2.68532 1.84291   7
   2  16   0 -1.9194 3.08517   1
   2  16   0 0.80778 3.34826   4
  -3 -16   0 2.38471 2.59081   6
  -3 -16   0 -0.3705 1.74064   7
  -3 -16   0 0.58960 2.41710   2
   3  16   0 2.10911 3.31643   1
   3  16   0 -6.5566 4.53314   4
  -4 -16   0 4.94514 2.90650   2
  -4 -16   0 1.72853 2.06346   7
  -4 -16   0 -0.0304 3.56577   6
   4  16   0 1.00748 3.46526   4
   4  16   0 4.33783 2.47567   1
  -5 -16   0 263.994 10.8989   2
  -5 -16   0 268.384 12.2930   6
  -5 -16   0 274.377 9.71918   7
   5  16   0 277.308 13.1726   4
   5  16   0 282.629 11.5079   1
  -6 -16   0 27.6077 3.08179   7
  -6 -16   0 31.0514 4.46525   2
  -6 -16   0 23.3560 3.83736   6
   6  16   0 20.9758 6.13411   4
   6  16   0 27.5320 3.80260   1
  -7 -16   0 1.05300 1.60098   7
  -7 -16   0 5.26390 2.46193   2
  -7 -16   0 0.72492 2.45146   6
   7  16   0 -3.1681 4.91279   4
   7  16   0 6.43330 3.65512   1
  -8 -16   0 4.60426 2.61726   6
  -8 -16   0 1.95872 2.34564   2
  -8 -16   0 -0.1315 2.18462   7
   8  16   0 -0.8355 5.35552   4
   8  16   0 4.32248 3.64841   1
  -9 -16   0 9.34962 3.91012   6
  -9 -16   0 11.6052 4.04738   2
  -9 -16   0 8.06345 2.18259   7
 -10 -16   0 0.09958 2.47886   7
 -10 -16   0 -2.3004 3.21964   6
 -10 -16   0 3.19064 3.67574   2
 -11 -16   0 0.41351 1.89419   7
 -11 -16   0 -4.5353 3.64482   2
 -11 -16   0 3.04570 2.64426   6
 -12 -16   0 16.5748 4.05865   2
 -12 -16   0 11.4150 3.09244   7
 -12 -16   0 12.6781 4.09339   6
 -13 -16   0 2.51338 2.55681   6
 -13 -16   0 -0.9051 2.75433   2
 -13 -16   0 -1.0440 2.64714   7
 -14 -16   0 7.80004 3.09849   7
 -14 -16   0 0.24270 3.42576   6
 -14 -16   0 2.71826 3.24499   2
 -15 -16   0 -2.5463 3.13965   6
 -15 -16   0 -2.0744 3.91623   2
 -16 -16   0 5.77300 4.69143   2
 -16 -16   0 0.05592 2.41882   6
  17  16   0 2.79490 6.89748   5
  15 -17   0 11.2003 6.70091   5
  14 -17   0 3.92342 5.99117   5
  13 -17   0 28.9298 6.11908   5
  13 -17   0 4.23883 3.50002   6
  12 -17   0 13.6908 3.99892   5
  12 -17   0 1.37720 2.49253   6
  11 -17   0 8.19011 3.01529   6
  10 -17   0 11.4506 2.98044   7
  10 -17   0 10.5817 3.24840   6
   9 -17   0 3.34466 2.31414   7
   9 -17   0 2.42269 2.62523   6
  -9  17   0 -3.1374 5.22085   4
   8 -17   0 2.12796 2.15829   7
   8 -17   0 -0.2874 3.41398   6
   8 -17   0 2.07444 3.26578   9
  -8  17   0 0.96576 3.70457   4
   7 -17   0 6.00884 2.38514   9
   7 -17   0 8.12959 3.90380   6
   7 -17   0 4.62447 2.35638   7
  -7  17   0 6.82438 5.15947   4
  -7  17   0 10.2232 3.64006   1
   6 -17   0 8.12294 3.19038   6
   6 -17   0 6.73146 2.21310   7
   6 -17   0 12.0070 3.12575   9
  -6  17   0 6.70242 4.03317   4
  -6  17   0 3.38536 2.59790   1
   5 -17   0 6.96473 3.87747   6
   5 -17   0 10.2896 4.46343   9
   5 -17   0 3.92279 2.10608   7
  -5  17   0 -3.1903 5.01744   4
  -5  17   0 2.75289 2.48208   1
   4 -17   0 24.0566 2.85350   7
   4 -17   0 23.3126 4.75762   6
   4 -17   0 21.2582 2.15019   2
  -4  17   0 17.7294 4.12759   1
  -4  17   0 21.7211 4.86364   4
   3 -17   0 -0.1692 1.24008   2
   3 -17   0 -1.7452 2.38684   6
   3 -17   0 -1.6446 1.78678   7
  -3  17   0 -0.9629 3.24336   1
  -3  17   0 -1.1058 4.57557   4
   2 -17   0 10.2967 1.99604   2
   2 -17   0 11.0198 4.03389   6
   2 -17   0 7.83583 2.15376   7
  -2  17   0 14.7734 4.29596   4
  -2  17   0 8.07390 2.83034   1
   1 -17   0 -2.5879 3.42719   6
   1 -17   0 0.90116 1.63261   2
   1 -17   0 -2.2570 1.12512   7
  -1  17   0 -5.1735 4.61508   4
  -1  17   0 -2.6075 2.99757   1
   0 -17   0 0.72799 1.75464   7
   0 -17   0 0.21227 1.81854   2
   0 -17   0 -2.8067 2.07100   6
   0  17   0 -11.821 2.77268   4
   0  17   0 -4.6971 2.91105   1
  -1 -17   0 1.50511 1.79188   7
  -1 -17   0 0.25928 2.48510   6
  -1 -17   0 -0.5173 1.85960   2
   1  17   0 1.46783 4.73740   4
   1  17   0 -3.7921 2.07425   1
  -2 -17   0 9.85087 2.15573   7
  -2 -17   0 13.2962 4.11823   6
  -2 -17   0 10.3021 2.78279   2
   2  17   0 11.6738 4.07464   4
   2  17   0 6.10617 2.70709   1
  -3 -17   0 -5.0416 3.26147   6
  -3 -17   0 0.66177 1.75850   7
  -3 -17   0 5.18291 2.55932   2
   3  17   0 -0.9973 3.13864   1
   3  17   0 -1.1127 4.76946   4
  -4 -17   0 20.6511 2.70238   7
  -4 -17   0 24.7828 3.66766   2
  -4 -17   0 24.9325 4.66096   6
   4  17   0 27.7230 5.21378   4
   4  17   0 31.6349 3.92437   1
  -5 -17   0 6.44781 1.70437   7
  -5 -17   0 4.63937 2.23205   2
  -5 -17   0 4.61057 3.69286   6
   5  17   0 -2.7598 3.56561   4
   5  17   0 8.10991 3.58824   1
  -6 -17   0 7.73438 2.37519   7
  -6 -17   0 9.27879 4.09008   6
  -6 -17   0 6.12459 3.10553   2
   6  17   0 9.04398 3.79566   1
   6  17   0 6.37253 5.43419   4
  -7 -17   0 4.88676 2.35769   7
  -7 -17   0 -2.3288 3.42708   6
  -7 -17   0 1.68334 2.93676   2
   7  17   0 2.24038 2.58117   1
  -8 -17   0 0.32025 2.24403   2
  -8 -17   0 2.25978 1.62900   7
  -8 -17   0 -0.0870 3.43274   6
   8  17   0 -0.2840 3.68390   1
  -9 -17   0 -1.2079 3.21253   2
  -9 -17   0 5.33116 2.89867   6
  -9 -17   0 -1.3331 2.23651   7
   9  17   0 4.89925 3.97878   1
   9  17   0 0.44977 5.64760   4
 -10 -17   0 3.88040 3.79657   6
 -10 -17   0 14.3413 4.16576   2
 -10 -17   0 11.1316 2.98324   7
  10  17   0 7.48327 6.08917   4
 -11 -17   0 9.63969 2.37509   7
 -11 -17   0 0.44220 3.83648   6
 -11 -17   0 14.2098 4.37273   2
 -12 -17   0 -0.7515 2.61789   7
 -12 -17   0 6.07566 4.04244   2
 -12 -17   0 0.50529 2.52910   6
 -13 -17   0 4.17419 3.82390   6
 -13 -17   0 9.14956 4.34089   2
 -13 -17   0 1.99985 2.85151   7
 -14 -17   0 6.88671 3.34825   2
 -14 -17   0 3.66689 2.82860   6
 -15 -17   0 -5.2813 3.42452   6
 -15 -17   0 -2.4192 2.64458   2
 -16 -17   0 -2.8616 4.82924   6
  14 -18   0 5.76119 4.58295   9
  13 -18   0 1.14355 4.23407   9
  12 -18   0 15.5435 4.66121   9
  12 -18   0 -4.1895 3.40852   6
  11 -18   0 11.0408 3.99509   6
  10 -18   0 8.76592 3.94115   6
  10 -18   0 5.14845 2.77706   9
   9 -18   0 -0.7966 3.54778   6
   9 -18   0 7.75188 4.49078   9
  -9  18   0 0.11538 5.56540   4
   8 -18   0 2.07256 3.97684   6
  -8  18   0 9.38377 4.23592   4
   7 -18   0 6.24054 3.15649   6
  -7  18   0 9.41973 3.86950   1
  -7  18   0 9.13640 5.81216   4
   6 -18   0 17.6223 4.39070   6
  -6  18   0 13.6709 4.74187   4
  -6  18   0 12.7318 3.36553   1
   5 -18   0 6.87142 3.10060   6
  -5  18   0 5.55021 3.79628   1
  -5  18   0 0.67160 5.12151   4
   4 -18   0 0.11546 3.67898   6
   4 -18   0 1.30884 1.38265   2
  -4  18   0 -2.8098 5.08055   4
  -4  18   0 0.60738 2.49949   1
   3 -18   0 -0.2002 1.52141   2
   3 -18   0 3.71942 2.71584   6
  -3  18   0 3.91180 3.87791   4
  -3  18   0 2.34102 2.48458   1
   2 -18   0 -1.7061 3.51060   6
   2 -18   0 0.56836 1.54880   2
  -2  18   0 -2.0249 4.72962   4
  -2  18   0 -2.0932 3.37776   1
   1 -18   0 7.42220 2.55419   7
   1 -18   0 9.14812 2.16853   2
   1 -18   0 1.41987 2.68366   6
  -1  18   0 0.16329 2.48231   1
  -1  18   0 7.76423 4.05324   4
   0 -18   0 16.3864 4.42193   6
   0 -18   0 15.9301 2.72592   2
   0 -18   0 14.7174 2.52613   7
   0  18   0 22.0638 4.37164   1
   0  18   0 21.0922 5.83799   4
  -1 -18   0 10.6749 4.14877   6
  -1 -18   0 8.41268 2.13952   7
  -1 -18   0 7.14147 2.49002   2
   1  18   0 8.15944 3.97694   4
   1  18   0 9.30215 3.86207   1
  -2 -18   0 5.03816 2.06360   7
  -2 -18   0 0.97236 2.25757   2
  -2 -18   0 8.66337 4.03219   6
   2  18   0 4.37523 3.98686   4
   2  18   0 1.60205 2.43958   1
  -3 -18   0 -3.1631 1.70738   7
  -3 -18   0 1.01158 2.68363   6
  -3 -18   0 2.57620 2.56989   2
   3  18   0 -1.6983 3.18319   1
   3  18   0 6.24653 5.26714   4
  -4 -18   0 1.64586 1.42569   7
  -4 -18   0 -0.0671 1.95081   2
  -4 -18   0 4.69199 3.02429   6
   4  18   0 4.76135 4.00874   4
   4  18   0 -1.0783 2.35681   1
  -5 -18   0 0.12311 1.99244   7
  -5 -18   0 5.20555 3.03595   2
  -5 -18   0 7.88118 3.12358   6
   5  18   0 8.21706 2.84907   1
   5  18   0 14.2859 4.44749   4
  -6 -18   0 11.4658 2.57663   7
  -6 -18   0 14.9671 3.75994   2
  -6 -18   0 10.8572 3.42412   6
   6  18   0 10.7943 4.06716   1
   6  18   0 13.9460 4.81335   4
  -7 -18   0 11.6824 4.35618   6
  -7 -18   0 5.69688 2.45164   7
  -7 -18   0 7.79782 3.35104   2
   7  18   0 6.58138 5.90643   4
   7  18   0 5.57149 3.77591   1
  -8 -18   0 4.98008 4.04863   6
  -8 -18   0 3.01171 2.36554   7
  -8 -18   0 8.43042 2.88164   2
   8  18   0 5.24028 2.90835   1
   8  18   0 0.79018 5.82291   4
  -9 -18   0 -1.0769 2.43713   7
  -9 -18   0 9.03401 3.75739   2
  -9 -18   0 5.14809 4.04156   6
   9  18   0 -3.2526 5.84873   4
   9  18   0 -1.1676 2.78780   1
 -10 -18   0 5.70322 3.81469   2
 -10 -18   0 -0.4349 1.79859   7
 -10 -18   0 1.88788 2.85671   6
  10  18   0 -2.1822 4.25928   4
  10  18   0 -2.1039 2.82786   1
 -11 -18   0 3.05296 3.97977   6
 -11 -18   0 4.20159 2.86916   7
 -11 -18   0 10.4922 4.32533   2
  11  18   0 -0.1481 4.48166   4
 -12 -18   0 5.73643 4.13920   6
 -12 -18   0 4.09899 2.92158   7
 -12 -18   0 2.84301 4.07255   2
 -13 -18   0 4.11965 3.61226   7
 -13 -18   0 1.77424 3.98366   6
 -13 -18   0 -2.0296 4.05370   2
 -14 -18   0 -4.9846 3.52188   6
  10 -19   0 8.55177 3.28866   6
   9 -19   0 2.95598 2.93664   6
  -9  19   0 5.02758 6.41458   4
   8 -19   0 -2.8183 3.68198   6
  -8  19   0 6.37188 4.33147   4
   7 -19   0 1.43015 4.04879   6
  -7  19   0 1.68618 2.60997   1
  -7  19   0 7.08346 5.68061   4
   6 -19   0 0.81434 2.79205   6
  -6  19   0 4.79271 3.92423   1
  -6  19   0 -0.0663 5.75683   4
   5 -19   0 3.72154 4.11947   6
  -5  19   0 0.29191 2.61723   1
  -5  19   0 -2.2017 3.76516   4
   4 -19   0 0.99311 2.94834   6
  -4  19   0 -9.5285 4.94220   4
  -4  19   0 4.79381 3.76092   1
   3 -19   0 -0.2678 1.35852   2
   3 -19   0 -2.4045 3.76500   6
  -3  19   0 2.93852 3.65017   1
  -3  19   0 2.43758 4.21097   4
   2 -19   0 -3.1853 1.86779   2
   2 -19   0 -0.1820 2.81534   6
  -2  19   0 1.38656 2.60424   1
  -2  19   0 1.72435 4.00182   4
   1 -19   0 1.27321 1.80275   2
   1 -19   0 -9.6705 3.62898   6
  -1  19   0 3.91349 5.47781   4
  -1  19   0 2.91770 3.61439   1
   0 -19   0 -3.1852 4.19140   6
   0 -19   0 -4.1733 1.70016   2
   0  19   0 1.66987 3.89542   4
   0  19   0 -0.9360 2.44343   1
  -1 -19   0 -1.6656 2.76752   6
  -1 -19   0 2.30953 2.39781   2
   1  19   0 3.91679 3.47702   1
   1  19   0 2.22688 3.73446   4
  -2 -19   0 5.56006 3.21417   6
  -2 -19   0 0.19593 2.40213   2
   2  19   0 5.79546 5.43942   4
   2  19   0 2.78244 2.76381   1
  -3 -19   0 -0.2776 1.82566   2
  -3 -19   0 0.75301 2.88783   6
   3  19   0 -2.9523 3.37316   1
   3  19   0 6.76200 5.71496   4
  -4 -19   0 5.31393 3.36934   6
  -4 -19   0 5.08147 2.98493   2
   4  19   0 -0.7644 3.58498   1
   4  19   0 4.18946 3.90307   4
  -5 -19   0 0.65192 2.84876   2
  -5 -19   0 4.88105 3.22434   6
   5  19   0 3.50084 4.10913   4
   5  19   0 -2.2568 2.71298   1
  -6 -19   0 -0.5132 3.01718   6
  -6 -19   0 -2.7597 2.64330   2
   6  19   0 0.39726 4.04771   4
   6  19   0 -0.1545 3.73608   1
  -7 -19   0 -0.2454 3.22935   2
  -7 -19   0 2.82264 2.79791   6
   7  19   0 -6.4043 4.11538   4
  -8 -19   0 0.58212 2.88597   6
  -8 -19   0 1.42379 2.52279   2
   8  19   0 2.82728 4.63100   4
   8  19   0 0.54290 3.88947   1
  -9 -19   0 0.27925 3.54916   2
  -9 -19   0 2.33770 3.99713   6
   9  19   0 -1.1283 4.11198   1
   9  19   0 -5.0087 4.14523   4
 -10 -19   0 14.6613 4.91557   6
 -10 -19   0 10.2409 4.25588   2
  10  19   0 1.68202 4.63412   4
  10  19   0 2.03890 4.55118   1
 -11 -19   0 4.48567 3.25494   6
 -11 -19   0 -0.0735 4.08546   2
  11  19   0 -9.1496 6.26194   4
  11  19   0 4.08734 4.62810   1
 -12 -19   0 7.95514 4.42693   6
  12  19   0 -0.8965 7.00834   4
  12  19   0 4.90732 4.76060   1
  10 -20   0 -0.3452 4.01992   6
  -9  20   0 -2.8622 6.42776   4
   8 -20   0 1.59489 4.18653   6
  -8  20   0 7.51943 6.40931   4
   7 -20   0 6.52409 3.22960   6
  -7  20   0 2.81557 4.11598   4
  -7  20   0 5.26342 3.03440   1
  -6  20   0 -7.1307 3.70180   1
  -6  20   0 9.24457 6.04689   4
   5 -20   0 26.9936 4.63785   6
  -5  20   0 23.9739 6.94413   4
  -5  20   0 20.7284 4.93097   1
  -4  20   0 -0.9881 3.90668   4
  -4  20   0 2.86390 3.94749   1
   3 -20   0 0.67148 3.11213   6
  -3  20   0 2.84413 6.10101   4
  -3  20   0 5.06886 4.08912   1
   2 -20   0 -0.0018 1.70366   2
   2 -20   0 0.14528 4.34693   6
  -2  20   0 -0.6616 5.90954   4
  -2  20   0 1.38751 3.84100   1
   1 -20   0 8.75149 4.74982   6
   1 -20   0 0.38424 2.16177   2
  -1  20   0 -2.0523 3.87479   4
  -1  20   0 1.50574 4.04601   1
   0 -20   0 65.3014 6.52757   6
   0 -20   0 57.5669 4.71984   2
   0  20   0 57.1675 5.60290   1
   0  20   0 51.9062 7.09965   4
  -1 -20   0 0.23616 2.44006   2
  -1 -20   0 -0.0242 3.13476   6
   1  20   0 5.45722 4.13996   1
  -2 -20   0 6.64442 4.59255   6
  -2 -20   0 0.10023 2.55149   2
   2  20   0 2.85067 2.79208   1
  -3 -20   0 4.30641 4.68713   6
  -3 -20   0 3.47071 2.87182   2
   3  20   0 1.78533 4.06940   4
   3  20   0 7.24889 4.08369   1
  -4 -20   0 -1.9073 2.63923   2
  -4 -20   0 -3.3823 4.49940   6
   4  20   0 1.20126 3.97581   1
   4  20   0 4.30301 4.01491   4
  -5 -20   0 44.0806 5.02548   2
  -5 -20   0 30.3217 5.81359   6
   5  20   0 21.9932 4.13021   1
   5  20   0 31.0534 5.91543   4
  -6 -20   0 -1.7300 2.10281   2
  -6 -20   0 13.2843 4.87211   6
   6  20   0 4.98839 4.42723   4
   6  20   0 -3.8428 2.71149   1
  -7 -20   0 -4.5647 4.02506   6
  -7 -20   0 3.84301 3.47269   2
   7  20   0 0.63238 4.10678   1
   7  20   0 7.51657 4.52423   4
  -8 -20   0 -3.9855 2.01824   2
  -8 -20   0 1.65972 2.84392   6
   8  20   0 4.86915 4.76381   4
   8  20   0 -2.2346 4.12527   1
  -9 -20   0 13.6709 3.90561   6
  -9 -20   0 5.66406 3.91097   2
   9  20   0 6.34683 5.10855   4
   9  20   0 3.61802 4.58116   1
 -10 -20   0 4.62525 4.07022   2
 -10 -20   0 5.24896 4.57538   6
  10  20   0 -13.996 6.34837   4
  10  20   0 -2.0528 4.50861   1
  -7  21   0 2.11464 4.13378   1
  -7  21   0 3.99762 6.55314   4
   6 -21   0 7.45967 3.82683   6
  -6  21   0 5.35839 4.85104   4
  -6  21   0 5.05308 3.25097   1
  -5  21   0 0.86392 4.18311   1
  -5  21   0 11.0052 6.39056   4
   4 -21   0 14.9527 4.16769   6
  -4  21   0 18.5009 4.94798   1
  -4  21   0 12.8453 6.72756   4
  -3  21   0 4.59935 4.72239   4
  -3  21   0 1.98158 2.85666   1
   2 -21   0 6.42999 4.85212   6
  -2  21   0 4.93949 4.91289   4
  -2  21   0 14.5240 4.61771   1
   1 -21   0 5.92561 3.71865   6
  -1  21   0 -0.9347 6.48824   4
  -1  21   0 8.20104 3.31077   1
   0 -21   0 3.26889 4.81372   6
   0 -21   0 -2.5900 2.01052   2
   0  21   0 -0.6196 4.16897   1
  -1 -21   0 7.75853 2.77504   2
   1  21   0 15.4849 4.71082   1
  -2 -21   0 12.4198 5.35963   6
  -2 -21   0 3.35914 2.87675   2
   2  21   0 8.96801 4.74502   4
   2  21   0 3.38440 3.17567   1
  -3 -21   0 6.18064 4.83909   6
  -3 -21   0 3.81308 2.99682   2
   3  21   0 0.37299 4.14279   1
   3  21   0 1.60984 4.07222   4
  -4 -21   0 10.3581 5.13093   6
  -4 -21   0 6.94773 3.25969   2
   4  21   0 12.0993 4.76588   1
   4  21   0 17.1862 5.44436   4
  -5 -21   0 6.27328 3.30594   2
  -5 -21   0 6.96261 4.95827   6
   5  21   0 3.33198 4.64281   4
   5  21   0 1.86569 3.08435   1
  -6 -21   0 10.8056 4.96757   6
  -6 -21   0 11.5262 4.12116   2
   6  21   0 8.26078 3.54239   1
   6  21   0 16.1148 5.54189   4
  -7 -21   0 4.81023 4.78017   6
  -7 -21   0 6.46065 3.44964   2
   7  21   0 -1.3428 2.79137   1
   7  21   0 -0.6770 4.40188   4
  -1  22   0 5.26001 3.36130   1
   0  22   0 12.2338 6.14057   4
   0  22   0 19.5498 5.27946   1
  -1 -22   0 2.91362 2.58033   2
   1  22   0 6.31737 4.82010   4
   1  22   0 3.67353 3.29633   1
  -2 -22   0 6.86763 2.94365   2
   2  22   0 4.15714 4.70168   4
   2  22  -1 2.21687 4.72210   4
  -2 -22   1 -0.6680 2.52836   2
   1  22  -1 3.86087 6.45374   4
   1  22  -1 5.60851 3.37111   1
  -1 -22   1 1.75565 2.48454   2
  -2  22  -1 8.94614 7.29771   4
   7  21  -1 -2.3108 4.41462   4
   7  21  -1 0.41247 2.91425   1
  -7 -21   1 8.31954 5.17359   6
  -7 -21   1 -0.0259 3.23298   2
   6  21  -1 6.42711 3.60846   1
   6  21  -1 2.19408 4.50418   4
  -6 -21   1 -2.0781 3.26044   2
  -6 -21   1 2.52842 3.48119   6
   5  21  -1 8.01977 4.85493   4
   5  21  -1 3.00997 3.11495   1
  -5 -21   1 6.00947 3.67245   6
  -5 -21   1 5.36855 3.25881   2
   4  21  -1 22.9773 5.60501   4
   4  21  -1 18.3195 5.29316   1
  -4 -21   1 24.1122 4.13030   2
  -4 -21   1 14.7675 4.40400   6
   3  21  -1 24.4294 6.90334   4
   3  21  -1 9.18205 4.55918   1
  -3 -21   1 4.69628 3.64618   6
  -3 -21   1 14.8777 3.37517   2
   2  21  -1 -2.3250 2.74894   1
  -2 -21   1 5.36475 2.79047   2
  -2 -21   1 -3.4223 4.66905   6
   1  21  -1 3.29343 3.09289   1
  -1 -21   1 2.47229 2.41290   2
   0  21  -1 3.83940 4.21846   1
   0  21  -1 5.51214 6.61856   4
   0 -21   1 0.86292 2.11269   2
  -1  21  -1 5.60897 3.26006   1
  -1  21  -1 -2.7508 4.44114   4
   1 -21   1 -4.2064 2.98435   6
  -2  21  -1 6.15519 3.20253   1
  -2  21  -1 10.7729 5.17179   4
   2 -21   1 4.70363 3.56763   6
  -3  21  -1 -2.1242 4.20751   1
  -3  21  -1 5.60165 6.24041   4
  -4  21  -1 6.34949 3.42081   1
  -4  21  -1 5.51191 6.19072   4
   4 -21   1 3.68991 3.38113   6
  -5  21  -1 8.65556 5.02915   4
  -5  21  -1 8.53192 4.60912   1
  -6  21  -1 14.7378 4.98129   1
  -6  21  -1 22.3121 5.98965   4
   6 -21   1 7.22552 3.62856   6
  -7  21  -1 11.8493 6.58630   4
  -7  21  -1 1.57804 3.00647   1
  10  20  -1 -7.8389 4.29709   1
  10  20  -1 -7.1292 6.47045   4
 -10 -20   1 0.50800 3.17698   6
 -10 -20   1 10.2326 4.87650   2
   9  20  -1 2.31218 4.61876   1
   9  20  -1 -3.1639 6.34446   4
  -9 -20   1 17.3828 4.46240   2
  -9 -20   1 -0.2242 2.95582   6
   8  20  -1 -3.3607 4.15660   4
   8  20  -1 3.12356 4.33153   1
  -8 -20   1 -0.8512 4.30923   6
  -8 -20   1 -3.5891 3.13627   2
   7  20  -1 -0.2024 4.14457   4
   7  20  -1 2.31567 4.34934   1
  -7 -20   1 -1.3272 2.10730   2
   6  20  -1 17.9209 5.33149   4
   6  20  -1 13.0814 3.76749   1
  -6 -20   1 24.6092 4.45721   2
  -6 -20   1 15.8271 5.04513   6
   5  20  -1 -8.5567 2.49308   1
   5  20  -1 0.59380 4.11184   4
  -5 -20   1 -4.7415 4.16942   6
  -5 -20   1 1.63423 2.27794   2
   4  20  -1 0.11580 4.27332   1
   4  20  -1 4.00457 5.49628   4
  -4 -20   1 -6.8522 4.27888   6
  -4 -20   1 0.90883 2.70205   2
   3  20  -1 1.23674 3.92510   1
  -3 -20   1 4.67068 4.90213   6
  -3 -20   1 5.30325 2.88484   2
   2  20  -1 4.55309 3.04659   1
  -2 -20   1 1.73295 2.41836   2
  -2 -20   1 9.32148 4.86911   6
   1  20  -1 172.345 11.4869   4
  -1 -20   1 156.844 7.76698   2
   0  20  -1 6.87507 4.29397   1
   0  20  -1 2.49823 4.30033   4
   0 -20   1 6.17267 2.29588   2
   0 -20   1 -0.3198 3.04879   6
  -1  20  -1 9.25445 3.31916   1
  -1  20  -1 -4.4648 5.70106   4
   1 -20   1 4.94478 3.66545   6
   1 -20   1 4.41912 2.50282   2
  -2  20  -1 -10.359 5.50288   4
  -2  20  -1 -4.9791 3.65213   1
  -3  20  -1 -2.0820 4.09719   4
  -3  20  -1 -1.5178 2.74531   1
   3 -20   1 1.77062 3.07275   6
  -4  20  -1 17.0904 4.76915   1
  -4  20  -1 2.31257 4.36693   4
   4 -20   1 12.5825 5.02739   6
  -5  20  -1 5.39815 3.16774   1
  -5  20  -1 10.1090 6.11454   4
   5 -20   1 0.06996 2.90283   6
  -6  20  -1 -3.9386 3.83814   1
  -6  20  -1 6.55968 4.50535   4
   6 -20   1 5.98201 4.47535   6
  -7  20  -1 -2.0940 2.50508   1
  -7  20  -1 6.85793 4.80921   4
   7 -20   1 -1.1253 2.75277   6
  -8  20  -1 -0.8736 5.50670   4
  10 -20   1 10.1812 3.61898   6
  12  19  -1 -2.9719 6.75313   4
  12  19  -1 -3.6771 4.53139   1
 -12 -19   1 1.03920 2.82890   6
  11  19  -1 -9.6370 6.16132   4
  11  19  -1 0.54261 4.49840   1
 -11 -19   1 -1.9215 2.59060   2
 -11 -19   1 -3.1024 3.77135   6
  10  19  -1 -14.306 5.83770   4
  10  19  -1 -5.9322 4.10125   1
 -10 -19   1 3.15833 3.80271   2
 -10 -19   1 6.85110 4.20390   6
   9  19  -1 -5.8819 4.29415   4
   9  19  -1 2.06899 4.32573   1
  -9 -19   1 2.85492 3.66177   2
  -9 -19   1 1.46250 2.91665   6
   8  19  -1 -2.1414 3.97521   1
   8  19  -1 3.22063 4.52397   4
  -8 -19   1 0.53716 3.29586   2
  -8 -19   1 -0.4792 2.73453   6
   7  19  -1 -8.9750 3.51024   4
   7  19  -1 -2.4377 3.82286   1
  -7 -19   1 0.54397 3.18722   2
  -7 -19   1 2.06230 4.21452   6
   6  19  -1 2.85504 4.12715   4
   6  19  -1 8.34468 4.06764   1
  -6 -19   1 7.17766 3.33802   2
  -6 -19   1 -0.6478 4.12162   6
   5  19  -1 12.4002 3.46896   1
   5  19  -1 16.0284 4.84628   4
  -5 -19   1 14.6653 3.49561   2
  -5 -19   1 12.8207 4.71377   6
   4  19  -1 4.20106 3.91094   1
  -4 -19   1 -1.5898 3.91522   6
  -4 -19   1 -3.9644 2.56092   2
   3  19  -1 20.8398 4.66185   1
  -3 -19   1 20.8818 5.13440   6
  -3 -19   1 16.0126 3.31112   2
   2  19  -1 4.21266 2.87338   1
   2  19  -1 1.35547 3.91344   4
  -2 -19   1 4.76525 2.56120   2
  -2 -19   1 5.54041 4.00847   6
   1  19  -1 -1.2668 3.80522   4
   1  19  -1 1.28053 3.74951   1
  -1 -19   1 -1.9933 2.62867   6
  -1 -19   1 5.52312 2.33353   2
   0  19  -1 4.92456 2.89302   1
   0  19  -1 6.14063 5.59703   4
   0 -19   1 9.69542 2.35276   2
   0 -19   1 7.02914 3.25783   6
  -1  19  -1 23.4176 4.63549   1
  -1  19  -1 22.9426 6.69698   4
   1 -19   1 27.4489 3.01776   2
   1 -19   1 18.9098 4.97197   6
  -2  19  -1 4.41221 4.11568   4
  -2  19  -1 1.51693 2.61542   1
   2 -19   1 2.83989 3.00477   6
   2 -19   1 1.19196 1.93593   2
  -3  19  -1 6.34105 5.43335   4
  -3  19  -1 4.62519 3.95875   1
   3 -19   1 7.09091 3.37823   6
  -4  19  -1 -3.8557 3.44371   4
  -4  19  -1 -1.2064 2.49370   1
   4 -19   1 0.56176 4.11354   6
  -5  19  -1 2.60440 3.97207   1
  -5  19  -1 6.77512 4.42327   4
   5 -19   1 10.7098 3.42423   6
  -6  19  -1 1.47351 2.60316   1
  -6  19  -1 14.3422 6.03143   4
  -7  19  -1 6.12309 4.17378   4
  -7  19  -1 5.35444 3.78956   1
   7 -19   1 3.83633 4.14656   6
  -8  19  -1 6.94954 5.83624   4
   8 -19   1 -5.8058 2.20110   6
  -9  19  -1 6.57752 6.20912   4
   9 -19   1 -0.5062 2.66830   6
  10 -19   1 -1.6174 3.90019   6
 -14 -18   1 5.66985 3.39870   7
 -14 -18   1 5.79662 4.05997   6
 -13 -18   1 -5.4344 3.83647   2
 -13 -18   1 3.50736 2.85213   6
 -13 -18   1 -3.1537 2.80857   7
  12  18  -1 -8.0761 6.07564   4
 -12 -18   1 11.7133 4.23693   6
 -12 -18   1 0.85359 2.83772   7
 -12 -18   1 2.60962 4.26853   2
  11  18  -1 2.42078 4.72537   4
 -11 -18   1 4.86180 2.29958   7
 -11 -18   1 2.73767 2.92089   6
 -11 -18   1 5.46154 3.09598   2
  10  18  -1 -1.8567 2.89092   1
  10  18  -1 -7.4878 4.12284   4
 -10 -18   1 -2.7473 3.94755   6
 -10 -18   1 0.41049 2.47506   2
 -10 -18   1 1.51063 2.76855   7
   9  18  -1 -6.3637 3.77133   4
   9  18  -1 2.34524 2.91687   1
  -9 -18   1 0.48786 2.51806   7
  -9 -18   1 10.0463 4.10171   6
  -9 -18   1 3.02605 3.56712   2
   8  18  -1 1.21750 2.66094   1
   8  18  -1 -4.6384 3.60900   4
  -8 -18   1 1.47366 2.42985   7
  -8 -18   1 2.18935 2.90894   6
  -8 -18   1 5.62635 3.36436   2
   7  18  -1 1.74027 3.62818   1
   7  18  -1 0.65749 4.12599   4
  -7 -18   1 1.15313 3.09982   2
  -7 -18   1 1.94733 2.74718   6
  -7 -18   1 3.80849 2.43780   7
   6  18  -1 3.06484 4.04386   4
   6  18  -1 3.08660 3.72438   1
  -6 -18   1 3.20888 2.33605   2
  -6 -18   1 0.44879 2.25845   7
  -6 -18   1 5.84119 2.89514   6
   5  18  -1 -1.9797 2.43422   1
   5  18  -1 4.26428 3.97841   4
  -5 -18   1 3.39378 1.76701   7
  -5 -18   1 8.77806 3.22308   2
  -5 -18   1 5.33749 2.88566   6
   4  18  -1 17.8477 5.87312   4
   4  18  -1 13.0435 3.31715   1
  -4 -18   1 8.27470 3.35317   6
  -4 -18   1 13.6656 2.77412   2
  -4 -18   1 19.0414 2.88599   7
   3  18  -1 -0.0967 3.45513   1
   3  18  -1 2.17116 5.01857   4
  -3 -18   1 2.69430 2.02642   7
  -3 -18   1 5.07560 2.62092   2
  -3 -18   1 -3.0151 2.50928   6
   2  18  -1 -0.5133 3.36029   4
   2  18  -1 6.36380 2.78198   1
  -2 -18   1 -0.9237 2.45246   6
  -2 -18   1 0.19453 2.24639   2
  -2 -18   1 -0.0990 1.99298   7
   1  18  -1 -2.0304 3.36168   1
   1  18  -1 -1.7584 4.82683   4
  -1 -18   1 -1.2265 1.28709   7
  -1 -18   1 -0.6269 2.39019   6
  -1 -18   1 -2.5749 1.86049   2
   0  18  -1 5.00671 2.72247   1
   0  18  -1 9.78291 5.27640   4
   0 -18   1 6.34490 3.72844   6
   0 -18   1 5.12108 2.07294   2
   0 -18   1 2.25636 1.58785   7
  -1  18  -1 0.13752 3.22214   1
  -1  18  -1 -1.0543 3.40224   4
   1 -18   1 1.21878 3.66197   6
   1 -18   1 0.52780 1.69073   2
   1 -18   1 2.08178 1.52601   7
  -2  18  -1 4.99078 3.72968   1
  -2  18  -1 3.96768 5.20121   4
   2 -18   1 -0.8624 1.31757   2
   2 -18   1 0.39671 2.73987   6
   2 -18   1 -1.0039 1.32430   7
  -3  18  -1 1.28509 3.70679   4
  -3  18  -1 3.99455 2.59915   1
   3 -18   1 6.11421 3.90158   6
   3 -18   1 3.05875 2.15438   7
   3 -18   1 3.05974 1.61466   2
  -4  18  -1 -0.3481 3.39507   1
  -4  18  -1 0.99466 5.17603   4
   4 -18   1 -0.4329 2.00846   7
   4 -18   1 -1.7001 2.47294   6
  -5  18  -1 -0.3789 3.50506   4
  -5  18  -1 -4.1647 2.32166   1
   5 -18   1 -0.1007 2.02706   7
   5 -18   1 -2.6985 3.53797   6
  -6  18  -1 -2.3369 3.44931   1
  -6  18  -1 -9.2547 4.71234   4
   6 -18   1 0.51161 2.55072   6
   6 -18   1 3.53546 2.23997   7
  -7  18  -1 -3.5538 3.62282   1
  -7  18  -1 -1.8246 3.44012   4
   7 -18   1 -2.0510 1.58416   7
   7 -18   1 -6.7225 3.28479   6
  -8  18  -1 6.75730 4.08428   4
   8 -18   1 -2.3458 3.66530   6
  -9  18  -1 7.40973 5.76493   4
   9 -18   1 -5.7648 3.29255   6
  10 -18   1 18.4233 4.49090   9
  10 -18   1 2.37700 2.78451   6
  11 -18   1 17.2593 4.60065   9
  11 -18   1 8.14138 3.88911   5
  11 -18   1 3.90741 2.78092   6
  12 -18   1 15.3200 4.68218   9
  12 -18   1 -1.5085 2.36182   6
  13 -18   1 3.54316 3.31519   9
  13 -18   1 3.57485 3.63900   6
  14 -18   1 8.57393 5.82505   5
  14 -18   1 -1.0818 3.19607   9
 -16 -17   1 -0.3905 2.49734   6
 -15 -17   1 5.57146 3.33013   2
 -15 -17   1 5.49359 3.81693   6
 -15 -17   1 7.49960 3.48672   7
 -14 -17   1 13.7880 3.63062   7
 -14 -17   1 -2.0631 3.97627   2
 -14 -17   1 8.11202 3.93253   6
 -13 -17   1 -1.3039 2.53514   6
 -13 -17   1 0.71953 2.92853   7
 -13 -17   1 -1.6942 4.20484   2
 -12 -17   1 6.40228 4.13099   6
 -12 -17   1 21.3343 3.13626   7
 -12 -17   1 25.6110 5.01233   2
 -11 -17   1 3.25213 2.94756   7
 -11 -17   1 1.52885 3.56357   6
 -11 -17   1 3.54506 3.80127   2
  10  17  -1 1.14726 4.01725   4
 -10 -17   1 12.1542 3.12094   7
 -10 -17   1 7.09490 3.08874   2
 -10 -17   1 4.67853 2.89437   6
   9  17  -1 4.52554 5.91764   4
   9  17  -1 1.27111 2.81023   1
  -9 -17   1 -1.6535 3.44052   6
  -9 -17   1 3.40154 3.43048   2
  -9 -17   1 0.56521 1.83770   7
   8  17  -1 20.2317 6.58419   4
   8  17  -1 15.0452 3.52393   1
  -8 -17   1 18.8288 4.21332   2
  -8 -17   1 31.4792 4.99273   6
  -8 -17   1 20.6667 3.24224   7
   7  17  -1 3.41525 4.06151   4
   7  17  -1 7.45708 2.89548   1
  -7 -17   1 9.65315 3.52111   2
  -7 -17   1 6.98219 1.96759   7
   6  17  -1 -4.7834 3.43169   4
   6  17  -1 -3.8467 3.28777   1
  -6 -17   1 -1.0980 2.72611   2
  -6 -17   1 -1.7530 1.98084   7
   5  17  -1 9.82510 3.85756   1
   5  17  -1 6.90806 4.08391   4
  -5 -17   1 12.4141 2.54125   7
  -5 -17   1 13.0189 3.49038   2
   4  17  -1 1.31746 4.92474   4
   4  17  -1 2.87244 2.54214   1
  -4 -17   1 3.15408 2.11216   7
  -4 -17   1 1.43160 2.47409   2
   3  17  -1 5.08304 3.57628   4
   3  17  -1 2.95338 3.27414   1
  -3 -17   1 3.74370 2.43069   2
  -3 -17   1 3.42858 1.99909   7
   2  17  -1 9.56203 3.85186   4
   2  17  -1 -0.3926 2.33855   1
  -2 -17   1 5.95822 2.46699   2
  -2 -17   1 5.33987 1.67746   7
   1  17  -1 1.41888 4.79540   4
   1  17  -1 0.57954 3.15236   1
  -1 -17   1 3.06756 2.07580   2
  -1 -17   1 2.80685 3.40824   6
  -1 -17   1 0.54360 1.50565   7
   0  17  -1 5.18988 3.47303   1
   0  17  -1 5.50300 3.80296   4
   0 -17   1 4.13483 1.98262   2
   0 -17   1 1.16939 3.55060   6
   0 -17   1 7.29791 2.19957   7
  -1  17  -1 7.00403 5.05935   4
  -1  17  -1 4.76380 2.51563   1
   1 -17   1 1.40067 2.06830   7
   1 -17   1 1.75517 2.54226   6
   1 -17   1 4.59617 1.76426   2
  -2  17  -1 0.27999 3.38115   4
  -2  17  -1 6.93467 3.51241   1
   2 -17   1 7.39573 3.77919   6
   2 -17   1 -3.9094 1.82318   7
   2 -17   1 -1.7703 1.25980   2
  -3  17  -1 3.64865 5.06189   4
  -3  17  -1 5.27513 3.52873   1
   3 -17   1 4.30272 2.76215   6
   3 -17   1 3.52801 1.54350   2
   3 -17   1 -0.6607 2.07434   7
  -4  17  -1 7.70873 2.90324   1
  -4  17  -1 13.4661 4.29123   4
   4 -17   1 3.21242 3.75115   6
   4 -17   1 10.2203 2.51607   7
   4 -17   1 6.99907 1.45431   2
  -5  17  -1 5.06438 5.23811   4
  -5  17  -1 5.58829 3.60665   1
   5 -17   1 7.22630 2.32496   7
   5 -17   1 7.32529 2.90753   6
   5 -17   1 8.44260 3.53056   9
  -6  17  -1 1.92158 3.60380   1
  -6  17  -1 -1.0381 3.24841   4
   6 -17   1 5.70641 2.90079   9
   6 -17   1 2.03582 1.59468   7
   6 -17   1 4.69937 3.52307   6
  -7  17  -1 1.56931 5.17772   4
  -7  17  -1 2.03806 2.75046   1
   7 -17   1 3.54704 2.37801   7
   7 -17   1 1.42874 2.31973   6
   7 -17   1 3.31076 2.24275   9
  -8  17  -1 -3.2491 3.44972   1
  -8  17  -1 3.02960 3.62126   4
   8 -17   1 2.85740 2.37390   7
   8 -17   1 3.71000 3.31679   9
   8 -17   1 -1.9326 2.30347   6
  -9  17  -1 1.62191 5.23595   4
   9 -17   1 -0.2973 1.63042   7
   9 -17   1 4.65380 2.70899   9
   9 -17   1 1.88824 3.48679   6
  10 -17   1 30.4284 3.77714   7
  10 -17   1 41.5949 5.47724   9
  10 -17   1 36.1222 5.23667   6
  11 -17   1 0.92493 2.70560   7
  11 -17   1 10.9716 3.84451   5
  11 -17   1 1.04110 3.51500   6
  11 -17   1 1.30416 3.94354   9
  12 -17   1 14.8112 5.58370   5
  12 -17   1 15.1684 3.83892   9
  12 -17   1 6.52879 3.04532   7
  12 -17   1 9.92024 3.90070   6
  13 -17   1 -3.2513 3.36486   7
  13 -17   1 -2.0100 2.07634   6
  13 -17   1 4.30952 6.12710   5
  13 -17   1 6.07252 3.38424   9
  14 -17   1 7.06489 3.51636   9
  15 -17   1 8.43856 3.72650   9
  16 -17   1 3.38156 5.05668   9
  16 -17   1 12.1141 6.42588   5
 -16 -16   1 -0.4252 3.38234   6
 -15 -16   1 1.30457 3.07458   7
 -15 -16   1 -3.2382 2.95530   6
 -15 -16   1 -0.2629 3.17068   2
 -14 -16   1 5.28442 3.33410   2
 -14 -16   1 6.35107 2.87620   6
 -14 -16   1 14.1522 3.54880   7
 -13 -16   1 18.0934 5.06303   2
 -13 -16   1 15.3343 3.03787   7
 -13 -16   1 22.8954 4.49619   6
 -12 -16   1 16.8945 3.53839   7
 -12 -16   1 19.5827 3.66051   6
 -12 -16   1 23.0556 4.97705   2
 -11 -16   1 6.09459 3.05261   7
 -11 -16   1 6.07584 3.91996   2
 -11 -16   1 19.0404 4.17295   6
 -10 -16   1 0.39562 1.82453   7
 -10 -16   1 -0.0735 3.36667   2
   9  16  -1 15.1916 6.24206   4
  -9 -16   1 12.6844 3.05996   7
  -9 -16   1 18.0201 4.15773   2
   8  16  -1 -7.9753 4.79182   4
   8  16  -1 2.50767 3.62992   1
  -8 -16   1 -1.9973 3.06841   2
  -8 -16   1 1.30371 1.71178   7
   7  16  -1 8.51898 5.45959   4
   7  16  -1 3.73344 2.75733   1
  -7 -16   1 0.52022 2.29848   7
  -7 -16   1 8.12784 3.35428   2
   6  16  -1 30.4639 4.04597   1
   6  16  -1 32.2417 5.25903   4
  -6 -16   1 29.4588 3.30646   7
  -6 -16   1 38.7482 4.65963   2
   5  16  -1 26.4758 4.85017   4
   5  16  -1 30.5600 4.41477   1
  -5 -16   1 30.9703 2.90109   7
  -5 -16   1 34.4274 3.89087   2
   4  16  -1 40.5773 6.44758   4
   4  16  -1 35.8331 3.94720   1
  -4 -16   1 31.4658 2.91920   7
  -4 -16   1 37.3648 4.20912   2
   3  16  -1 20.5733 4.03493   1
   3  16  -1 13.8602 4.12401   4
  -3 -16   1 20.0395 3.22525   2
  -3 -16   1 15.2350 2.16069   7
   2  16  -1 1.82017 4.62424   4
   2  16  -1 0.90052 2.39347   1
  -2 -16   1 4.83857 1.76781   2
  -2 -16   1 4.68575 1.60159   7
   1  16  -1 29.8169 4.90674   4
   1  16  -1 26.1941 3.67561   1
  -1 -16   1 28.5560 3.23623   2
  -1 -16   1 25.6304 2.56661   7
   0  16  -1 -4.9713 3.02165   1
   0  16  -1 -4.4261 4.34640   4
   0 -16   1 -0.4583 1.91676   7
   0 -16   1 0.77263 1.73743   2
  -1  16  -1 5.73560 3.51174   4
  -1  16  -1 4.56509 3.55362   1
   1 -16   1 6.52012 2.37389   7
   1 -16   1 4.44982 3.53113   6
   1 -16   1 11.0284 2.10738   2
  -2  16  -1 8.14704 2.90958   1
  -2  16  -1 5.45685 5.02570   4
   2 -16   1 13.3627 2.17034   2
   2 -16   1 5.89603 2.31412   7
   2 -16   1 6.35854 3.63554   6
  -3  16  -1 -1.9725 4.63969   4
  -3  16  -1 -2.0999 2.48521   1
   3 -16   1 2.34813 1.25766   2
   3 -16   1 5.53583 2.20016   9
   3 -16   1 -1.1531 2.01539   7
   3 -16   1 1.27114 2.46735   6
  -4  16  -1 118.355 7.79884   1
  -4  16  -1 113.538 8.77449   4
   4 -16   1 110.016 5.35365   7
   4 -16   1 123.350 6.23685   9
   4 -16   1 112.352 4.53834   2
   4 -16   1 120.364 8.10760   6
  -5  16  -1 9.17988 3.82784   1
  -5  16  -1 12.1422 5.32519   4
   5 -16   1 18.5127 3.25097   9
   5 -16   1 14.6735 4.29969   6
   5 -16   1 11.1877 1.31458   2
   5 -16   1 11.0700 2.12685   7
  -6  16  -1 12.4775 3.91577   1
  -6  16  -1 11.9262 4.13067   4
   6 -16   1 22.8898 3.60789   9
   6 -16   1 18.4019 2.81786   7
   6 -16   1 10.9655 3.07830   6
  -7  16  -1 3.47628 5.09522   4
  -7  16  -1 -1.2109 2.32112   1
   7 -16   1 -2.8761 2.18596   7
   7 -16   1 6.81779 3.14942   9
   7 -16   1 -2.9351 3.20434   6
  -8  16  -1 26.8028 5.14701   4
  -8  16  -1 28.9903 4.69159   1
   8 -16   1 24.5863 3.66750   9
   8 -16   1 23.4784 3.25859   7
   8 -16   1 22.3040 4.41677   6
  -9  16  -1 4.34212 5.20369   4
   9 -16   1 2.97523 3.61360   9
   9 -16   1 -1.3383 3.26509   6
   9 -16   1 0.33125 1.63024   7
  10 -16   1 5.52385 3.68750   6
  10 -16   1 5.83313 2.79516   7
  10 -16   1 13.4984 4.11546   9
  11 -16   1 19.0334 4.24703   6
  11 -16   1 16.0711 3.33607   7
  11 -16   1 8.73653 4.32767   5
  12 -16   1 -0.1045 2.67738   7
  12 -16   1 -2.0171 4.87133   5
  12 -16   1 -0.2067 3.15397   6
  13 -16   1 2.70063 3.13598   6
  13 -16   1 5.38987 2.98603   7
  13 -16   1 17.4473 6.26164   5
 -14  16  -1 7.39220 5.35737   3
  14 -16   1 6.01033 6.30460   5
  14 -16   1 1.24256 2.58236   6
  14 -16   1 1.47916 2.87074   7
 -15  16  -1 -1.5780 3.76257   3
  15 -16   1 -7.5481 6.80319   5
 -16  16  -1 -0.8948 4.09403   3
  16 -16   1 7.15497 7.00660   5
  16 -16   1 5.76000 5.25046   9
 -17  16  -1 -4.2623 5.85763   3
  17 -16   1 9.93482 5.56039   9
  18  15  -1 1.16577 4.03910   2
  18  15  -1 -0.8082 5.44938   5
  17  15  -1 9.76065 7.35712   5
  17  15  -1 1.57564 3.98603   2
 -17 -15   1 6.46148 3.67684   2
  16  15  -1 7.64407 6.48772   5
  16  15  -1 -1.9804 3.70562   2
 -16 -15   1 4.45512 2.62847   6
 -16 -15   1 5.80622 4.47971   2
  15  15  -1 -0.3275 4.83555   5
  15  15  -1 1.94706 3.59882   2
 -15 -15   1 0.29713 4.23492   2
 -15 -15   1 2.03622 3.04156   7
 -15 -15   1 1.57737 2.33139   6
  14  15  -1 7.00561 3.73541   2
 -14 -15   1 9.48200 3.26105   7
 -14 -15   1 4.51068 2.99824   2
 -14 -15   1 1.03484 3.22932   6
  13  15  -1 0.19924 3.23715   2
 -13 -15   1 5.40989 2.32581   7
 -13 -15   1 7.17192 3.60010   6
 -13 -15   1 5.37490 4.25931   2
  12  15  -1 -3.4583 2.93929   2
 -12 -15   1 5.82540 3.89206   2
 -12 -15   1 1.24424 2.93345   7
  11  15  -1 20.2822 5.16475   2
 -11 -15   1 23.9318 4.96332   2
 -11 -15   1 27.0226 3.82420   7
  10  15  -1 22.9174 4.87211   2
 -10 -15   1 12.6648 2.64704   7
 -10 -15   1 21.9172 4.45969   2
   9  15  -1 45.9922 5.02563   2
  -9 -15   1 49.6872 4.36320   7
  -9 -15   1 32.6090 4.98682   2
   8  15  -1 -8.1878 3.12363   2
  -8 -15   1 2.43770 3.26851   2
  -8 -15   1 -0.6708 1.79840   7
   7  15  -1 -3.7168 3.28106   1
   7  15  -1 -1.2749 3.07597   2
   7  15  -1 -0.7038 4.97360   4
  -7 -15   1 1.05000 1.64891   7
  -7 -15   1 3.98854 3.10109   2
   6  15  -1 10.4046 5.04913   4
   6  15  -1 5.59086 2.68112   1
   6  15  -1 8.82270 3.18185   2
  -6 -15   1 8.02587 2.50361   7
  -6 -15   1 18.3041 3.61309   2
   5  15  -1 85.3117 6.65777   1
   5  15  -1 111.056 8.03261   4
   5  15  -1 95.2117 6.25638   2
  -5 -15   1 107.595 5.42912   7
  -5 -15   1 103.744 6.02682   2
   4  15  -1 -1.0507 4.37630   4
   4  15  -1 -2.9920 2.04616   2
   4  15  -1 2.43444 2.19248   1
  -4 -15   1 0.81801 2.49077   2
  -4 -15   1 -3.6947 1.69136   7
   3  15  -1 8.89682 3.42844   1
   3  15  -1 4.20985 3.36210   4
  -3 -15   1 4.85617 1.97137   7
  -3 -15   1 1.14315 1.70451   2
   2  15  -1 0.26695 4.26314   4
   2  15  -1 -2.2448 2.03674   1
  -2 -15   1 0.19941 2.11434   2
  -2 -15   1 -3.7320 1.62958   7
   1  15  -1 13.9025 2.79703   1
   1  15  -1 15.3979 3.99271   4
  -1 -15   1 13.7124 1.98740   7
  -1 -15   1 11.2496 2.37470   2
   0  15  -1 0.84334 2.13989   1
   0  15  -1 2.46332 3.20457   4
   0 -15   1 0.24133 1.53302   9
   0 -15   1 -3.8249 1.72091   7
   0 -15   1 1.02902 1.67065   2
  -1  15  -1 8.54558 4.73437   4
  -1  15  -1 3.36105 3.21817   1
   1 -15   1 11.5527 2.29407   9
   1 -15   1 6.25892 1.71483   2
   1 -15   1 5.07335 2.04288   7
  -2  15  -1 -2.2669 3.12181   4
  -2  15  -1 0.91675 3.10739   1
   2 -15   1 2.04749 1.46350   7
   2 -15   1 4.86433 1.50537   2
   2 -15   1 1.91717 2.38102   9
  -3  15  -1 -1.8765 3.02973   1
  -3  15  -1 3.62615 3.33022   4
   3 -15   1 1.18315 1.96210   7
   3 -15   1 0.22966 3.03298   6
   3 -15   1 2.80800 2.21991   9
   3 -15   1 1.60962 1.41743   2
  -4  15  -1 111.729 7.11284   1
  -4  15  -1 116.042 9.67548   4
   4 -15   1 103.698 5.83595   9
   4 -15   1 111.917 5.47607   7
   4 -15   1 98.6099 6.47435   6
   4 -15   1 98.1544 4.11650   2
  -5  15  -1 14.8777 5.31689   4
  -5  15  -1 6.98431 3.69512   1
   5 -15   1 6.43175 1.17879   2
   5 -15   1 8.63997 2.37348   9
   5 -15   1 11.2463 2.56306   7
   5 -15   1 9.59993 3.81503   6
  -6  15  -1 29.7317 5.26497   4
  -6  15  -1 37.1599 4.30579   1
   6 -15   1 43.6645 3.79281   7
   6 -15   1 41.9931 4.53006   9
   6 -15   1 47.4181 5.25009   6
  -7  15  -1 26.9427 6.53936   4
  -7  15  -1 32.7018 4.16646   1
   7 -15   1 31.5462 3.54278   7
   7 -15   1 27.7251 4.29773   9
   7 -15   1 30.2062 4.07444   6
  -8  15  -1 5.60963 3.42920   1
  -8  15  -1 2.74973 5.19483   4
   8 -15   1 0.91503 2.29322   7
   8 -15   1 -0.3670 2.29998   6
   9 -15   1 36.4208 3.86554   7
   9 -15   1 41.5802 4.52154   6
  10 -15   1 32.0608 4.03251   6
  10 -15   1 34.5583 3.98279   7
  11 -15   1 103.569 10.4002   5
  11 -15   1 96.9534 6.28897   7
  11 -15   1 87.4748 6.00249   6
 -12  15  -1 1.87646 4.88781   3
  12 -15   1 -0.6332 2.95466   6
  12 -15   1 -2.2616 2.63473   7
  12 -15   1 0.44958 5.66637   5
 -13  15  -1 5.31076 3.92959   3
  13 -15   1 0.24878 6.58738   5
  13 -15   1 8.36642 3.16673   6
 -14  15  -1 16.8452 5.80602   3
  14 -15   1 12.1015 6.74804   5
  14 -15   1 5.98168 2.48403   6
 -15  15  -1 -3.1258 3.48852   3
  15 -15   1 9.52725 4.58051   5
 -16  15  -1 10.3592 6.01600   3
  16 -15   1 11.5661 5.61926   5
 -17  15  -1 -1.4170 3.85542   3
  17 -15   1 2.41012 5.22979   5
 -18  15  -1 -4.0758 3.78929   3
  18 -15   1 -3.4397 4.92641   5
  19  14  -1 17.2988 8.33598   5
 -19 -14   1 3.94609 3.59883   2
  18  14  -1 3.13648 5.89166   2
  18  14  -1 13.6041 7.69930   5
 -18 -14   1 -0.6923 4.57406   2
  17  14  -1 -6.5021 7.15023   5
  17  14  -1 -4.1726 3.53426   2
 -17 -14   1 8.66493 4.55214   2
  16  14  -1 -2.2810 6.77683   5
  16  14  -1 1.14070 3.69386   2
 -16 -14   1 1.92471 2.92936   6
 -16 -14   1 4.44943 3.22960   2
  15  14  -1 7.56250 3.82555   2
  15  14  -1 7.90793 5.00078   5
 -15 -14   1 8.50705 3.29801   6
 -15 -14   1 11.2498 4.84505   2
 -15 -14   1 13.0849 3.48137   7
  14  14  -1 12.8834 4.10738   2
  14  14  -1 7.63112 6.31028   5
 -14 -14   1 3.44403 3.15647   6
 -14 -14   1 7.79709 4.41637   2
 -14 -14   1 10.1651 3.25619   7
  13  14  -1 0.79787 3.20645   2
  13  14  -1 -6.5551 5.46894   5
 -13 -14   1 2.80683 2.14026   7
 -13 -14   1 0.93486 2.84965   2
  12  14  -1 65.2679 6.31369   2
 -12 -14   1 62.3033 5.18022   7
 -12 -14   1 70.5579 6.74601   2
  11  14  -1 -1.1700 2.70165   2
 -11 -14   1 1.55320 2.83461   7
 -11 -14   1 -0.9783 3.23375   2
  10  14  -1 65.8640 6.63417   2
 -10 -14   1 64.2311 4.63904   7
 -10 -14   1 70.5454 6.48832   2
   9  14  -1 237.528 11.4002   2
  -9 -14   1 224.052 11.0138   2
  -9 -14   1 223.204 9.13140   7
   8  14  -1 16.2528 4.02172   2
  -8 -14   1 13.7149 3.88064   2
  -8 -14   1 9.78465 2.75730   7
   7  14  -1 3.27470 2.40596   2
  -7 -14   1 2.58191 1.73127   7
  -7 -14   1 7.47744 3.25527   2
   6  14  -1 36.2985 4.42197   2
   6  14  -1 33.7987 4.51588   1
   6  14  -1 35.0742 5.96706   4
  -6 -14   1 36.6964 3.09271   7
  -6 -14   1 35.9052 4.39556   2
   5  14  -1 12.3449 2.77426   1
   5  14  -1 15.7739 3.25182   2
   5  14  -1 14.1776 3.77217   4
  -5 -14   1 15.6452 2.16904   7
  -5 -14   1 17.1079 3.41590   2
   4  14  -1 1.24557 1.64527   2
   4  14  -1 0.82859 4.40662   4
   4  14  -1 -3.5927 2.78877   1
  -4 -14   1 -0.9527 1.61912   2
  -4 -14   1 3.50827 1.50492   7
   3  14  -1 55.8017 4.99355   1
   3  14  -1 50.6832 4.27315   2
   3  14  -1 65.6009 6.14492   4
  -3 -14   1 64.0283 4.07609   7
  -3 -14   1 56.6815 4.80137   2
   2  14  -1 -4.6215 2.85542   1
   2  14  -1 0.87580 1.71804   2
   2  14  -1 -2.9128 4.02417   4
  -2 -14   1 -4.0233 1.68532   7
  -2 -14   1 1.40608 2.04540   2
   1  14  -1 -3.9337 3.98995   4
   1  14  -1 -1.7471 1.28748   2
   1  14  -1 1.63205 2.18075   1
  -1 -14   1 1.03839 1.79934   2
  -1 -14   1 0.67346 1.29661   7
  -1 -14   1 -1.4972 1.08361   9
   0  14  -1 63.9954 4.77360   1
   0  14  -1 70.2277 6.31254   4
   0 -14   1 62.2814 3.25317   9
   0 -14   1 67.3265 4.13496   7
   0 -14   1 70.8156 4.16763   2
  -1  14  -1 76.5330 3.24853   2
  -1  14  -1 85.7652 7.01945   4
  -1  14  -1 87.3428 5.42919   1
   1 -14   1 83.1229 4.17389   7
   1 -14   1 92.0826 4.39609   2
   1 -14   1 85.1602 4.20842   9
  -2  14  -1 -2.6474 2.78580   4
  -2  14  -1 1.57498 2.25303   1
   2 -14   1 0.50976 1.93696   7
   2 -14   1 2.31459 1.56318   2
   2 -14   1 0.19839 2.12813   2
   2 -14   1 -0.2006 1.93945   9
  -3  14  -1 20.4768 4.86977   4
  -3  14  -1 9.57624 2.75014   1
   3 -14   1 11.1291 2.70179   9
   3 -14   1 13.9954 1.66737   2
   3 -14   1 12.1435 2.02013   2
   3 -14   1 10.4301 2.35559   7
  -4  14  -1 36.4614 5.81400   4
  -4  14  -1 24.2308 3.42250   1
   4 -14   1 21.4334 3.28824   9
   4 -14   1 19.4404 3.94671   6
   4 -14   1 19.4615 2.79007   7
   4 -14   1 19.2271 1.78314   2
   4 -14   1 18.7529 1.85893   2
  -5  14  -1 585.088 18.8058   1
  -5  14  -1 591.945 21.5082   4
   5 -14   1 565.890 15.8674   2
   5 -14   1 573.189 19.0780   6
   5 -14   1 617.508 17.6865   7
   5 -14   1 553.326 15.9771   2
  -6  14  -1 37.4084 4.17130   1
  -6  14  -1 35.8224 5.28244   4
   6 -14   1 26.0430 4.31163   6
   6 -14   1 37.5944 3.66299   7
  -7  14  -1 87.8706 5.98408   1
  -7  14  -1 99.7879 7.95010   4
   7 -14   1 98.4944 6.95998   6
   7 -14   1 90.0644 5.49383   7
  -8  14  -1 15.1951 5.61167   4
   8 -14   1 29.1794 4.39216   6
   8 -14   1 18.8159 3.05659   7
   9 -14   1 5.11416 2.71260   7
   9 -14   1 8.05534 3.45098   6
  10 -14   1 -1.3547 2.38128   7
  10 -14   1 2.72351 2.91094   6
 -11  14  -1 -0.5896 3.21167   3
  11 -14   1 0.40778 2.86224   6
  11 -14   1 -5.0197 4.49104   5
 -12  14  -1 3.62152 3.41979   3
  12 -14   1 7.18955 5.41728   5
  12 -14   1 2.18412 1.98580   6
 -13  14  -1 0.96457 4.93047   3
  13 -14   1 7.65861 6.04424   5
  13 -14   1 5.25941 2.83533   6
 -14  14  -1 0.35447 3.53703   3
  14 -14   1 -0.3748 1.79978   6
  14 -14   1 -5.4781 3.86825   5
 -15  14  -1 -8.9512 4.81884   3
  15 -14   1 -5.0520 4.28736   5
 -16  14  -1 -1.2535 3.80827   3
  16 -14   1 -4.6151 4.44512   5
 -17  14  -1 20.1376 5.30427   3
  17 -14   1 6.86806 5.90903   5
 -18  14  -1 3.88132 5.96832   3
  18 -14   1 4.83907 4.47582   5
 -19  14  -1 1.73910 5.99710   3
  19 -14   1 16.7629 4.69826   5
  20  13  -1 -2.3094 8.19894   5
  20  13  -1 -4.7457 3.78893   2
 -20 -13   1 -4.7256 2.81151   2
  19  13  -1 4.02509 5.92796   2
  19  13  -1 -8.5501 5.36473   5
  18  13  -1 2.80877 7.58887   5
 -18 -13   1 5.08584 3.70849   2
  17  13  -1 8.10433 7.17357   5
  17  13  -1 0.50679 3.77909   2
 -17 -13   1 18.7745 5.19264   2
  16  13  -1 -1.5535 3.32139   2
  16  13  -1 8.67461 6.64813   5
 -16 -13   1 4.60958 2.88242   6
 -16 -13   1 10.3184 4.50658   2
  15  13  -1 1.96887 3.41803   2
  15  13  -1 2.47423 6.34011   5
 -15 -13   1 1.65156 2.06798   6
 -15 -13   1 4.53839 3.04312   2
 -15 -13   1 1.69311 3.00425   7
  14  13  -1 26.8141 7.53322   5
  14  13  -1 41.7382 5.64032   2
 -14 -13   1 40.8746 5.96294   2
 -14 -13   1 39.1980 4.51945   7
  13  13  -1 6.63577 3.53139   2
  13  13  -1 9.02408 6.40352   5
 -13 -13   1 6.89988 2.33559   7
 -13 -13   1 8.98132 3.31810   2
  12  13  -1 15.3779 6.12053   5
  12  13  -1 5.17593 3.37941   2
 -12 -13   1 6.37122 2.85008   2
 -12 -13   1 6.96726 2.93572   7
  11  13  -1 0.53563 2.80617   2
  11  13  -1 0.09536 5.14281   5
 -11 -13   1 0.07583 3.23192   2
 -11 -13   1 0.46942 2.53615   7
  10  13  -1 28.5211 4.14304   2
 -10 -13   1 26.9585 4.66803   2
 -10 -13   1 25.2241 2.94741   7
   9  13  -1 -0.7600 3.45553   2
  -9 -13   1 2.87807 3.32064   2
  -9 -13   1 3.23192 2.44793   7
   8  13  -1 7.93340 2.71582   2
  -8 -13   1 1.12571 2.30286   7
  -8 -13   1 9.21574 3.21993   2
   7  13  -1 2.71121 3.29142   2
  -7 -13   1 7.00420 3.19949   2
  -7 -13   1 1.01669 1.68412   7
   6  13  -1 309.369 12.1381   2
  -6 -13   1 302.013 10.3397   7
  -6 -13   1 333.410 12.3644   2
   5  13  -1 59.5349 4.99588   1
   5  13  -1 62.7747 5.32053   2
   5  13  -1 53.5271 6.25537   4
  -5 -13   1 61.3892 5.07179   2
  -5 -13   1 71.1985 4.26627   7
  -5 -13   1 52.9020 4.53803   2
   4  13  -1 415.061 14.2306   2
   4  13  -1 422.111 14.3550   1
   4  13  -1 438.320 15.8879   4
  -4 -13   1 432.903 13.2111   7
  -4 -13   1 425.140 14.4658   2
  -4 -13   1 410.333 14.6280   2
   3  13  -1 5.33321 2.87109   1
   3  13  -1 4.17003 3.01485   4
   3  13  -1 5.06317 1.72066   2
  -3 -13   1 5.60540 1.96317   7
  -3 -13   1 2.15596 2.18800   2
  -3 -13   1 4.89279 2.30196   2
   2  13  -1 -1.7559 3.87062   4
   2  13  -1 -1.8184 2.49179   1
   2  13  -1 0.12807 1.65633   2
  -2 -13   1 2.58250 1.69837   7
  -2 -13   1 1.16767 1.37721   2
  -2 -13   1 -0.2167 1.90076   2
   1  13  -1 2.64406 2.64857   1
   1  13  -1 5.87767 4.22424   4
   1  13  -1 7.88548 1.80368   2
  -1 -13   1 6.42017 2.08324   2
  -1 -13   1 4.39867 1.94920   2
  -1 -13   1 5.72149 1.22601   9
  -1 -13   1 2.63278 1.75830   7
   0  13  -1 54.9308 6.06735   4
   0  13  -1 50.1986 4.45106   1
   0 -13   1 43.7789 3.50738   2
   0 -13   1 45.8539 3.42944   7
   0 -13   1 50.8218 3.47247   2
   0 -13   1 48.4182 2.82549   9
  -1  13  -1 0.25540 0.81502   2
  -1  13  -1 -3.6147 2.52851   1
  -1  13  -1 0.33629 3.67305   4
   1 -13   1 2.25775 1.63479   2
   1 -13   1 -0.8628 1.30341   2
   1 -13   1 0.77842 1.18853   7
   1 -13   1 1.43771 1.60021   9
  -2  13  -1 94.9712 8.03341   4
  -2  13  -1 94.7698 6.06560   1
   2 -13   1 91.9199 4.74389   9
   2 -13   1 87.5131 4.61727   7
   2 -13   1 101.422 4.19865   2
   2 -13   1 91.3624 4.24947   2
  -3  13  -1 6.43768 4.23490   4
  -3  13  -1 7.30776 2.34989   1
   3 -13   1 3.12021 1.99732   7
   3 -13   1 6.83675 2.37204   9
   3 -13   1 3.17028 1.34629   2
   3 -13   1 3.96637 1.23723   2
  -4  13  -1 276.505 10.6031   1
  -4  13  -1 294.682 13.3355   4
   4 -13   1 269.460 10.1615   9
   4 -13   1 283.319 8.49159   2
   4 -13   1 294.534 9.53222   7
   4 -13   1 282.100 8.63723   2
  -5  13  -1 11.3611 2.77710   1
  -5  13  -1 15.1658 4.88167   4
   5 -13   1 9.51732 1.16125   2
   5 -13   1 19.9063 3.66764   6
   5 -13   1 10.6012 2.42427   7
   5 -13   1 9.65200 1.06564   2
  -6  13  -1 88.6667 7.42194   4
  -6  13  -1 90.9887 5.85204   1
   6 -13   1 97.1156 5.93641   6
   6 -13   1 106.072 5.40849   7
  -7  13  -1 17.3482 3.14945   1
  -7  13  -1 24.1605 4.42748   4
   7 -13   1 14.0813 2.82755   6
   7 -13   1 19.9320 2.85208   7
  -8  13  -1 3.09225 3.36332   4
   8 -13   1 3.12858 2.18651   7
   8 -13   1 2.57551 2.08399   6
  -9  13  -1 10.1036 4.45789   3
   9 -13   1 11.0071 2.64209   6
 -10  13  -1 -1.3033 4.17310   3
  10 -13   1 -3.0902 2.43316   6
 -11  13  -1 6.52093 4.45667   3
  11 -13   1 -2.0504 4.57904   5
  11 -13   1 6.84046 2.75924   6
 -12  13  -1 -0.7395 3.13300   3
  12 -13   1 1.30002 5.25578   5
  12 -13   1 0.23520 1.80772   6
 -13  13  -1 36.7234 5.43481   3
  13 -13   1 33.5008 3.95440   6
  13 -13   1 33.6666 6.77338   5
 -14  13  -1 22.0622 5.73261   3
  14 -13   1 27.8664 6.50470   5
  14 -13   1 13.1149 3.01290   6
 -15  13  -1 4.52314 3.74489   3
  15 -13   1 4.50386 6.03334   5
 -16  13  -1 2.57300 3.83635   3
  16 -13   1 16.0327 6.93662   5
 -17  13  -1 9.21965 5.75261   3
  17 -13   1 11.3321 6.49694   5
 -18  13  -1 -3.0925 5.48529   3
  18 -13   1 7.89643 6.56277   5
 -19  13  -1 3.02403 4.25994   3
  19 -13   1 9.33416 7.39306   5
 -20  13  -1 1.72422 4.35007   3
  20 -13   1 0.88931 7.12653   5
  21  12  -1 14.5146 9.41070   5
 -21 -12   1 5.56666 3.87701   2
  20  12  -1 3.47862 4.38866   2
  20  12  -1 17.7675 8.99163   5
  19  12  -1 -2.7878 3.84510   2
  19  12  -1 8.18295 5.83796   5
 -19 -12   1 5.87437 3.63423   2
  18  12  -1 8.54847 7.87661   5
 -18 -12   1 -4.4384 4.21222   2
  17  12  -1 2.36438 7.63972   5
  17  12  -1 -8.0325 4.62163   2
 -17 -12   1 0.48997 2.87904   2
  16  12  -1 -3.5843 4.61548   5
  16  12  -1 -3.1107 3.12012   2
 -16 -12   1 1.32439 2.46425   6
 -16 -12   1 0.05625 3.91783   2
  15  12  -1 20.6149 4.52567   2
  15  12  -1 27.2759 7.88074   5
 -15 -12   1 20.5082 5.12844   2
 -15 -12   1 21.5927 3.50629   6
  14  12  -1 4.92757 6.42193   5
  14  12  -1 -0.3686 2.98810   2
 -14 -12   1 -0.8953 2.88208   7
 -14 -12   1 0.19936 2.86596   2
  13  12  -1 27.8424 7.13146   5
  13  12  -1 27.1917 5.51836   2
 -13 -12   1 28.8532 5.02192   2
 -13 -12   1 19.9746 3.62272   7
  12  12  -1 5.11242 4.36525   2
  12  12  -1 10.1816 5.88722   5
 -12 -12   1 12.3523 2.42925   7
 -12 -12   1 9.96310 3.20712   2
  11  12  -1 19.0384 6.15386   5
  11  12  -1 12.0711 3.38501   2
 -11 -12   1 14.8529 3.37014   2
 -11 -12   1 17.3950 3.13672   7
  10  12  -1 6.81751 5.17766   5
  10  12  -1 9.88911 3.05530   2
 -10 -12   1 12.1503 2.16459   7
 -10 -12   1 10.4141 3.42590   2
   9  12  -1 5.35605 2.65786   2
   9  12  -1 5.19297 4.76598   5
  -9 -12   1 1.20218 2.22403   7
  -9 -12   1 2.74914 2.81277   2
   8  12  -1 13.2453 3.64547   2
  -8 -12   1 12.4368 3.18762   2
  -8 -12   1 9.87923 2.39221   7
   7  12  -1 8.48424 2.55228   2
  -7 -12   1 7.50517 1.83745   7
  -7 -12   1 7.48846 3.03187   2
   6  12  -1 80.7369 5.95795   2
  -6 -12   1 75.1096 5.59235   2
  -6 -12   1 77.4481 4.04263   7
   5  12  -1 101.798 6.07726   2
   5  12  -1 85.0829 7.77896   4
  -5 -12   1 95.7638 6.05368   2
  -5 -12   1 96.2103 5.90574   2
  -5 -12   1 99.9537 4.75791   7
   4  12  -1 86.1722 5.41283   2
   4  12  -1 91.8259 6.53627   4
   4  12  -1 93.8401 5.07823   1
  -4 -12   1 94.6006 4.48799   7
  -4 -12   1 92.4504 5.50972   2
  -4 -12   1 84.4984 5.03874   2
   3  12  -1 1.19369 1.89336   2
   3  12  -1 -0.3853 2.43520   4
   3  12  -1 0.52201 1.71987   1
  -3 -12   1 -4.3252 1.73662   2
  -3 -12   1 1.79281 1.46917   2
  -3 -12   1 0.29366 1.52010   7
   2  12  -1 97.6422 6.48784   4
   2  12  -1 91.0224 4.99863   1
   2  12  -1 104.348 4.98626   2
  -2 -12   1 103.019 4.26057   7
  -2 -12   1 98.0278 2.70550   9
  -2 -12   1 88.4993 5.12722   2
  -2 -12   1 110.259 5.30519   2
  -2 -12   1 92.6038 2.66154   9
   1  12  -1 96.5150 4.53314   2
   1  12  -1 96.6178 6.47952   4
   1  12  -1 104.609 5.70288   1
  -1 -12   1 98.1184 4.92697   2
  -1 -12   1 93.7399 3.57533   9
  -1 -12   1 91.4116 4.94753   2
  -1 -12   1 106.198 4.60202   7
   0  12  -1 14.2548 2.86712   1
   0  12  -1 9.81183 2.99915   4
   0  12  -1 12.8179 1.91942   2
   0 -12   1 10.0379 1.65611   9
   0 -12   1 10.7784 1.98395   2
   0 -12   1 14.0296 2.03422   7
   0 -12   1 10.5486 2.02296   2
  -1  12  -1 47.3247 4.74621   4
  -1  12  -1 54.7614 3.84870   1
   1 -12   1 46.6475 3.12961   9
   1 -12   1 45.9725 3.24730   7
   1 -12   1 47.0179 3.10225   2
   1 -12   1 50.4714 3.07475   2
  -2  12  -1 93.3682 3.04044   2
  -2  12  -1 105.965 3.14935   2
  -2  12  -1 100.748 6.69544   4
  -2  12  -1 107.773 5.90250   1
   2 -12   1 101.474 4.80823   9
   2 -12   1 101.059 4.42592   2
   2 -12   1 109.999 4.75530   7
   2 -12   1 109.510 4.34073   2
  -3  12  -1 -0.6228 3.44383   4
  -3  12  -1 4.21096 2.44955   1
   3 -12   1 -0.4796 1.06751   7
   3 -12   1 -4.1886 1.74721   9
   3 -12   1 0.65725 1.10216   2
   3 -12   1 0.76718 0.82840   2
  -4  12  -1 0.05537 1.78589   1
  -4  12  -1 3.11479 3.79654   4
   4 -12   1 -0.2175 0.75893   2
   4 -12   1 -2.5587 1.47485   7
   4 -12   1 -1.2985 0.73566   2
  -5  12  -1 105.660 5.76988   1
  -5  12  -1 113.263 8.30497   4
   5 -12   1 115.664 5.24055   7
   5 -12   1 108.310 3.57771   2
   5 -12   1 108.158 3.50250   2
  -6  12  -1 22.0867 4.78212   4
  -6  12  -1 19.9072 3.55211   1
   6 -12   1 22.7495 3.39358   6
   6 -12   1 16.1476 2.57212   7
  -7  12  -1 9.36740 4.27813   4
  -7  12  -1 2.72731 2.97069   1
   7 -12   1 11.4997 2.99917   6
   7 -12   1 11.8687 2.39228   7
  -8  12  -1 32.5354 4.76788   4
  -8  12  -1 37.5526 4.51417   3
   8 -12   1 38.6758 4.07889   6
  -9  12  -1 62.3855 5.82569   3
   9 -12   1 67.2964 4.56925   6
 -10  12  -1 6.02718 2.99915   3
  10 -12   1 2.70225 1.77888   6
  10 -12   1 2.42354 4.29244   5
 -11  12  -1 44.7174 5.40509   3
  11 -12   1 53.5616 4.51253   6
  11 -12   1 38.4198 6.28638   5
 -12  12  -1 103.974 8.67251   3
  12 -12   1 94.1104 5.35531   6
  12 -12   1 99.6563 10.1645   5
 -13  12  -1 15.3721 5.04629   3
  13 -12   1 15.6654 2.92071   6
  13 -12   1 8.72749 6.13205   5
 -14  12  -1 1.63218 3.15960   3
  14 -12   1 3.32690 2.35617   6
  14 -12   1 10.0230 6.18573   5
 -15  12  -1 34.2924 5.39503   3
  15 -12   1 30.2832 7.91587   5
 -16  12  -1 10.6256 5.56750   3
  16 -12   1 13.1912 6.89248   5
 -17  12  -1 6.15261 4.31044   3
  17 -12   1 0.50276 4.76514   5
 -18  12  -1 -2.3106 3.74802   3
  18 -12   1 -2.3097 4.29886   5
 -19  12  -1 -1.8882 3.70052   3
  19 -12   1 6.34778 4.98147   5
 -20  12  -1 -0.3016 4.23636   3
  20 -12   1 16.2982 7.28478   5
  21 -12   1 33.6603 9.40869   5
  21  11  -1 -9.1112 6.55315   5
  21  11  -1 -2.9248 3.87658   2
 -21 -11   1 8.11892 3.94562   2
  20  11  -1 -12.416 6.31020   5
 -20 -11   1 3.24234 3.43957   2
  19  11  -1 1.18021 3.75859   2
  19  11  -1 -2.4209 6.40945   5
 -19 -11   1 1.75808 4.54309   2
  18  11  -1 -1.0040 5.21111   2
  18  11  -1 2.67673 8.00927   5
 -18 -11   1 1.65329 3.04059   2
  17  11  -1 15.7531 8.07322   5
  17  11  -1 4.05258 5.22726   2
 -17 -11   1 15.7880 5.06134   2
  16  11  -1 -1.9863 4.83853   5
  16  11  -1 -4.5927 3.16302   2
 -16 -11   1 1.61934 2.83180   2
 -16 -11   1 1.82561 1.66301   6
  15  11  -1 -5.5418 2.89337   2
  15  11  -1 11.0007 7.01365   5
 -15 -11   1 8.67163 4.18324   2
  14  11  -1 -1.6776 2.89385   2
  14  11  -1 1.20748 6.42886   5
 -14 -11   1 -4.0180 3.40951   2
 -14 -11   1 1.46290 1.94468   7
  13  11  -1 11.4032 4.91823   5
  13  11  -1 6.07123 4.37343   2
 -13 -11   1 10.3984 3.10874   2
 -13 -11   1 9.42373 3.04562   7
  12  11  -1 0.13957 3.95159   2
  12  11  -1 2.61527 4.05226   5
 -12 -11   1 -2.2162 2.38238   7
 -12 -11   1 1.75438 3.43926   2
  11  11  -1 46.4685 6.27389   5
  11  11  -1 43.3984 5.57644   2
 -11 -11   1 47.7694 3.76636   7
 -11 -11   1 44.3328 4.63964   2
  10  11  -1 3.21090 3.70350   2
  10  11  -1 2.31856 4.92283   5
 -10 -11   1 5.02584 2.52874   2
 -10 -11   1 1.40149 2.16632   7
   9  11  -1 13.8641 4.16503   5
   9  11  -1 11.0457 3.02015   2
  -9 -11   1 12.0362 3.28922   2
  -9 -11   1 10.3419 2.48138   7
   8  11  -1 -0.3442 4.20261   5
   8  11  -1 -0.3772 2.09804   2
  -8 -11   1 -3.1677 2.47459   2
  -8 -11   1 -0.3406 1.21437   7
   7  11  -1 25.3071 3.85616   2
  -7 -11   1 25.9127 2.47273   7
  -7 -11   1 24.3568 3.42544   2
   6  11  -1 -2.4268 2.38851   2
  -6 -11   1 0.76618 1.56239   2
  -6 -11   1 0.98796 1.15918   7
  -6 -11   1 -1.4940 2.16851   2
   5  11  -1 7.45795 2.13014   2
  -5 -11   1 5.49626 2.37985   2
  -5 -11   1 8.13328 1.78328   7
  -5 -11   1 7.03133 2.01742   2
   4  11  -1 21.8123 2.57668   2
   4  11  -1 15.8651 3.86569   4
  -4 -11   1 14.3837 2.61367   2
  -4 -11   1 21.7054 2.01403   7
  -4 -11   1 17.9286 2.72504   2
   3  11  -1 56.6815 3.67408   1
   3  11  -1 51.7593 3.86875   2
   3  11  -1 52.9004 5.19025   4
  -3 -11   1 48.5277 3.80769   2
  -3 -11   1 51.4450 3.14644   7
  -3 -11   1 46.8529 3.45617   2
   2  11  -1 79.7856 4.27545   1
   2  11  -1 74.8598 4.15082   2
   2  11  -1 73.5962 5.46030   4
  -2 -11   1 75.5047 3.70188   7
  -2 -11   1 71.5022 2.27185   9
  -2 -11   1 73.3942 4.24705   2
  -2 -11   1 75.0447 4.40526   2
   1  11  -1 71.0521 4.51496   1
   1  11  -1 54.0771 4.93613   4
   1  11  -1 60.9219 3.46484   2
  -1 -11   1 59.4750 2.69208   9
  -1 -11   1 69.1668 3.52995   2
  -1 -11   1 60.6211 3.78363   2
  -1 -11   1 65.4687 3.42598   7
   0  11  -1 15.7708 2.29290   1
   0  11  -1 14.5726 3.69373   4
   0  11  -1 14.3136 1.63393   2
   0 -11   1 16.6540 1.96458   7
   0 -11   1 16.7884 2.05168   2
   0 -11   1 15.1670 1.72889   9
   0 -11   1 15.1146 1.89399   2
  -1  11  -1 35.0519 3.36595   1
  -1  11  -1 31.8759 4.30982   4
   1 -11   1 28.7368 2.44964   9
   1 -11   1 29.0742 2.26149   2
   1 -11   1 30.8427 2.43122   2
   1 -11   1 30.2399 2.43980   7
  -2  11  -1 45.9578 3.46422   1
  -2  11  -1 31.5706 3.96838   4
  -2  11  -1 39.4722 1.53914   2
  -2  11  -1 42.6788 1.66296   2
   2 -11   1 45.9349 2.44686   2
   2 -11   1 42.5509 2.96590   7
   2 -11   1 43.3737 2.67054   2
   2 -11   1 41.9442 2.74449   9
  -3  11  -1 1.81067 2.32982   4
  -3  11  -1 -1.6425 2.20204   1
   3 -11   1 3.86813 1.56716   7
   3 -11   1 1.22137 0.96205   2
   3 -11   1 1.81114 0.87038   2
  -4  11  -1 17.8204 4.05302   4
  -4  11  -1 20.7974 2.67578   1
   4 -11   1 19.8542 2.25983   7
   4 -11   1 17.5008 1.45364   2
   4 -11   1 20.8372 1.59858   2
  -5  11  -1 3.56869 3.55133   4
  -5  11  -1 2.73358 2.39226   1
   5 -11   1 -0.1091 0.46857   2
   5 -11   1 0.47685 0.54592   2
   5 -11   1 0.18299 1.66146   7
  -6  11  -1 5.46785 2.82726   4
  -6  11  -1 4.58291 2.65957   1
   6 -11   1 4.17086 1.85701   7
  -7  11  -1 -0.0727 1.72202   1
  -7  11  -1 3.48602 2.69445   4
  -7  11  -1 -3.5985 3.03449   3
   7 -11   1 -1.9055 2.05151   6
  -8  11  -1 7.05407 3.39811   3
   8 -11   1 3.64413 2.27788   6
  -9  11  -1 25.8889 4.72637   3
   9 -11   1 33.8004 3.60229   6
 -10  11  -1 16.1604 4.36780   3
  10 -11   1 19.7303 2.53356   6
  10 -11   1 10.0125 4.08730   5
 -11  11  -1 -0.8932 3.69571   3
  11 -11   1 1.71219 4.69783   5
  11 -11   1 -0.1452 0.39362   2
  11 -11   1 -4.7696 1.93100   6
 -12  11  -1 9.96650 3.38077   3
  12 -11   1 11.4340 5.44030   5
  12 -11   1 9.33858 2.52729   6
  12 -11   1 8.02246 1.08046   2
 -13  11  -1 15.2240 3.98491   3
  13 -11   1 13.2495 4.89544   5
  13 -11   1 17.1572 1.59278   2
  13 -11   1 15.7912 2.35832   6
 -14  11  -1 -0.7646 3.07233   3
  14 -11   1 -0.6893 3.75389   5
  14 -11   1 0.66794 1.14471   2
  14 -11   1 -1.9506 1.81106   6
 -15  11  -1 -4.3769 4.30244   3
  15 -11   1 -0.3434 3.89262   5
  15 -11   1 -0.1316 1.57844   2
  15 -11   1 -2.4973 2.19665   6
 -16  11  -1 5.76638 3.89630   3
  16 -11   1 16.2924 6.77999   5
  16 -11   1 6.46804 1.61547   2
 -17  11  -1 17.1503 4.55304   3
  17 -11   1 34.0791 7.64932   5
  17 -11   1 17.1873 2.47064   2
 -18  11  -1 4.73461 5.38913   3
  18 -11   1 11.5403 6.35395   5
  18 -11   1 2.49836 2.56089   2
 -19  11  -1 6.05117 5.47947   3
 -20  11  -1 5.81694 5.60492   3
  20 -11   1 15.8093 5.39749   5
 -21  11  -1 -2.4406 5.87531   3
  21 -11   1 11.0801 5.25993   5
  22  10  -1 20.1623 9.92546   5
  21  10  -1 5.80146 4.47687   2
  21  10  -1 23.6074 7.66481   5
  20  10  -1 5.65457 6.51683   5
  20  10  -1 -3.7756 5.37855   2
 -20 -10   1 1.75826 3.34927   2
  19  10  -1 14.8021 5.77252   2
  19  10  -1 3.38513 8.88809   5
 -19 -10   1 10.1285 3.67557   2
  18  10  -1 2.52127 3.82730   2
  18  10  -1 -4.9601 8.17864   5
 -18 -10   1 6.28861 4.63678   2
  17  10  -1 -4.4841 4.94275   2
  17  10  -1 -7.4251 7.73043   5
 -17 -10   1 -2.7393 2.88484   2
 -17 -10   1 1.52952 2.11578   6
  16  10  -1 24.5879 6.87930   5
  16  10  -1 21.2839 5.67822   2
 -16 -10   1 19.0421 5.00345   2
  15  10  -1 0.64235 3.23386   2
  15  10  -1 9.78965 7.46836   5
 -15 -10   1 6.60886 2.97307   2
  14  10  -1 5.59041 4.81031   5
  14  10  -1 11.3498 1.92318   9
  14  10  -1 8.64292 3.63226   2
 -14 -10   1 15.3240 3.20461   7
 -14 -10   1 10.3491 4.11480   2
  13  10  -1 -0.9507 1.65600   9
  13  10  -1 2.51878 6.11568   5
  13  10  -1 -0.2726 3.98135   2
 -13 -10   1 0.76647 2.49253   2
 -13 -10   1 1.55562 1.84281   7
  12  10  -1 3.80231 1.51005   9
  12  10  -1 -4.3841 3.54611   2
  12  10  -1 6.93852 5.92775   5
 -12 -10   1 -1.2200 2.20619   2
 -12 -10   1 10.7461 2.75598   7
  11  10  -1 10.7153 4.23178   2
  11  10  -1 11.2789 1.49765   9
  11  10  -1 4.83774 5.59567   5
  11  10  -1 11.7303 1.14207   9
 -11 -10   1 9.05522 3.60576   2
 -11 -10   1 14.1227 2.24584   7
  10  10  -1 41.1555 1.71172   9
  10  10  -1 41.2886 5.18133   2
  10  10  -1 44.4918 5.88727   5
  10  10  -1 37.5624 1.95451   9
 -10 -10   1 38.8188 4.30363   2
 -10 -10   1 45.6942 3.71955   7
   9  10  -1 36.4634 4.68950   2
   9  10  -1 37.9486 6.24307   5
  -9 -10   1 43.0331 3.17933   7
  -9 -10   1 40.4831 4.05870   2
   8  10  -1 10.1176 4.55901   5
   8  10  -1 5.48194 2.29973   2
  -8 -10   1 6.42615 1.60189   7
  -8 -10   1 9.94526 2.83211   2
   7  10  -1 16.8194 3.31661   2
   7  10  -1 16.9178 4.42827   5
  -7 -10   1 11.9001 2.84181   2
  -7 -10   1 17.3467 1.97333   7
   6  10  -1 18.4322 3.22870   2
  -6 -10   1 20.0040 2.77656   2
  -6 -10   1 14.3021 2.32533   2
  -6 -10   1 18.8891 1.97762   7
   5  10  -1 54.6688 4.56500   2
  -5 -10   1 57.4075 4.45782   2
  -5 -10   1 44.0148 3.56110   2
  -5 -10   1 53.7117 3.23624   7
   4  10  -1 72.0298 4.54008   2
  -4 -10   1 63.5987 3.99894   2
  -4 -10   1 54.7007 3.68537   2
  -4 -10   1 56.0401 5.55616   5
  -4 -10   1 61.2168 3.07398   7
   3  10  -1 -1.4271 1.11800   2
   3  10  -1 3.11998 1.98564   1
   3  10  -1 -0.1769 2.66621   4
  -3 -10   1 -0.5513 1.44437   2
  -3 -10   1 1.76597 3.16673   5
  -3 -10   1 0.76064 1.24373   7
  -3 -10   1 -0.2444 1.57363   2
   2  10  -1 10.4857 2.60088   4
   2  10  -1 13.1876 1.51698   7
   2  10  -1 11.1369 1.96593   2
   2  10  -1 10.8245 1.90438   1
  -2 -10   1 11.1286 0.90339   9
  -2 -10   1 11.0764 1.41516   7
  -2 -10   1 11.4892 1.98016   2
  -2 -10   1 12.2757 3.47536   5
  -2 -10   1 12.1515 2.10918   2
   1  10  -1 -0.9523 1.08780   7
   1  10  -1 -0.7567 1.89432   4
   1  10  -1 -0.2940 1.18431   2
   1  10  -1 -1.2082 1.84755   1
  -1 -10   1 0.52453 1.37402   2
  -1 -10   1 -1.0371 1.15268   2
  -1 -10   1 -0.1039 1.84432   5
  -1 -10   1 -0.9450 0.93906   9
  -1 -10   1 0.20332 0.82821   7
   0  10  -1 0.85958 0.94355   2
   0  10  -1 3.82941 2.83179   4
   0  10  -1 -0.4586 1.13764   2
   0  10  -1 2.14708 1.91220   1
   0 -10   1 1.10811 1.08538   9
   0 -10   1 0.89574 1.23638   2
   0 -10   1 1.11807 1.11349   2
   0 -10   1 -0.2385 1.20890   7
  -1  10  -1 46.6055 4.13590   4
  -1  10  -1 52.4012 3.36014   1
   1 -10   1 42.2708 2.77410   9
   1 -10   1 48.5385 2.62860   7
   1 -10   1 46.6049 2.76624   2
   1 -10   1 45.3698 2.69403   2
  -2  10  -1 1.15010 0.50360   2
  -2  10  -1 -3.7173 1.77298   4
  -2  10  -1 1.04551 0.45403   2
  -2  10  -1 -1.3494 1.32478   1
   2 -10   1 1.12006 1.29203   7
   2 -10   1 1.32917 0.80470   2
   2 -10   1 1.32497 0.90199   2
  -3  10  -1 70.7847 5.98954   4
  -3  10  -1 70.7834 4.53744   1
   3 -10   1 67.2959 2.69696   2
   3 -10   1 70.8980 2.84559   2
   3 -10   1 77.1494 3.69599   7
  -4  10  -1 3.83518 2.35730   4
  -4  10  -1 4.43943 1.70514   1
   4 -10   1 4.39426 0.74397   2
   4 -10   1 4.60525 0.68788   2
   4 -10   1 4.14426 1.56281   7
  -5  10  -1 0.81556 1.56062   1
  -5  10  -1 -2.9770 1.96416   4
   5 -10   1 0.37751 0.42121   2
   5 -10   1 -2.3905 1.42219   7
  -6  10  -1 34.4599 3.28153   1
  -6  10  -1 42.3188 4.47018   3
  -6  10  -1 29.1966 4.39394   4
  -7  10  -1 2.62561 2.41248   1
  -7  10  -1 3.72168 2.36062   3
  -7  10  -1 3.27897 3.35370   4
   7 -10   1 2.87435 1.41116   6
  -8  10  -1 4.76693 2.41889   3
   8 -10   1 2.07605 1.43973   6
  -9  10  -1 50.9218 5.39596   3
   9 -10   1 55.6553 4.16575   6
 -10  10  -1 17.7927 3.46523   3
  10 -10   1 18.2074 1.14595   2
  10 -10   1 21.0266 2.45107   6
  10 -10   1 20.3859 5.32712   5
  10 -10   1 18.2377 1.27947   2
 -11  10  -1 2.06224 2.61786   3
  11 -10   1 3.08560 3.44256   5
  11 -10   1 3.14016 1.98125   6
  11 -10   1 1.54559 0.78991   2
  11 -10   1 1.72918 0.84500   2
 -12  10  -1 -1.2054 3.71067   3
  12 -10   1 0.27739 1.04216   2
  12 -10   1 2.40937 3.66573   5
  12 -10   1 -3.8747 1.76014   6
  12 -10   1 -0.5978 1.00566   2
 -13  10  -1 5.15520 4.44764   3
  13 -10   1 6.24420 1.50060   2
  13 -10   1 11.7029 5.72072   5
  13 -10   1 3.87834 2.15857   6
 -14  10  -1 4.67503 4.33550   3
  14 -10   1 6.29061 1.80894   2
  14 -10   1 14.2766 6.16855   5
  14 -10   1 7.24437 2.09236   6
 -15  10  -1 194.490 10.5139   3
  15 -10   1 180.709 7.34172   6
  15 -10   1 198.674 7.34500   2
  15 -10   1 199.965 15.5637   5
 -16  10  -1 9.35831 5.20774   3
  16 -10   1 11.0437 4.91128   5
  16 -10   1 8.38394 2.03700   2
 -17  10  -1 -0.1132 4.68298   3
  17 -10   1 0.55381 4.23150   5
  17 -10   1 -0.4456 2.12393   2
 -18  10  -1 12.0132 5.57355   3
  18 -10   1 9.00863 4.87503   5
  18 -10   1 7.56483 2.34113   2
 -19  10  -1 2.73389 5.36175   3
  19 -10   1 3.16878 2.21646   2
  19 -10   1 1.61141 6.78605   5
 -20  10  -1 1.74961 3.50854   3
  20 -10   1 -1.1097 7.04330   5
  20 -10   1 1.41856 2.40467   2
 -21  10  -1 11.2662 5.83978   3
  21 -10   1 2.31377 2.49577   2
  21 -10   1 -9.3286 7.07755   5
 -22  10  -1 8.53312 5.82768   3
  22 -10   1 2.05917 9.74860   5
  23   9  -1 -29.328 10.6864   5
  22   9  -1 -1.2319 3.94897   2
  22   9  -1 -19.296 9.96916   5
 -22  -9   1 3.68309 5.12776   2
  21   9  -1 15.3710 10.5559   5
 -21  -9   1 11.3648 4.30224   2
  20   9  -1 41.6122 6.26375   2
  20   9  -1 56.1313 12.0455   5
 -20  -9   1 51.5031 7.02756   2
  19   9  -1 11.0336 8.93571   5
  19   9  -1 2.12844 5.50141   2
 -19  -9   1 2.29694 3.30888   2
  18   9  -1 0.60835 8.21541   5
  18   9  -1 2.78374 3.70722   2
 -18  -9   1 9.78187 4.64350   2
  17   9  -1 1.39887 3.77615   2
  17   9  -1 17.0002 8.81614   5
  17   9  -1 9.71212 2.55357   9
 -17  -9   1 8.68771 4.53226   2
 -17  -9   1 2.29197 1.94420   6
  16   9  -1 34.4948 3.46815   9
  16   9  -1 33.3463 6.37137   2
  16   9  -1 36.5835 7.59988   5
 -16  -9   1 34.9542 4.98226   2
  15   9  -1 44.9593 3.64539   9
  15   9  -1 35.5635 8.91021   5
  15   9  -1 37.5000 5.38619   2
 -15  -9   1 56.2580 6.33006   2
  14   9  -1 14.3862 7.41565   5
  14   9  -1 19.9556 2.83192   9
  14   9  -1 16.6410 4.02356   2
 -14  -9   1 12.9367 3.53138   2
 -14  -9   1 18.3671 3.34096   7
  13   9  -1 -0.1909 1.98272   9
  13   9  -1 1.43490 3.96515   2
  13   9  -1 7.98420 6.76002   5
 -13  -9   1 0.60779 2.41283   7
 -13  -9   1 -1.9476 3.38301   2
  12   9  -1 -2.7446 3.56962   2
  12   9  -1 -1.2446 1.32488   9
  12   9  -1 -1.0941 6.00863   5
 -12  -9   1 -0.1810 1.62053   7
 -12  -9   1 2.68844 2.52258   2
  11   9  -1 7.27128 3.76842   2
  11   9  -1 5.83240 1.62017   9
  11   9  -1 10.3119 4.50833   5
 -11  -9   1 12.5630 2.57760   7
 -11  -9   1 9.44842 2.94711   2
  10   9  -1 46.2484 5.11265   2
  10   9  -1 41.9738 2.04195   9
  10   9  -1 38.2470 6.66690   5
  10   9  -1 40.2888 2.38259   9
 -10  -9   1 40.9353 4.54577   2
 -10  -9   1 43.5599 3.29842   7
   9   9  -1 16.2406 1.37180   9
   9   9  -1 14.6311 5.17106   5
   9   9  -1 16.4399 1.12549   9
   9   9  -1 13.4437 3.52319   2
  -9  -9   1 20.7085 2.58006   7
  -9  -9   1 14.3124 2.73368   2
   8   9  -1 70.1870 5.65608   2
   8   9  -1 62.5708 2.21678   9
   8   9  -1 72.9323 8.25179   5
  -8  -9   1 66.1687 5.20675   2
  -8  -9   1 73.6540 4.07247   7
   7   9  -1 37.6477 5.27781   5
   7   9  -1 39.3062 3.73145   2
  -7  -9   1 42.3242 3.18806   7
  -7  -9   1 43.0061 4.13436   2
   6   9  -1 408.779 15.1885   5
   6   9  -1 415.091 13.7899   2
  -6  -9   1 383.115 15.5351   5
  -6  -9   1 410.728 12.2725   7
  -6  -9   1 388.769 13.3507   2
  -6  -9   1 402.902 13.7412   2
   5   9  -1 239.027 8.87337   2
  -5  -9   1 235.190 10.5386   5
  -5  -9   1 239.486 8.84236   2
  -5  -9   1 227.226 8.84912   2
  -5  -9   1 240.920 7.74447   7
   4   9  -1 502.979 15.8913   2
   4   9  -1 539.335 15.6152   7
  -4  -9   1 516.205 14.9107   7
  -4  -9   1 530.251 16.0565   2
  -4  -9   1 523.652 16.2412   2
  -4  -9   1 496.755 17.9330   5
   3   9  -1 82.5265 4.19896   2
   3   9  -1 82.4299 3.72229   7
  -3  -9   1 86.8615 4.38974   2
  -3  -9   1 83.4048 6.49177   5
  -3  -9   1 88.1194 4.29410   2
  -3  -9   1 92.4517 3.63160   7
   2   9  -1 5.88527 1.70666   2
   2   9  -1 6.39422 1.36837   7
   2   9  -1 9.63331 1.67086   1
   2   9  -1 8.78666 2.86354   4
  -2  -9   1 5.46511 2.76733   5
  -2  -9   1 6.60794 1.69483   2
  -2  -9   1 7.04174 1.42341   7
  -2  -9   1 6.83830 1.76483   2
  -2  -9   1 8.21589 0.68098   9
   1   9  -1 26.4788 2.26632   2
   1   9  -1 26.3482 2.05940   7
   1   9  -1 23.5307 2.58665   1
   1   9  -1 29.6547 3.64464   4
   1   9  -1 24.9308 2.23349   2
  -1  -9   1 25.3089 2.22949   2
  -1  -9   1 21.2692 3.42770   5
  -1  -9   1 29.0537 2.44966   2
  -1  -9   1 22.5976 1.67443   9
  -1  -9   1 27.5760 2.08655   7
   0   9  -1 2.13142 0.87227   7
   0   9  -1 3.09958 1.07420   2
   0   9  -1 0.22993 1.78720   4
   0   9  -1 3.19760 1.25141   2
   0   9  -1 1.75770 1.79337   1
   0  -9   1 2.02404 1.05401   2
   0  -9   1 1.12622 1.01411   9
   0  -9   1 5.36840 1.31002   7
   0  -9   1 1.42791 0.82318   2
  -1   9  -1 9.09593 2.09096   1
  -1   9  -1 9.21751 2.20419   4
  -1   9  -1 6.96382 0.98364   2
   1  -9   1 6.85664 1.15318   2
   1  -9   1 8.11859 1.45156   7
   1  -9   1 6.90122 1.43553   9
   1  -9   1 5.38125 1.15691   2
  -2   9  -1 117.073 3.66261   2
  -2   9  -1 115.732 6.20874   4
  -2   9  -1 130.824 3.77227   2
  -2   9  -1 140.532 5.75365   1
   2  -9   1 129.176 4.69606   7
   2  -9   1 128.392 4.32254   2
   2  -9   1 125.878 4.38269   2
  -3   9  -1 35.9699 3.15547   1
  -3   9  -1 39.7197 4.16757   4
   3  -9   1 34.9792 1.72017   2
   3  -9   1 39.1489 2.64426   7
   3  -9   1 31.2655 1.76753   2
  -4   9  -1 144.204 6.33598   1
  -4   9  -1 147.322 7.18043   4
   4  -9   1 147.382 5.55002   7
   4  -9   1 148.476 4.41462   2
   4  -9   1 147.380 4.33651   2
  -5   9  -1 4.71459 3.05312   4
  -5   9  -1 -0.3740 1.99872   1
  -5   9  -1 2.93406 2.67591   3
   5  -9   1 1.85422 0.34320   2
   5  -9   1 3.00051 0.37363   2
  -6   9  -1 22.7471 3.42472   4
  -6   9  -1 23.5268 2.63036   1
  -6   9  -1 25.8840 3.16220   3
  -7   9  -1 8.30342 3.00142   3
  -7   9  -1 6.31896 3.23637   4
   7  -9   1 1.43955 1.62827   6
  -8   9  -1 -1.1490 1.88267   3
   8  -9   1 1.10376 0.44245   2
   8  -9   1 0.52281 0.33590   2
   8  -9   1 0.51046 1.12314   6
  -9   9  -1 20.1259 3.25027   3
   9  -9   1 21.0092 1.28631   2
   9  -9   1 19.3734 4.72740   5
   9  -9   1 24.6828 1.49707   2
   9  -9   1 25.3477 2.72476   6
 -10   9  -1 -1.2502 2.12017   3
  10  -9   1 0.64961 2.62454   5
  10  -9   1 -0.7636 1.63205   6
  10  -9   1 0.43912 0.77502   2
  10  -9   1 2.61013 0.85525   2
 -11   9  -1 2.57304 3.56976   3
  11  -9   1 0.55372 0.90639   2
  11  -9   1 0.09490 1.05533   2
  11  -9   1 0.21322 1.64452   6
  11  -9   1 -3.5129 4.09228   5
 -12   9  -1 -1.0548 3.50960   3
  12  -9   1 2.84299 3.42312   5
  12  -9   1 -0.7112 1.11163   2
  12  -9   1 -1.6902 1.31628   2
  12  -9   1 1.35738 1.74845   6
 -13   9  -1 84.7288 6.69090   3
  13  -9   1 94.7864 9.70653   5
  13  -9   1 89.1481 4.61572   6
  13  -9   1 90.2427 4.42051   2
 -14   9  -1 26.1829 5.44387   3
  14  -9   1 25.9585 2.58569   2
  14  -9   1 27.3169 2.61632   6
  14  -9   1 24.5694 6.84551   5
 -15   9  -1 5.55990 4.65101   3
  15  -9   1 8.83619 2.44405   2
  15  -9   1 13.3223 6.42374   5
  15  -9   1 6.45973 1.79042   6
 -16   9  -1 70.1284 6.66837   3
  16  -9   1 66.2976 4.47012   2
  16  -9   1 61.7806 9.44970   5
 -17   9  -1 30.8818 5.17377   3
  17  -9   1 24.4070 7.95527   5
  17  -9   1 33.0245 3.46698   2
 -18   9  -1 10.4217 3.90761   3
  18  -9   1 11.3140 2.74910   2
  18  -9   1 5.40712 6.85734   5
 -19   9  -1 11.1146 4.04157   3
  19  -9   1 8.04637 2.72935   2
  19  -9   1 3.61119 6.74898   5
 -20   9  -1 -1.0089 3.48519   3
  20  -9   1 -0.4923 2.49712   2
  20  -9   1 -1.9967 6.95457   5
 -21   9  -1 -1.5558 3.66675   3
  21  -9   1 2.03959 2.83281   2
  21  -9   1 5.23246 5.80242   5
 -22   9  -1 0.72621 4.03423   3
  22  -9   1 9.52665 6.31677   5
  22  -9   1 7.63813 3.23658   2
  23   8  -1 -1.2664 4.34983   2
  23   8  -1 -15.652 7.22984   5
 -23  -8   1 -2.5472 3.44793   2
  22   8  -1 16.1176 6.67149   2
  22   8  -1 -15.298 7.35237   5
 -22  -8   1 6.97769 5.09342   2
  21   8  -1 -27.014 9.24950   5
  21   8  -1 6.91849 4.35021   2
 -21  -8   1 4.31063 3.68397   2
  20   8  -1 11.8644 5.86857   2
  20   8  -1 4.69986 9.94361   5
 -20  -8   1 2.70199 3.33905   2
  19   8  -1 27.6265 10.5294   5
  19   8  -1 42.1981 6.11144   2
 -19  -8   1 62.0002 7.18260   2
  18   8  -1 1.35446 5.00694   2
  18   8  -1 6.20269 9.02914   5
 -18  -8   1 3.79630 3.17193   2
  17   8  -1 -0.9296 8.20752   5
  17   8  -1 5.37185 3.75745   2
 -17  -8   1 7.82353 1.96403   6
 -17  -8   1 9.30600 4.45318   2
  16   8  -1 -3.0082 4.46699   2
  16   8  -1 -1.1285 5.40226   5
 -16  -8   1 2.48782 2.88970   2
  15   8  -1 0.43092 5.13346   5
  15   8  -1 5.62110 4.48530   2
 -15  -8   1 7.40926 3.05058   2
  14   8  -1 -2.0374 6.70091   5
  14   8  -1 0.71125 2.92159   2
 -14  -8   1 3.28239 3.58142   2
  13   8  -1 10.8921 5.32386   5
  13   8  -1 11.5254 4.33100   2
 -13  -8   1 6.12958 2.07951   7
 -13  -8   1 3.49377 2.41300   2
  12   8  -1 3.05851 3.53721   2
  12   8  -1 3.34145 6.20991   5
 -12  -8   1 -0.5487 1.47530   7
 -12  -8   1 1.42923 3.12087   2
  11   8  -1 6.02790 5.80878   5
  11   8  -1 1.46386 3.19986   2
 -11  -8   1 0.93393 2.02028   7
 -11  -8   1 1.03417 1.90757   2
  10   8  -1 87.1603 5.85760   2
  10   8  -1 92.5094 10.3796   5
 -10  -8   1 90.0715 4.49230   7
 -10  -8   1 83.7925 6.10571   2
   9   8  -1 46.8836 4.37042   2
   9   8  -1 45.6106 5.58386   5
  -9  -8   1 49.6735 4.36987   2
  -9  -8   1 46.9478 3.18058   7
   8   8  -1 49.2552 1.98091   9
   8   8  -1 50.9040 6.04847   5
   8   8  -1 47.9659 4.56037   2
  -8  -8   1 47.1369 3.41104   7
  -8  -8   1 49.1267 3.95995   2
   7   8  -1 24.0667 3.43761   2
   7   8  -1 24.9182 1.14236   9
   7   8  -1 23.8046 1.28420   9
   7   8  -1 24.8773 4.65948   5
  -7  -8   1 25.4241 3.26334   2
  -7  -8   1 25.4500 3.40713   2
  -7  -8   1 26.6575 2.44630   7
  -7  -8   1 20.4394 4.17150   5
   6   8  -1 158.302 8.28126   5
   6   8  -1 158.942 6.89286   2
  -6  -8   1 153.747 8.87138   5
  -6  -8   1 153.371 7.13467   2
  -6  -8   1 163.023 5.74349   7
  -6  -8   1 164.164 6.83815   2
   5   8  -1 19.1012 3.10955   5
   5   8  -1 23.0323 2.02779   7
   5   8  -1 23.6234 3.02238   2
  -5  -8   1 20.7020 2.50438   2
  -5  -8   1 24.2729 3.97634   5
  -5  -8   1 23.9138 2.09082   7
  -5  -8   1 25.8662 2.72346   2
   4   8  -1 486.129 14.9123   2
   4   8  -1 460.095 13.8383   7
  -4  -8   1 476.011 16.7160   5
  -4  -8   1 507.757 14.0137   7
  -4  -8   1 493.332 15.0576   2
  -4  -8   1 478.449 15.0933   2
   3   8  -1 53.7576 2.87296   7
   3   8  -1 59.3072 3.75821   2
  -3  -8   1 54.5261 3.58036   2
  -3  -8   1 48.8679 3.21153   2
  -3  -8   1 62.9901 2.75103   7
  -3  -8   1 53.5483 5.39938   5
   2   8  -1 14.3473 1.38508   7
   2   8  -1 11.2701 1.85046   2
   2   8  -1 12.5957 2.11491   1
   2   8  -1 15.5601 1.82820   2
   2   8  -1 12.8634 2.82240   4
  -2  -8   1 15.6800 1.65868   7
  -2  -8   1 13.9382 2.07606   2
  -2  -8   1 13.0523 0.83188   9
  -2  -8   1 15.1361 2.08601   2
  -2  -8   1 16.0317 2.58375   5
   1   8  -1 32.7285 3.62312   4
   1   8  -1 34.8604 2.24605   2
   1   8  -1 36.9800 2.56577   2
   1   8  -1 32.1716 2.00832   7
   1   8  -1 39.6608 3.07406   1
  -1  -8   1 33.9914 2.28312   7
  -1  -8   1 33.2187 3.54500   5
  -1  -8   1 37.0804 2.37359   2
  -1  -8   1 36.9904 1.74800   9
  -1  -8   1 31.2557 2.55093   2
   0   8  -1 3.46244 1.05518   2
   0   8  -1 3.57169 2.50232   4
   0   8  -1 6.23743 1.29819   7
   0   8  -1 3.26805 1.34057   1
   0   8  -1 4.04324 1.05120   2
   0  -8   1 2.02049 0.99883   9
   0  -8   1 0.51895 1.13898   7
   0  -8   1 2.25615 1.15812   2
   0  -8   1 3.28546 2.00697   3
   0  -8   1 1.75979 1.10739   2
  -1   8  -1 913.501 24.7747   2
  -1   8  -1 912.960 25.6778   1
  -1   8  -1 896.579 26.7831   4
   1  -8   1 962.453 25.1431   7
   1  -8   1 904.214 24.9914   2
   1  -8   1 923.253 24.9603   2
  -2   8  -1 539.958 15.7371   1
  -2   8  -1 536.496 16.8008   4
  -2   8  -1 501.239 14.0979   2
  -2   8  -1 543.967 14.1798   2
   2  -8   1 534.533 15.1453   7
   2  -8   1 546.518 14.7143   2
   2  -8   1 533.943 14.7678   2
  -3   8  -1 7.08330 2.16646   4
  -3   8  -1 6.66077 1.62567   1
   3  -8   1 7.60441 1.53227   7
   3  -8   1 6.21030 0.73493   2
   3  -8   1 6.00052 0.79250   2
  -4   8  -1 186.558 7.91058   4
  -4   8  -1 188.090 7.38116   3
  -4   8  -1 182.939 6.80735   1
   4  -8   1 178.809 5.13713   2
   4  -8   1 184.037 5.10630   2
  -5   8  -1 29.3171 3.91496   4
  -5   8  -1 32.1602 3.17533   3
  -5   8  -1 35.0488 2.84658   1
  -6   8  -1 8.39549 2.47596   4
  -6   8  -1 6.70902 2.19125   1
  -6   8  -1 10.5099 2.33253   3
  -7   8  -1 31.5132 3.73225   3
   7  -8   1 30.1283 1.20065   2
   7  -8   1 27.3190 2.64480   6
   7  -8   1 26.2206 1.12634   2
  -8   8  -1 2.33841 1.98664   3
   8  -8   1 0.31198 0.51755   2
   8  -8   1 0.30318 1.03077   6
   8  -8   1 1.21057 0.63325   2
  -9   8  -1 -1.1490 1.92072   3
   9  -8   1 -1.6391 3.13712   5
   9  -8   1 -0.0975 0.61573   2
   9  -8   1 0.85469 0.81595   2
   9  -8   1 -1.4845 1.35563   6
 -10   8  -1 1.26441 3.00391   3
  10  -8   1 0.96530 0.89825   2
  10  -8   1 1.56841 1.04996   2
  10  -8   1 2.94848 1.54868   6
  10  -8   1 -2.1585 2.49568   5
 -11   8  -1 2.90814 3.24835   3
  11  -8   1 1.47315 4.18076   5
  11  -8   1 0.62971 0.90922   2
  11  -8   1 0.60415 1.03806   2
  11  -8   1 0.22219 1.40947   6
 -12   8  -1 115.477 7.01333   3
  12  -8   1 110.094 4.85542   2
  12  -8   1 110.225 4.82532   6
  12  -8   1 103.246 4.72333   2
  12  -8   1 115.065 11.0946   5
 -13   8  -1 -0.2493 3.76443   3
  13  -8   1 0.76346 1.41120   6
  13  -8   1 -3.2900 3.02225   5
  13  -8   1 -1.3919 1.45175   2
  13  -8   1 -1.3022 1.22328   2
 -14   8  -1 26.7929 4.34512   3
  14  -8   1 28.1354 3.08832   2
  14  -8   1 28.3923 2.42610   6
  14  -8   1 32.9333 6.13448   5
 -15   8  -1 -2.6920 2.68622   3
  15  -8   1 -0.9639 1.86295   2
  15  -8   1 -1.5338 1.20898   6
  15  -8   1 3.17955 3.84707   5
 -16   8  -1 23.7393 5.35004   3
  16  -8   1 22.6406 3.13599   2
  16  -8   1 22.6648 6.04073   5
 -17   8  -1 147.737 10.1722   3
  17  -8   1 137.616 12.6943   5
  17  -8   1 138.861 7.03064   2
 -18   8  -1 -0.9104 4.60526   3
  18  -8   1 10.8217 3.08388   2
  18  -8   1 0.97850 4.68232   5
 -19   8  -1 5.59259 5.17587   3
  19  -8   1 5.57334 2.94959   2
  19  -8   1 10.1222 5.34969   5
 -20   8  -1 20.6348 6.09067   3
  20  -8   1 28.8592 4.19611   2
  20  -8   1 22.9482 6.77615   5
 -21   8  -1 10.7859 4.35347   3
  21  -8   1 16.6991 6.27053   5
  21  -8   1 8.02784 3.30994   2
 -22   8  -1 22.0577 5.39622   3
  22  -8   1 12.6472 3.78157   2
  22  -8   1 20.3792 8.51262   5
 -23   8  -1 -3.5533 3.63980   3
  23  -8   1 2.89586 3.53106   2
  23   7  -1 3.39400 10.6952   5
  23   7  -1 -3.5755 5.91781   2
 -23  -7   1 -0.8001 3.28406   2
  22   7  -1 8.61773 10.4455   5
  22   7  -1 15.6897 6.55428   2
 -22  -7   1 17.8629 5.50613   2
  21   7  -1 11.1040 7.53391   5
  21   7  -1 23.2415 5.55391   2
 -21  -7   1 18.4891 5.54960   2
  20   7  -1 2.70954 6.56612   5
  20   7  -1 0.30029 5.05586   2
 -20  -7   1 2.54415 3.26503   2
  19   7  -1 1.02381 8.80271   5
  19   7  -1 11.1208 4.37166   2
 -19  -7   1 10.6666 4.70657   2
  18   7  -1 -7.7309 7.65351   5
  18   7  -1 1.18456 3.37987   2
 -18  -7   1 1.29507 4.06415   2
  17   7  -1 -4.8951 4.34641   2
  17   7  -1 -5.4906 7.37199   5
 -17  -7   1 1.34418 1.45322   6
 -17  -7   1 4.43323 2.94707   2
  16   7  -1 -2.7993 2.93385   2
  16   7  -1 -7.2032 5.06506   5
 -16  -7   1 1.51166 3.67263   2
  15   7  -1 78.2149 7.45131   2
  15   7  -1 56.2150 8.18357   5
 -15  -7   1 81.9509 6.29711   2
  14   7  -1 -0.4004 6.83963   5
  14   7  -1 4.56958 3.25539   2
 -14  -7   1 2.49525 2.38104   2
  13   7  -1 67.4427 5.93588   2
  13   7  -1 66.7966 9.14480   5
 -13  -7   1 66.1789 5.94887   2
  12   7  -1 52.7537 5.62585   2
  12   7  -1 43.1130 6.47176   5
 -12  -7   1 50.7493 4.01346   7
 -12  -7   1 45.6924 4.54247   2
  11   7  -1 138.290 10.3643   5
  11   7  -1 130.521 7.17759   2
 -11  -7   1 128.347 7.39594   2
 -11  -7   1 119.642 5.58138   7
  10   7  -1 7.59726 2.57883   2
  10   7  -1 12.0431 5.57081   5
 -10  -7   1 3.77054 2.00187   7
 -10  -7   1 7.80846 2.19775   2
   9   7  -1 54.7475 6.70197   5
   9   7  -1 55.0469 4.47162   2
  -9  -7   1 50.5772 4.60072   2
  -9  -7   1 49.3072 3.16115   7
   8   7  -1 61.6105 6.48944   5
   8   7  -1 53.9777 4.36072   2
  -8  -7   1 58.8131 3.25943   7
  -8  -7   1 64.5336 4.31048   2
   7   7  -1 148.260 4.51750   9
   7   7  -1 159.556 9.50558   5
   7   7  -1 155.489 6.83147   2
  -7  -7   1 141.028 7.82927   5
  -7  -7   1 149.876 6.99463   2
  -7  -7   1 145.702 5.51122   7
  -7  -7   1 152.004 6.95168   2
   6   7  -1 34.1556 1.36443   9
   6   7  -1 33.3688 3.47368   2
   6   7  -1 32.1421 4.46466   5
   6   7  -1 36.4183 2.55727   7
  -6  -7   1 27.8024 3.54709   5
  -6  -7   1 31.7258 3.06814   2
  -6  -7   1 35.1819 2.68541   7
  -6  -7   1 35.2520 3.43336   2
   5   7  -1 202.636 7.95348   2
   5   7  -1 198.673 6.58673   7
   5   7  -1 210.544 9.57793   5
  -5  -7   1 209.405 9.56420   5
  -5  -7   1 197.661 6.61193   7
  -5  -7   1 202.071 7.63807   2
  -5  -7   1 206.552 7.74347   2
   4   7  -1 82.6270 5.90366   5
   4   7  -1 80.7503 3.32355   7
   4   7  -1 78.9250 4.48784   2
   4   7  -1 78.4444 4.53295   2
  -4  -7   1 81.7642 4.49326   2
  -4  -7   1 84.4694 5.39119   5
  -4  -7   1 84.8397 3.38290   7
  -4  -7   1 87.0114 4.50145   2
   3   7  -1 98.1896 4.65945   2
   3   7  -1 108.887 4.82347   2
   3   7  -1 99.1001 3.78318   7
  -3  -7   1 104.299 4.56882   2
  -3  -7   1 108.335 3.97388   7
  -3  -7   1 101.326 6.21062   5
  -3  -7   1 107.360 4.77342   2
   2   7  -1 30.6761 2.42729   2
   2   7  -1 29.4448 2.43493   2
   2   7  -1 26.7210 1.71774   7
  -2  -7   1 27.2619 2.36851   2
  -2  -7   1 27.3863 2.38243   2
  -2  -7   1 26.2969 3.19007   5
  -2  -7   1 29.4125 1.99552   7
  -2  -7   1 28.8403 1.07462   9
   1   7  -1 13.0274 2.48481   4
   1   7  -1 12.5209 1.39040   7
   1   7  -1 12.6603 1.86182   1
   1   7  -1 11.0289 1.49401   2
   1   7  -1 11.6669 1.33552   2
  -1  -7   1 12.1303 1.01638   9
  -1  -7   1 14.9807 1.30127   7
  -1  -7   1 12.7649 1.59108   2
  -1  -7   1 11.7148 1.98847   5
  -1  -7   1 13.4815 1.64928   2
   0   7  -1 0.11268 0.74542   2
   0   7  -1 0.69765 0.79460   2
   0   7  -1 -0.0930 0.89298   7
   0   7  -1 -2.4031 1.30039   4
   0   7  -1 0.48482 1.38218   1
   0  -7   1 -0.2632 0.96952   9
   0  -7   1 -0.1216 0.76973   2
   0  -7   1 -0.0056 0.62360   2
   0  -7   1 -0.2157 0.93426   7
  -1   7  -1 1168.36 33.0564   4
  -1   7  -1 1162.29 32.0406   1
  -1   7  -1 1165.82 31.2936   2
   1  -7   1 1295.94 32.8000   1
   1  -7   1 1152.29 32.7742   4
   1  -7   1 1155.03 31.4511   2
   1  -7   1 1128.62 32.4848   3
   1  -7   1 1200.50 31.6184   7
   1  -7   1 1165.32 31.4332   2
  -2   7  -1 82.6602 2.50416   2
  -2   7  -1 88.1876 3.95195   1
  -2   7  -1 88.9878 4.79700   4
  -2   7  -1 95.6617 2.56862   2
   2  -7   1 91.7594 3.52633   7
   2  -7   1 88.9378 5.16012   4
   2  -7   1 87.3090 4.24829   3
   2  -7   1 91.8031 3.14020   2
   2  -7   1 94.9026 3.12468   2
  -3   7  -1 -0.7090 2.12870   4
  -3   7  -1 0.58780 1.57206   1
   3  -7   1 1.24835 0.45505   2
   3  -7   1 0.87036 0.80609   7
   3  -7   1 0.09936 1.14843   3
   3  -7   1 0.42370 0.38660   2
  -4   7  -1 35.7489 3.39208   4
  -4   7  -1 31.9671 2.59465   1
  -4   7  -1 33.4603 3.06886   3
   4  -7   1 35.0966 1.12629   2
   4  -7   1 34.0466 1.14139   2
  -5   7  -1 1041.33 30.0677   4
  -5   7  -1 1062.94 29.4036   3
  -5   7  -1 989.952 28.7362   1
  -6   7  -1 34.3499 3.28456   3
  -6   7  -1 27.4028 3.76297   4
   6  -7   1 30.0850 1.18377   2
   6  -7   1 32.7980 1.22475   2
  -7   7  -1 60.4105 4.74971   3
   7  -7   1 56.4917 2.18698   2
   7  -7   1 62.6901 3.42399   6
   7  -7   1 60.9638 2.19177   2
  -8   7  -1 5.49972 2.68698   3
   8  -7   1 7.56251 1.61791   6
   8  -7   1 5.34132 0.89166   2
   8  -7   1 3.14842 2.36814   5
   8  -7   1 7.25743 1.00660   2
  -9   7  -1 48.4089 4.11462   3
   9  -7   1 45.0089 2.43731   2
   9  -7   1 47.3158 5.84336   5
   9  -7   1 49.4376 3.04901   6
   9  -7   1 45.8550 2.50685   2
 -10   7  -1 244.507 10.1420   3
  10  -7   1 233.606 7.65124   2
  10  -7   1 238.611 12.5380   5
  10  -7   1 227.992 7.57771   2
  10  -7   1 246.907 7.99942   6
 -11   7  -1 120.398 3.71459   2
 -11   7  -1 130.291 6.79725   3
 -11   7  -1 108.424 3.53451   2
  11  -7   1 111.918 4.75872   2
  11  -7   1 131.432 10.3690   5
  11  -7   1 124.548 5.03540   2
  11  -7   1 121.346 4.81618   6
 -12   7  -1 32.5767 1.67060   2
 -12   7  -1 40.4235 4.37001   3
  12  -7   1 36.0327 2.78858   2
  12  -7   1 38.6164 6.55911   5
  12  -7   1 33.7203 2.53287   6
  12  -7   1 42.2518 3.04969   2
 -13   7  -1 9.97595 3.06995   3
 -13   7  -1 7.64219 1.05027   2
  13  -7   1 7.08091 3.93842   5
  13  -7   1 4.98630 1.34585   6
  13  -7   1 9.91712 2.09061   2
  13  -7   1 5.25080 1.64572   2
 -14   7  -1 28.1566 5.03486   3
  14  -7   1 23.3205 5.25200   5
  14  -7   1 24.7707 2.12418   6
  14  -7   1 24.0282 2.89899   2
 -15   7  -1 9.04020 4.24199   3
  15  -7   1 5.21638 1.27557   6
  15  -7   1 7.03591 2.43197   2
  15  -7   1 2.05768 4.05465   5
 -16   7  -1 35.9074 4.78782   3
  16  -7   1 26.7633 6.24666   5
  16  -7   1 35.0714 3.80457   2
 -17   7  -1 12.0756 3.91111   3
  17  -7   1 11.4824 3.03431   2
  17  -7   1 7.21953 4.76382   5
 -18   7  -1 3.03004 3.29552   3
  18  -7   1 -4.8091 2.41225   2
  18  -7   1 4.37789 4.52229   5
 -19   7  -1 -0.9173 4.65549   3
  19  -7   1 -0.1454 4.52877   5
  19  -7   1 6.90093 3.07833   2
 -20   7  -1 11.4237 5.69727   3
  20  -7   1 11.7398 2.90717   2
  20  -7   1 10.8264 7.56233   5
 -21   7  -1 67.8144 8.35276   3
  21  -7   1 61.8356 11.3389   5
  21  -7   1 61.1709 5.90378   2
 -22   7  -1 29.4103 5.57678   3
  22  -7   1 26.0713 9.73155   5
  22  -7   1 24.4085 4.58706   2
 -23   7  -1 2.26819 3.73048   3
  23  -7   1 3.16929 3.74253   2
  23  -7   1 5.14392 6.20286   5
  24   6  -1 18.9756 10.7674   5
  23   6  -1 1.56741 4.40605   2
  23   6  -1 1.96873 7.15174   5
 -23  -6   1 1.90955 3.49820   2
  22   6  -1 54.5130 8.39462   2
  22   6  -1 41.6589 11.7421   5
 -22  -6   1 45.6997 5.98506   2
  21   6  -1 26.0788 10.7409   5
  21   6  -1 28.1059 6.81368   2
 -21  -6   1 17.4678 5.24054   2
  20   6  -1 7.97640 4.18797   2
  20   6  -1 6.17321 9.00279   5
 -20  -6   1 26.1020 4.45774   2
  19   6  -1 -3.2750 4.60589   2
  19   6  -1 -4.4532 5.30470   5
 -19  -6   1 2.07779 3.10953   2
  18   6  -1 3.83909 5.77668   5
  18   6  -1 -1.1329 2.93684   2
 -18  -6   1 3.12435 3.89477   2
  17   6  -1 -0.1386 4.26118   2
  17   6  -1 -1.6773 7.22678   5
 -17  -6   1 -0.2575 2.51747   2
  16   6  -1 -1.6571 2.74286   2
  16   6  -1 -0.7887 7.00147   5
 -16  -6   1 4.92735 2.81962   2
  15   6  -1 12.3213 5.70335   5
  15   6  -1 11.9220 4.64607   2
 -15  -6   1 19.6364 4.21785   2
  14   6  -1 38.6479 6.85286   5
  14   6  -1 41.7052 5.53426   2
 -14  -6   1 53.0342 5.00100   2
  13   6  -1 -3.3550 2.37221   2
  13   6  -1 3.96629 6.24745   5
 -13  -6   1 0.21914 2.06746   2
  12   6  -1 -0.8233 5.55487   5
  12   6  -1 -0.0830 3.23459   2
 -12  -6   1 0.83662 2.83043   2
 -12  -6   1 4.44016 2.15843   7
  11   6  -1 72.2773 5.40384   2
  11   6  -1 73.5817 8.23087   5
 -11  -6   1 75.5104 5.11850   2
 -11  -6   1 72.0354 4.08233   7
  10   6  -1 28.1755 4.85497   5
  10   6  -1 26.4398 3.49827   2
 -10  -6   1 32.0919 3.84711   2
 -10  -6   1 26.6273 2.84577   7
   9   6  -1 65.5304 7.05194   5
   9   6  -1 58.1239 4.59739   2
  -9  -6   1 59.0612 4.35353   2
  -9  -6   1 63.5089 3.48722   7
   8   6  -1 131.924 6.80536   2
   8   6  -1 129.740 8.30750   5
  -8  -6   1 134.316 6.57890   2
  -8  -6   1 127.173 5.08371   7
  -8  -6   1 127.695 7.94772   5
   7   6  -1 3.13897 2.71509   5
   7   6  -1 6.33604 2.49540   2
  -7  -6   1 2.84864 1.11107   7
  -7  -6   1 5.88936 2.28198   5
  -7  -6   1 3.18385 1.57497   2
  -7  -6   1 1.89006 2.02608   2
   6   6  -1 379.876 12.5029   2
   6   6  -1 371.311 11.1077   7
   6   6  -1 373.814 13.7744   5
  -6  -6   1 363.490 13.6958   5
  -6  -6   1 373.442 12.2636   2
  -6  -6   1 378.198 11.1294   7
  -6  -6   1 371.222 12.2159   2
   5   6  -1 614.933 18.5353   2
   5   6  -1 633.440 19.8064   5
   5   6  -1 595.920 18.6111   2
   5   6  -1 642.255 16.5977   9
   5   6  -1 637.425 17.5178   7
  -5  -6   1 625.353 18.5889   2
  -5  -6   1 614.169 19.7266   5
  -5  -6   1 637.042 17.5192   7
   4   6  -1 416.829 14.3228   5
   4   6  -1 421.548 13.2571   2
   4   6  -1 430.273 12.2534   7
   4   6  -1 442.447 13.2979   2
  -4  -6   1 443.691 13.3115   2
  -4  -6   1 429.436 12.2234   7
  -4  -6   1 415.313 14.1714   5
  -4  -6   1 423.011 13.2460   2
   3   6  -1 0.01892 0.60211   7
   3   6  -1 -1.8379 1.16804   2
   3   6  -1 -0.4821 1.32554   2
   3   6  -1 -0.8616 1.86809   5
  -3  -6   1 -0.3680 1.54827   5
  -3  -6   1 0.51004 0.65932   7
  -3  -6   1 0.72796 0.96125   2
  -3  -6   1 0.32303 0.88773   2
   2   6  -1 28.5920 1.63316   7
   2   6  -1 31.5086 2.29646   2
   2   6  -1 29.9565 2.43366   2
  -2  -6   1 30.0734 0.99436   9
  -2  -6   1 29.9039 1.84280   7
  -2  -6   1 26.1907 2.94899   5
  -2  -6   1 24.5107 2.08321   2
  -2  -6   1 28.6877 2.37111   2
   1   6  -1 1.54514 1.84595   4
   1   6  -1 -0.1013 0.58256   2
   1   6  -1 1.45308 0.62161   7
   1   6  -1 -0.0734 0.95312   2
   1   6  -1 0.35129 1.25451   1
  -1  -6   1 -0.2009 1.18372   5
  -1  -6   1 -0.3356 0.69723   9
  -1  -6   1 0.66592 1.00055   2
  -1  -6   1 -0.3912 0.90685   2
  -1  -6   1 0.06167 0.57766   7
   0   6  -1 102.132 4.02625   1
   0   6  -1 98.2564 4.86048   4
   0   6  -1 92.4531 3.51010   7
   0   6  -1 96.3952 3.52973   2
   0   6  -1 96.6237 3.48244   2
   0  -6   1 95.2773 3.57063   2
   0  -6   1 100.468 3.54793   7
   0  -6   1 92.6764 3.33336   9
   0  -6   1 96.5999 3.51757   2
  -1   6  -1 14.6329 1.54597   1
  -1   6  -1 13.8459 1.10922   2
  -1   6  -1 13.6298 2.31308   4
   1  -6   1 12.6846 1.40499   1
   1  -6   1 15.9971 1.31915   2
   1  -6   1 14.0604 1.18437   2
   1  -6   1 13.7782 1.75130   3
   1  -6   1 13.9855 1.22741   7
   1  -6   1 14.1508 1.88996   4
  -2   6  -1 53.7792 3.49319   4
  -2   6  -1 52.1111 3.00528   1
   2  -6   1 50.8883 2.98778   3
   2  -6   1 52.0525 2.62749   1
   2  -6   1 54.5758 2.40701   7
   2  -6   1 53.0980 1.97825   2
   2  -6   1 48.6436 3.22375   4
   2  -6   1 55.7043 1.94194   2
  -3   6  -1 12.4854 2.34603   4
  -3   6  -1 10.6787 1.79557   3
  -3   6  -1 13.6461 1.84973   1
   3  -6   1 9.94944 0.66599   2
   3  -6   1 11.1844 0.65630   2
   3  -6   1 9.82365 1.88296   3
   3  -6   1 9.72098 1.39016   1
   3  -6   1 13.4139 2.27436   4
  -4   6  -1 222.703 7.87108   3
  -4   6  -1 217.592 7.40444   1
  -4   6  -1 217.280 8.24726   4
   4  -6   1 213.279 8.23849   4
   4  -6   1 217.257 7.89938   3
   4  -6   1 237.190 7.97643   1
  -5   6  -1 222.909 7.95157   3
  -5   6  -1 209.237 7.53812   1
  -5   6  -1 209.529 8.63199   4
   5  -6   1 225.378 5.85789   2
   5  -6   1 208.562 5.84683   2
  -6   6  -1 4.13455 1.71785   3
   6  -6   1 5.22594 0.63474   2
   6  -6   1 5.35920 0.70204   2
  -7   6  -1 40.6611 3.70554   3
   7  -6   1 32.0685 4.43906   5
   7  -6   1 35.2313 1.81341   2
   7  -6   1 38.9581 2.54518   6
   7  -6   1 33.0656 1.75934   2
  -8   6  -1 2.08054 1.75459   3
   8  -6   1 1.44266 0.74973   2
   8  -6   1 0.75039 2.87661   5
   8  -6   1 1.21827 0.98462   2
   8  -6   1 -0.7066 1.05804   6
  -9   6  -1 58.4759 2.10928   2
  -9   6  -1 61.1785 2.28679   2
  -9   6  -1 66.0581 4.43521   3
   9  -6   1 57.9409 2.89000   2
   9  -6   1 62.7561 3.11885   6
   9  -6   1 62.9696 6.23668   5
   9  -6   1 58.5868 2.86966   2
 -10   6  -1 72.8089 5.47199   3
 -10   6  -1 69.8124 2.87414   2
 -10   6  -1 67.8818 2.84056   2
  10  -6   1 72.7076 3.46429   2
  10  -6   1 69.4258 3.27335   6
  10  -6   1 68.5858 7.93794   5
  10  -6   1 79.4133 3.59862   2
 -11   6  -1 148.761 7.19768   3
  11  -6   1 137.719 5.60093   2
  11  -6   1 146.320 5.68831   2
  11  -6   1 140.005 5.05457   6
  11  -6   1 142.182 10.5619   5
 -12   6  -1 -1.5243 2.74781   3
  12  -6   1 0.49546 1.10847   6
  12  -6   1 -2.1298 2.63879   5
  12  -6   1 1.98210 1.62345   2
  12  -6   1 1.69646 1.33897   2
 -13   6  -1 56.7205 4.97158   3
  13  -6   1 62.3109 7.65207   5
  13  -6   1 66.2309 4.18626   2
  13  -6   1 52.1934 3.75737   2
  13  -6   1 58.2793 2.71427   6
 -14   6  -1 -0.5840 2.46052   3
 -14   6  -1 1.17999 1.00567   2
  14  -6   1 0.34639 0.88580   6
  14  -6   1 -0.5063 3.32072   5
  14  -6   1 -0.2309 1.99030   2
  14  -6   1 -0.8719 1.72151   2
 -15   6  -1 6.28891 2.94204   3
  15  -6   1 6.40014 2.49664   2
  15  -6   1 5.37068 4.16083   5
  15  -6   1 6.77901 0.99535   6
 -16   6  -1 87.8040 7.93374   3
  16  -6   1 91.6250 5.87362   2
  16  -6   1 90.1112 10.1310   5
 -17   6  -1 16.9091 4.77363   3
  17  -6   1 19.5177 3.46266   2
  17  -6   1 8.27031 4.67121   5
 -18   6  -1 5.75075 3.43449   3
  18  -6   1 7.62101 3.29301   2
  18  -6   1 2.10470 6.41622   5
 -19   6  -1 7.27674 3.45012   3
  19  -6   1 -3.3846 6.41247   5
  19  -6   1 3.62557 3.20458   2
 -20   6  -1 40.6163 5.64501   3
  20  -6   1 28.6268 9.17633   5
  20  -6   1 38.1314 4.91298   2
 -21   6  -1 19.3362 5.92237   3
  21  -6   1 20.8535 3.78352   2
  21  -6   1 4.51822 8.12387   5
 -22   6  -1 14.1484 5.69818   3
  22  -6   1 11.4685 4.26891   2
  22  -6   1 1.19670 6.43241   5
 -23   6  -1 0.73056 3.99890   3
  23  -6   1 1.56310 3.83215   2
  23  -6   1 -7.9497 5.78552   5
 -24   6  -1 3.73165 4.55429   3
  24  -6   1 4.06918 4.16049   2
  24   5  -1 -17.049 6.96710   5
  24   5  -1 -0.4484 4.66340   2
  24   5  -1 17.6013 4.77584   9
 -24  -5   1 -5.1979 4.51945   3
  23   5  -1 -17.987 9.74283   5
 -23  -5   1 8.49197 3.66901   2
  22   5  -1 5.27643 4.18521   2
  22   5  -1 -3.3732 7.01231   5
 -22  -5   1 0.21063 3.11632   2
  21   5  -1 -0.1646 6.81212   5
  21   5  -1 7.15876 3.97741   2
 -21  -5   1 5.80235 4.53280   2
  20   5  -1 10.6360 9.22929   5
  20   5  -1 9.19465 5.57145   2
 -20  -5   1 21.7367 5.02450   2
  19   5  -1 5.40924 8.54531   5
  19   5  -1 3.84907 3.68566   2
 -19  -5   1 7.32956 3.31450   2
  18   5  -1 4.93266 4.62492   2
  18   5  -1 -1.7149 5.53253   5
 -18  -5   1 -5.6290 3.38009   2
  17   5  -1 -5.7667 4.57787   5
  17   5  -1 -1.9789 2.86099   2
 -17  -5   1 2.26972 3.40270   2
  16   5  -1 35.9938 8.66850   5
  16   5  -1 44.8613 6.09048   2
 -16  -5   1 46.9294 4.96683   2
  15   5  -1 13.3100 7.22792   5
  15   5  -1 8.28557 3.15488   2
 -15  -5   1 6.01818 1.34576   6
 -15  -5   1 6.45245 2.62900   2
  14   5  -1 -1.2779 3.47789   2
  14   5  -1 0.64861 6.09821   5
 -14  -5   1 1.36784 3.00084   2
  13   5  -1 4.54903 4.35556   5
  13   5  -1 0.91343 2.49333   2
 -13  -5   1 2.77063 2.19932   2
  12   5  -1 6.63856 4.22323   5
  12   5  -1 11.7518 3.54144   2
 -12  -5   1 5.18619 2.12167   2
  11   5  -1 58.3894 4.75627   2
  11   5  -1 49.4058 6.97053   5
 -11  -5   1 60.9076 5.02514   2
 -11  -5   1 53.4421 3.45739   7
  10   5  -1 3.88088 3.53951   5
  10   5  -1 8.11550 2.39474   2
 -10  -5   1 6.61557 2.11719   2
 -10  -5   1 5.35840 1.49259   7
   9   5  -1 17.7454 4.84208   5
   9   5  -1 18.0946 3.25305   2
  -9  -5   1 19.1472 2.03090   7
  -9  -5   1 22.9527 3.18020   2
   8   5  -1 150.331 7.19611   2
   8   5  -1 164.499 9.93471   5
  -8  -5   1 154.170 8.47535   5
  -8  -5   1 155.970 5.95241   7
  -8  -5   1 157.945 7.07840   2
   7   5  -1 9.80364 1.32072   7
   7   5  -1 5.53868 1.92588   2
   7   5  -1 7.49222 2.80881   5
  -7  -5   1 9.93111 2.89059   5
  -7  -5   1 9.84286 1.69732   7
  -7  -5   1 8.11666 1.75985   2
  -7  -5   1 10.3857 1.98244   2
   6   5  -1 48.6420 4.96581   5
   6   5  -1 50.1295 3.43475   2
   6   5  -1 46.8151 2.66471   7
   6   5  -1 46.5767 3.23427   2
  -6  -5   1 47.7224 2.52903   7
  -6  -5   1 50.6701 3.35457   2
  -6  -5   1 52.3621 4.96245   5
  -6  -5   1 53.4480 3.84773   2
   5   5  -1 35.0147 2.79751   2
   5   5  -1 35.1387 1.96621   7
   5   5  -1 36.0681 2.67502   2
   5   5  -1 32.7947 3.89540   5
  -5  -5   1 35.7255 2.26304   7
  -5  -5   1 31.4870 2.64291   2
  -5  -5   1 31.5448 3.55336   5
  -5  -5   1 36.8649 3.16873   2
   4   5  -1 600.843 18.1227   5
   4   5  -1 547.661 16.8734   2
   4   5  -1 558.576 15.4367   9
   4   5  -1 569.371 16.9978   2
   4   5  -1 578.246 16.0359   7
  -4  -5   1 574.524 16.9066   2
  -4  -5   1 578.588 18.0330   5
  -4  -5   1 612.675 17.0245   2
  -4  -5   1 589.816 16.0492   7
   3   5  -1 12.4459 1.60618   2
   3   5  -1 8.95947 1.31893   2
   3   5  -1 9.39920 2.37824   5
   3   5  -1 10.2534 1.00936   7
  -3  -5   1 10.8949 1.69202   2
  -3  -5   1 10.0902 1.72049   2
  -3  -5   1 12.0094 1.12823   7
  -3  -5   1 10.2862 2.54998   5
   2   5  -1 60.1959 2.93655   2
   2   5  -1 67.0047 2.53536   7
   2   5  -1 64.1832 2.99439   2
  -2  -5   1 65.4607 1.88049   9
  -2  -5   1 65.0683 3.22718   2
  -2  -5   1 67.0901 3.01987   2
  -2  -5   1 64.8649 3.80452   5
  -2  -5   1 65.9203 2.63083   7
   1   5  -1 16.3948 1.29437   7
   1   5  -1 14.4242 1.44181   2
   1   5  -1 15.7663 1.34746   2
   1   5  -1 13.0303 1.68674   4
  -1  -5   1 13.7076 1.45115   2
  -1  -5   1 14.2754 1.08862   9
  -1  -5   1 16.4867 1.31146   7
  -1  -5   1 10.0008 2.01539   5
  -1  -5   1 13.5798 1.29168   2
   0   5  -1 876.996 23.1050   1
   0   5  -1 859.219 22.7853   2
   0   5  -1 809.272 22.7701   7
   0   5  -1 860.743 22.8752   2
   0   5  -1 843.286 23.6615   4
   0  -5   1 824.129 22.6368   9
   0  -5   1 844.926 22.8669   2
   0  -5   1 852.979 22.8988   2
   0  -5   1 864.304 22.8043   7
  -1   5  -1 1.57570 1.23784   1
  -1   5  -1 2.10546 1.32596   4
  -1   5  -1 1.63921 0.43662   2
   1  -5   1 1.22658 1.47212   3
   1  -5   1 1.31154 0.57712   2
   1  -5   1 0.90072 0.54700   2
   1  -5   1 1.08189 1.12660   1
   1  -5   1 1.28087 1.61865   4
   1  -5   1 0.95975 0.62294   7
  -2   5  -1 995.074 26.9330   1
  -2   5  -1 997.803 27.3358   3
  -2   5  -1 984.685 27.5677   4
   2  -5   1 974.538 25.9899   2
   2  -5   1 986.214 27.3006   3
   2  -5   1 978.194 26.8304   1
   2  -5   1 1029.61 26.0288   2
   2  -5   1 971.553 27.4492   4
  -3   5  -1 17.8550 2.09175   4
  -3   5  -1 20.4004 2.02890   3
  -3   5  -1 18.2661 1.70371   1
   3  -5   1 18.8506 2.12109   3
   3  -5   1 18.5001 1.84656   1
   3  -5   1 19.8112 2.12316   4
  -4   5  -1 339.739 10.9356   4
  -4   5  -1 332.608 10.5182   3
  -4   5  -1 328.972 10.1260   1
   4  -5   1 332.808 10.0316   1
   4  -5   1 331.794 10.4729   3
   4  -5   1 325.448 10.8614   4
  -5   5  -1 29.3333 2.80044   3
   5  -5   1 27.0211 2.41430   3
   5  -5   1 23.5581 1.18307   2
   5  -5   1 29.5364 2.63894   4
   5  -5   1 23.1435 1.96839   1
   5  -5   1 26.4196 1.13311   2
  -6   5  -1 2.15164 1.91367   3
   6  -5   1 1.28566 0.54455   2
   6  -5   1 -0.9252 0.63995   2
   6  -5   1 -2.5641 2.12445   5
  -7   5  -1 97.6746 3.05735   2
  -7   5  -1 105.998 5.04637   3
  -7   5  -1 105.897 3.21226   2
   7  -5   1 107.084 3.87330   6
   7  -5   1 104.887 3.74238   2
   7  -5   1 95.1690 3.58564   2
   7  -5   1 101.682 7.26521   5
  -8   5  -1 1.96303 0.77677   2
  -8   5  -1 1.36933 1.52269   3
   8  -5   1 1.65638 0.95898   6
   8  -5   1 2.21750 2.14992   5
   8  -5   1 0.66912 0.93854   2
   8  -5   1 1.17506 0.83931   2
  -9   5  -1 0.72225 1.54083   3
  -9   5  -1 -0.3625 0.88022   2
   9  -5   1 0.89856 0.90149   2
   9  -5   1 -0.8348 0.79540   6
   9  -5   1 -0.4371 1.03626   2
   9  -5   1 -1.5707 2.84127   5
 -10   5  -1 -0.0720 1.13407   2
 -10   5  -1 -1.9460 2.20339   3
 -10   5  -1 -0.5750 0.82269   2
  10  -5   1 -0.3529 0.75853   6
  10  -5   1 0.33023 1.30423   2
  10  -5   1 1.29079 2.37217   5
  10  -5   1 0.48535 1.01522   2
 -11   5  -1 14.6440 2.65635   3
 -11   5  -1 13.7503 1.56159   2
  11  -5   1 15.9966 1.37647   6
  11  -5   1 14.4054 3.67354   5
  11  -5   1 16.9820 2.07004   2
  11  -5   1 15.2470 2.14747   2
 -12   5  -1 -0.7247 2.69080   3
 -12   5  -1 4.06360 1.13806   2
  12  -5   1 4.01277 0.96734   6
  12  -5   1 7.74376 3.36949   5
  12  -5   1 2.54706 1.46126   2
  12  -5   1 5.98961 1.95257   2
 -13   5  -1 36.0864 4.37025   3
 -13   5  -1 33.5095 2.50584   2
  13  -5   1 38.3861 3.22205   2
  13  -5   1 38.7297 3.01365   2
  13  -5   1 35.7736 5.64811   5
  13  -5   1 34.2644 1.82216   6
 -14   5  -1 6.19462 2.58831   3
 -14   5  -1 4.23587 1.41108   2
  14  -5   1 5.20672 2.35438   2
  14  -5   1 4.49258 1.93179   2
  14  -5   1 4.90058 3.69234   5
  14  -5   1 3.76461 0.76953   6
 -15   5  -1 2.54264 1.51631   2
 -15   5  -1 0.35542 2.59355   3
  15  -5   1 3.69209 2.50257   2
  15  -5   1 2.70438 3.97499   5
  15  -5   1 3.39157 0.58929   6
 -16   5  -1 40.4820 4.94232   3
  16  -5   1 41.0225 6.78436   5
  16  -5   1 44.0127 4.02912   2
 -17   5  -1 0.85012 2.75875   3
  17  -5   1 2.39338 2.91687   2
  17  -5   1 0.49472 4.12364   5
 -18   5  -1 4.93141 4.21531   3
  18  -5   1 -3.7894 6.14902   5
  18  -5   1 -2.8790 2.75688   2
 -19   5  -1 6.22534 4.40897   3
  19  -5   1 4.37089 2.56453   2
  19  -5   1 -3.4971 6.26392   5
 -20   5  -1 1.31413 3.06538   3
  20  -5   1 0.69554 3.44408   2
  20  -5   1 -7.7603 6.71973   5
 -21   5  -1 -0.6114 3.46537   3
  21  -5   1 -4.8506 5.36794   5
  21  -5   1 0.44527 3.67583   2
 -22   5  -1 2.07832 5.22658   3
  22  -5   1 -14.308 5.40224   5
  22  -5   1 2.58476 3.90111   2
 -23   5  -1 3.12645 5.66352   3
  23  -5   1 6.04628 3.19045   2
 -24   5  -1 -3.3623 3.83187   3
  24  -5   1 2.89691 4.43472   2
  24   4  -1 18.5997 6.64917   2
  24   4  -1 -24.833 10.7937   5
 -24  -4   1 9.49121 3.77664   3
  23   4  -1 -17.968 6.48985   5
  23   4  -1 -3.7559 3.98242   2
 -23  -4   1 -0.3597 4.26769   3
  22   4  -1 -1.5197 5.12548   2
  22   4  -1 -10.566 9.56639   5
 -22  -4   1 4.01991 3.10221   2
  21   4  -1 -2.1763 4.91283   2
  21   4  -1 -13.593 8.49335   5
 -21  -4   1 2.70973 4.01052   2
  20   4  -1 -1.4597 6.18185   5
  20   4  -1 1.57628 3.63143   2
 -20  -4   1 7.50937 4.06570   2
  19   4  -1 -5.5382 7.96390   5
  19   4  -1 5.31263 4.79684   2
 -19  -4   1 5.78440 2.98189   2
  18   4  -1 -1.3025 2.99213   2
  18   4  -1 -3.7216 7.47679   5
 -18  -4   1 0.68888 2.52643   2
  17   4  -1 4.24293 5.40912   5
  17   4  -1 9.39751 4.79698   2
 -17  -4   1 9.82703 3.72333   2
  16   4  -1 23.6699 7.91469   5
  16   4  -1 23.6500 4.21137   2
 -16  -4   1 33.2956 4.67310   2
  15   4  -1 -1.0646 2.54914   2
  15   4  -1 -4.8451 6.15470   5
 -15  -4   1 3.61151 2.33276   2
 -15  -4   1 0.95718 0.99156   6
  14   4  -1 51.6460 5.71148   2
  14   4  -1 50.8416 8.02256   5
 -14  -4   1 38.4401 2.46368   6
 -14  -4   1 46.2750 4.91381   2
  13   4  -1 0.17013 2.05511   2
  13   4  -1 -2.3475 5.10174   5
 -13  -4   1 0.64517 1.06617   6
 -13  -4   1 -1.7586 2.54511   2
  12   4  -1 23.5545 3.94958   2
  12   4  -1 19.9457 5.88214   5
 -12  -4   1 27.8896 3.37598   2
  11   4  -1 53.8966 6.74603   5
  11   4  -1 55.1662 4.62489   2
 -11  -4   1 61.4207 4.40516   2
  10   4  -1 21.4264 2.94781   2
  10   4  -1 15.2213 3.84735   5
 -10  -4   1 18.7364 3.06045   2
 -10  -4   1 18.2189 2.11493   7
   9   4  -1 7.13826 2.65013   2
   9   4  -1 2.89784 3.87480   5
  -9  -4   1 4.48986 1.76704   7
  -9  -4   1 2.50428 1.73786   2
   8   4  -1 119.766 5.75152   2
   8   4  -1 126.311 7.69305   5
   8   4  -1 127.608 5.86920   2
  -8  -4   1 129.217 4.87962   7
  -8  -4   1 127.150 6.52332   2
  -8  -4   1 113.904 5.60723   2
  -8  -4   1 117.175 7.32971   5
   7   4  -1 90.4410 4.59513   2
   7   4  -1 97.8611 6.38902   5
   7   4  -1 90.7236 5.14146   2
   7   4  -1 89.7686 3.80348   7
  -7  -4   1 91.8222 3.79005   7
  -7  -4   1 85.0844 4.86584   2
  -7  -4   1 94.2870 4.97948   2
  -7  -4   1 84.4537 5.47996   5
   6   4  -1 45.0789 3.07553   2
   6   4  -1 43.5615 2.26511   7
   6   4  -1 41.5258 3.32121   2
   6   4  -1 48.4952 5.63545   5
  -6  -4   1 44.6949 3.47538   2
  -6  -4   1 49.1043 4.53795   5
  -6  -4   1 43.6409 2.33483   7
  -6  -4   1 44.5798 3.06393   2
   5   4  -1 616.247 16.7127   7
   5   4  -1 604.435 18.8436   5
   5   4  -1 600.301 17.7168   2
   5   4  -1 594.124 17.6799   2
  -5  -4   1 606.859 17.7172   2
  -5  -4   1 585.629 16.7118   7
  -5  -4   1 590.935 18.7106   5
  -5  -4   1 628.845 17.7310   2
   4   4  -1 601.445 17.9905   2
   4   4  -1 636.753 17.2070   7
   4   4  -1 620.336 18.0436   2
   4   4  -1 639.044 19.2426   5
  -4  -4   1 624.311 18.0625   2
  -4  -4   1 631.075 18.8264   5
  -4  -4   1 626.332 18.0223   2
  -4  -4   1 636.192 17.2107   7
   3   4  -1 6.28990 0.83763   7
   3   4  -1 4.63377 1.31668   2
   3   4  -1 4.94833 1.65687   5
   3   4  -1 5.07882 1.48911   2
  -3  -4   1 8.69174 1.10393   7
  -3  -4   1 6.20592 1.22474   2
  -3  -4   1 6.46988 1.27717   2
  -3  -4   1 3.44290 1.57408   5
   2   4  -1 34.7272 1.63449   7
   2   4  -1 34.0858 2.38764   2
   2   4  -1 35.6563 3.19812   5
   2   4  -1 36.3451 2.07997   2
  -2  -4   1 32.1294 1.78154   7
  -2  -4   1 37.9224 3.30811   5
  -2  -4   1 34.5231 1.12298   9
  -2  -4   1 35.8251 2.38172   2
  -2  -4   1 36.5334 2.10889   2
   1   4  -1 203.136 5.98312   7
   1   4  -1 195.514 6.22789   2
   1   4  -1 204.940 6.25749   2
  -1  -4   1 205.316 5.93208   7
  -1  -4   1 202.034 5.61611   9
  -1  -4   1 201.758 6.94871   5
  -1  -4   1 196.748 6.20716   2
  -1  -4   1 209.275 6.34164   2
   0   4  -1 209.470 6.25400   1
   0   4  -1 202.415 5.96286   2
   0   4  -1 203.259 5.91661   2
   0   4  -1 191.526 5.87893   7
   0   4  -1 203.673 6.81335   4
   0  -4   1 204.513 6.73332   4
   0  -4   1 200.677 5.96791   2
   0  -4   1 204.325 6.00231   2
   0  -4   1 192.352 5.80620   9
   0  -4   1 199.682 5.94528   7
  -1   4  -1 15.9931 1.37877   1
  -1   4  -1 15.9863 1.72653   4
  -1   4  -1 17.2728 0.90284   2
   1  -4   1 17.0631 1.82390   3
   1  -4   1 16.5794 0.98151   2
   1  -4   1 17.2152 1.31898   7
   1  -4   1 17.2016 1.00034   2
   1  -4   1 20.0519 2.06489   4
   1  -4   1 16.7510 1.53044   1
  -2   4  -1 588.143 16.4293   3
  -2   4  -1 573.638 16.6513   4
  -2   4  -1 577.383 16.0271   1
   2  -4   1 572.622 15.1358   2
   2  -4   1 552.245 16.2765   3
   2  -4   1 579.277 15.9681   1
   2  -4   1 592.786 15.1672   2
   2  -4   1 579.660 16.5147   4
  -3   4  -1 4.92971 1.82074   4
  -3   4  -1 3.46732 1.57518   3
  -3   4  -1 4.52153 1.03056   1
   3  -4   1 3.89118 1.16639   3
   3  -4   1 6.79029 1.12211   1
   3  -4   1 2.89981 1.64627   4
  -4   4  -1 1.49263 1.12966   3
  -4   4  -1 -3.1884 1.63326   4
  -4   4  -1 -1.8041 1.15826   1
   4  -4   1 0.59966 0.35462   2
   4  -4   1 0.49218 1.16254   4
   4  -4   1 1.15732 1.19477   1
   4  -4   1 0.03725 0.35193   2
   4  -4   1 0.38672 1.28969   3
  -5   4  -1 147.780 4.16558   2
  -5   4  -1 156.087 4.24740   2
  -5   4  -1 151.185 5.73483   3
   5  -4   1 150.352 5.66479   3
   5  -4   1 142.958 5.30680   1
   5  -4   1 145.937 4.52858   2
   5  -4   1 158.593 7.49941   5
   5  -4   1 160.447 6.32885   4
   5  -4   1 155.157 4.59116   2
  -6   4  -1 330.877 10.7041   3
  -6   4  -1 341.267 9.28739   2
   6  -4   1 319.851 10.6244   3
   6  -4   1 339.946 9.52999   2
   6  -4   1 333.900 9.50817   2
   6  -4   1 332.024 11.0373   4
   6  -4   1 348.740 12.7586   5
   6  -4   1 311.687 10.2445   1
  -7   4  -1 91.9487 4.92237   3
  -7   4  -1 97.8181 3.42250   2
   7  -4   1 97.7505 3.72372   2
   7  -4   1 94.4926 3.46588   6
   7  -4   1 105.916 7.03515   5
   7  -4   1 93.4287 3.62407   2
  -8   4  -1 20.2393 1.47868   2
  -8   4  -1 23.1866 2.87537   3
  -8   4  -1 23.4399 1.75422   2
   8  -4   1 20.4307 1.80821   2
   8  -4   1 27.0266 2.13294   2
   8  -4   1 21.1305 1.49612   6
   8  -4   1 17.8120 3.33945   5
  -9   4  -1 129.642 4.61740   2
  -9   4  -1 129.384 4.86672   2
  -9   4  -1 134.240 6.06564   3
   9  -4   1 132.840 4.34518   6
   9  -4   1 152.033 9.20299   5
   9  -4   1 127.882 5.12409   2
   9  -4   1 137.776 5.26235   2
 -10   4  -1 187.283 7.63374   3
 -10   4  -1 174.838 5.99692   2
  10  -4   1 170.121 6.43148   2
  10  -4   1 174.566 10.6084   5
  10  -4   1 182.425 5.45673   6
  10  -4   1 176.032 6.61501   2
 -11   4  -1 40.2056 2.54249   2
 -11   4  -1 38.0354 3.71107   3
  11  -4   1 41.2181 1.83624   6
  11  -4   1 41.9903 3.31868   2
  11  -4   1 40.3843 2.80997   2
  11  -4   1 36.0925 5.71290   5
 -12   4  -1 0.54593 1.12640   2
 -12   4  -1 3.50158 2.63227   3
  12  -4   1 0.10806 3.69739   5
  12  -4   1 2.63180 0.67205   6
  12  -4   1 1.87587 1.54859   2
  12  -4   1 0.87212 1.24452   2
 -13   4  -1 12.1163 1.86465   2
 -13   4  -1 14.4923 3.33900   3
  13  -4   1 10.2496 0.81797   6
  13  -4   1 8.88583 4.83357   5
  13  -4   1 9.09372 2.43536   2
  13  -4   1 8.95054 2.13838   2
 -14   4  -1 15.0985 3.73333   3
 -14   4  -1 16.9699 2.16384   2
  14  -4   1 12.2878 2.88171   2
  14  -4   1 15.9017 2.74589   2
  14  -4   1 15.7580 5.68993   5
 -15   4  -1 -1.2838 1.02633   2
 -15   4  -1 0.46454 3.15976   3
  15  -4   1 -2.1481 1.71610   2
  15  -4   1 -1.1335 1.53019   2
  15  -4   1 4.27122 5.47859   5
 -16   4  -1 5.96257 2.03296   2
 -16   4  -1 2.18919 3.78965   3
  16  -4   1 5.23521 3.04977   2
  16  -4   1 6.37188 4.56903   5
 -17   4  -1 41.2288 5.63856   3
  17  -4   1 30.6527 4.33969   2
  17  -4   1 29.7908 6.45391   5
 -18   4  -1 1.24205 2.81901   3
  18  -4   1 -0.7371 4.52483   5
  18  -4   1 -1.7871 2.08675   2
 -19   4  -1 4.51850 3.15881   3
  19  -4   1 -7.1454 6.55876   5
  19  -4   1 1.70634 3.45145   2
 -20   4  -1 33.4205 6.07449   3
  20  -4   1 8.54018 8.45129   5
  20  -4   1 22.0629 4.66556   2
 -21   4  -1 0.72411 3.35942   3
  21  -4   1 -6.9956 5.05752   5
  21  -4   1 -1.7654 2.54054   2
 -22   4  -1 14.9890 4.57527   3
  22  -4   1 5.48017 7.25147   5
  22  -4   1 17.6629 4.76377   2
 -23   4  -1 16.5590 5.81232   3
  23  -4   1 -11.217 9.09672   5
  23  -4   1 8.91864 4.47750   2
 -24   4  -1 2.26643 3.79668   3
  24  -4   1 5.78653 4.74523   2
  25   3  -1 -35.965 12.2301   5
  24   3  -1 -0.1636 5.45882   2
 -24  -3   1 1.95777 3.33689   3
  23   3  -1 0.09381 5.13878   2
 -23  -3   1 2.21555 4.33117   3
  22   3  -1 0.86917 10.1835   5
  22   3  -1 22.9418 5.02338   2
 -22  -3   1 16.3644 4.17044   2
 -22  -3   1 28.8156 5.46160   3
  21   3  -1 -2.9944 4.52769   2
  21   3  -1 -11.724 5.87979   5
 -21  -3   1 -9.1737 3.11980   2
  20   3  -1 2.79407 8.86529   5
  20   3  -1 21.7256 5.47732   2
 -20  -3   1 9.79923 4.00161   2
  19   3  -1 9.93479 6.22415   5
  19   3  -1 20.5816 4.24713   2
 -19  -3   1 14.0274 3.41022   2
  18   3  -1 -4.1277 6.99023   5
  18   3  -1 -6.5006 3.96415   2
 -18  -3   1 1.09786 2.32315   2
  17   3  -1 14.1564 5.83026   5
  17   3  -1 8.31568 3.31844   2
 -17  -3   1 15.2157 3.98525   2
  16   3  -1 28.3950 4.30362   2
  16   3  -1 22.5972 6.15820   5
 -16  -3   1 25.3522 4.25243   2
 -16  -3   1 28.0431 1.46112   6
  15   3  -1 28.4133 7.41456   5
  15   3  -1 29.1282 4.86050   2
 -15  -3   1 30.6536 3.74858   2
 -15  -3   1 26.4052 1.58931   6
  14   3  -1 21.3344 6.36221   5
  14   3  -1 12.8609 3.02967   2
 -14  -3   1 13.8171 1.22542   6
 -14  -3   1 14.5988 2.84911   2
  13   3  -1 1.32760 2.99865   2
  13   3  -1 2.58702 3.65556   5
 -13  -3   1 0.61286 0.85500   6
 -13  -3   1 3.37244 2.58126   2
  12   3  -1 15.9349 4.38091   5
  12   3  -1 19.3809 2.95113   2
 -12  -3   1 17.9199 1.49210   6
 -12  -3   1 21.5987 3.26504   2
  11   3  -1 85.9579 5.28282   2
  11   3  -1 92.1028 7.72083   5
 -11  -3   1 82.6494 4.99796   2
  10   3  -1 9.88973 3.41490   5
  10   3  -1 16.5827 2.94090   2
 -10  -3   1 15.3949 2.35195   2
   9   3  -1 20.6694 3.76044   5
   9   3  -1 19.4914 2.80084   2
   9   3  -1 20.9573 2.72912   2
  -9  -3   1 27.2401 3.16006   2
  -9  -3   1 17.5670 3.60354   5
  -9  -3   1 19.3395 2.25790   7
   8   3  -1 179.221 7.50345   2
   8   3  -1 187.446 9.80701   5
   8   3  -1 175.661 7.12742   2
   8   3  -1 170.967 6.08825   7
  -8  -3   1 172.859 6.20701   7
  -8  -3   1 173.832 6.99179   2
  -8  -3   1 181.329 8.89132   5
  -8  -3   1 197.659 7.50241   2
   7   3  -1 85.5966 3.61477   7
   7   3  -1 85.7513 4.32288   2
   7   3  -1 83.1367 5.77950   5
   7   3  -1 90.8406 4.46796   2
  -7  -3   1 81.9335 5.21435   5
  -7  -3   1 81.7253 4.51088   2
  -7  -3   1 78.4995 4.53960   2
  -7  -3   1 81.3848 3.51902   7
   6   3  -1 178.965 5.72661   7
   6   3  -1 175.162 7.92265   5
   6   3  -1 175.629 6.61499   2
   6   3  -1 175.879 6.62528   2
  -6  -3   1 173.767 7.55959   5
  -6  -3   1 179.613 6.58747   2
  -6  -3   1 176.906 5.80582   7
  -6  -3   1 175.220 6.55873   2
   5   3  -1 1.09711 1.01340   2
   5   3  -1 1.41786 0.93024   7
   5   3  -1 -0.6822 1.68244   2
   5   3  -1 2.12411 2.56390   5
  -5  -3   1 0.88047 0.98751   7
  -5  -3   1 0.01159 2.01319   5
  -5  -3   1 0.66524 1.07399   2
  -5  -3   1 0.42498 1.49054   2
   4   3  -1 41.2886 1.86845   7
   4   3  -1 38.3228 3.54708   5
   4   3  -1 34.6103 2.35043   2
   4   3  -1 35.5176 2.46606   2
  -4  -3   1 37.5637 2.77757   2
  -4  -3   1 39.2284 3.64276   5
  -4  -3   1 34.7029 2.38170   2
  -4  -3   1 37.8637 1.85216   7
   3   3  -1 84.0810 4.73140   5
   3   3  -1 85.2349 3.06410   7
   3   3  -1 86.0835 3.54694   2
   3   3  -1 80.9459 3.49023   2
  -3  -3   1 87.1581 2.97646   7
  -3  -3   1 85.7372 3.73238   2
  -3  -3   1 82.6553 3.71826   2
  -3  -3   1 88.1533 4.06869   5
   2   3  -1 176.457 5.13536   7
   2   3  -1 172.069 5.60288   2
   2   3  -1 165.398 5.53362   2
   2   3  -1 174.447 6.09410   5
  -2  -3   1 180.835 5.62061   2
  -2  -3   1 172.235 5.60928   2
  -2  -3   1 172.610 6.10931   5
  -2  -3   1 177.820 5.14424   7
   1   3  -1 42.5941 2.04078   2
   1   3  -1 43.8800 1.94222   2
   1   3  -1 42.9601 1.68933   7
  -1  -3   1 43.7785 1.42963   9
  -1  -3   1 43.9098 2.08838   2
  -1  -3   1 45.8433 1.80043   7
  -1  -3   1 41.3664 2.12978   5
  -1  -3   1 43.8494 1.93066   2
   0   3  -1 1347.38 34.8647   4
   0   3  -1 1275.39 34.3735   7
   0   3  -1 1294.22 34.4014   2
   0   3  -1 1310.11 34.3539   2
   0   3  -1 1339.98 34.5366   1
   0  -3   1 1273.22 34.2952   9
   0  -3   1 1318.18 34.4399   2
   0  -3   1 1293.00 34.3689   7
   0  -3   1 1326.29 34.8230   4
   0  -3   1 1294.74 35.1443   2
  -1   3  -1 1424.73 37.6630   2
  -1   3  -1 1433.64 37.7175   1
  -1   3  -1 1426.59 38.0984   4
   1  -3   1 1447.16 38.4936   2
   1  -3   1 1393.63 37.5474   7
   1  -3   1 1440.41 38.4815   2
   1  -3   1 1419.44 37.9567   3
   1  -3   1 1442.82 37.6935   1
   1  -3   1 1422.41 38.0382   4
  -2   3  -1 10.3662 1.69846   4
  -2   3  -1 9.42264 1.23297   3
  -2   3  -1 9.33148 1.12584   1
   2  -3   1 9.22693 1.03490   1
   2  -3   1 9.22283 1.40376   3
   2  -3   1 7.77656 1.22463   4
  -3   3  -1 4.09876 0.96267   1
  -3   3  -1 3.20841 1.32477   4
  -3   3  -1 4.71131 1.13246   3
   3  -3   1 4.37638 0.97281   1
   3  -3   1 4.58363 1.08560   3
   3  -3   1 5.19402 1.23147   4
   3  -3   1 5.73096 0.53020   2
   3  -3   1 4.36564 0.40579   2
  -4   3  -1 69.5219 3.28309   3
  -4   3  -1 76.3886 2.31750   2
   4  -3   1 68.0491 3.19232   1
   4  -3   1 73.1713 2.38738   2
   4  -3   1 70.5170 3.22965   3
   4  -3   1 71.5461 4.67832   5
   4  -3   1 71.8453 3.86069   4
   4  -3   1 74.9237 2.46296   2
  -5   3  -1 43.1383 2.99105   3
  -5   3  -1 41.9386 1.79325   2
   5  -3   1 45.6418 1.91089   2
   5  -3   1 40.8818 2.63033   1
   5  -3   1 43.1703 1.97591   2
   5  -3   1 41.7291 4.33490   5
   5  -3   1 39.9803 2.49764   3
  -6   3  -1 1214.56 33.3146   3
  -6   3  -1 1207.70 32.2732   2
  -6   3  -1 1173.91 32.1044   2
   6  -3   1 1186.86 33.1837   3
   6  -3   1 1244.16 35.6156   5
   6  -3   1 1227.07 32.4222   2
   6  -3   1 1225.46 32.4286   2
  -7   3  -1 12.2827 1.20900   2
  -7   3  -1 13.9781 1.41259   2
  -7   3  -1 12.8721 2.15259   3
   7  -3   1 14.4411 2.67355   5
   7  -3   1 12.1472 0.99744   6
   7  -3   1 10.7021 1.35703   2
   7  -3   1 14.8361 1.63236   2
  -8   3  -1 191.488 7.18549   3
  -8   3  -1 184.079 6.30502   2
  -8   3  -1 187.658 6.12650   2
   8  -3   1 190.253 9.36186   5
   8  -3   1 193.439 6.58549   2
   8  -3   1 186.640 5.50027   6
   8  -3   1 185.393 6.48266   2
  -9   3  -1 565.065 17.2208   3
  -9   3  -1 531.085 16.1432   2
  -9   3  -1 563.372 16.0097   2
   9  -3   1 552.064 15.0655   6
   9  -3   1 560.635 16.4542   2
   9  -3   1 583.698 20.4939   5
   9  -3   1 571.084 16.4846   2
 -10   3  -1 136.658 5.20426   2
 -10   3  -1 142.235 6.38421   3
  10  -3   1 142.408 5.82999   2
  10  -3   1 140.059 9.47660   5
  10  -3   1 147.770 5.98273   2
  10  -3   1 143.265 4.19246   6
 -11   3  -1 16.9078 3.05317   3
 -11   3  -1 22.6149 2.18874   2
  11  -3   1 19.9201 0.97100   6
  11  -3   1 22.8231 4.75837   5
  11  -3   1 22.3469 2.67002   2
  11  -3   1 22.9306 2.58122   2
 -12   3  -1 8.32723 2.86017   3
 -12   3  -1 10.6528 1.78796   2
  12  -3   1 10.5450 1.96275   2
  12  -3   1 10.3128 3.58702   5
  12  -3   1 8.36055 2.04163   2
 -13   3  -1 3.48144 1.54385   2
 -13   3  -1 3.95816 2.74469   3
  13  -3   1 2.30340 2.12878   2
  13  -3   1 2.14544 3.07291   5
  13  -3   1 1.59132 1.70186   2
 -14   3  -1 7.12344 3.07037   3
 -14   3  -1 -0.0591 1.06345   2
  14  -3   1 1.38402 3.27530   5
  14  -3   1 8.06313 2.68282   2
  14  -3   1 1.47280 1.37206   2
 -15   3  -1 13.0485 2.45338   2
 -15   3  -1 14.4508 3.18579   3
  15  -3   1 13.9396 5.89696   5
  15  -3   1 9.02878 2.23315   2
  15  -3   1 11.5366 3.25702   2
 -16   3  -1 6.84781 2.91941   3
 -16   3  -1 5.47806 1.71283   2
  16  -3   1 8.84514 5.91288   5
  16  -3   1 8.75253 3.26354   2
 -17   3  -1 1.37497 2.03765   2
 -17   3  -1 2.83555 2.68911   3
  17  -3   1 -2.2952 2.09703   2
  17  -3   1 -5.2946 3.73525   5
 -18   3  -1 4.00806 3.94575   3
  18  -3   1 0.88571 3.30460   2
  18  -3   1 1.28142 4.47072   5
 -19   3  -1 4.91825 3.19381   3
  19  -3   1 -2.4413 3.42769   2
  19  -3   1 2.76314 7.01364   5
 -20   3  -1 15.5221 4.13173   3
  20  -3   1 10.2044 8.34552   5
  20  -3   1 19.7471 3.82080   2
 -21   3  -1 5.07097 4.50505   3
  21  -3   1 5.47316 4.20367   2
  21  -3   1 -1.2453 5.69597   5
 -22   3  -1 7.96437 3.66130   3
  22  -3   1 -16.521 8.54069   5
  22  -3   1 12.0578 4.62634   2
 -23   3  -1 7.10662 5.18644   3
  23  -3   1 13.0075 4.72537   2
 -24   3  -1 5.31897 4.00915   3
  24  -3   1 -15.830 6.45280   5
  24  -3   1 4.26021 3.37507   2
  24   2  -1 -17.846 6.41420   5
  24   2  -1 2.77487 3.78583   2
 -24  -2   1 5.40161 3.62218   3
  23   2  -1 -2.6432 4.79000   2
  23   2  -1 -19.381 9.10308   5
 -23  -2   1 3.77655 4.58735   3
  22   2  -1 -0.9885 4.57554   2
  22   2  -1 -15.109 5.55986   5
 -22  -2   1 -1.5947 3.84553   3
  21   2  -1 -5.9959 8.32035   5
  21   2  -1 2.20123 3.35911   2
 -21  -2   1 -2.5789 3.35057   2
 -21  -2   1 1.15427 3.77903   3
  20   2  -1 10.8122 4.94897   2
  20   2  -1 5.38442 6.01034   5
 -20  -2   1 8.41906 2.89784   2
  19   2  -1 -10.106 7.25504   5
  19   2  -1 5.85997 4.52378   2
 -19  -2   1 0.94101 2.24348   2
  18   2  -1 8.27107 5.78364   5
  18   2  -1 26.8719 4.48150   2
 -18  -2   1 14.1604 3.81338   2
  17   2  -1 7.82717 4.20335   2
  17   2  -1 3.29064 6.93415   5
 -17  -2   1 14.9688 3.77583   2
  16   2  -1 16.6394 5.76157   5
  16   2  -1 26.5035 4.72469   2
 -16  -2   1 24.6026 4.17074   2
  15   2  -1 14.6947 3.33534   2
  15   2  -1 17.6477 6.76230   5
 -15  -2   1 11.6551 0.88670   6
 -15  -2   1 18.0316 3.09440   2
  14   2  -1 2.48301 3.22912   2
  14   2  -1 1.62650 3.72758   5
 -14  -2   1 0.82953 1.83682   2
 -14  -2   1 2.65004 0.67305   6
  13   2  -1 -0.4305 3.30829   5
  13   2  -1 2.15192 2.92949   2
 -13  -2   1 1.01938 2.33750   2
 -13  -2   1 -0.3886 0.55318   6
  12   2  -1 14.5697 2.62812   2
  12   2  -1 13.8762 4.98659   5
 -12  -2   1 15.8714 2.94732   2
 -12  -2   1 19.0758 1.31405   6
  11   2  -1 1.82830 2.45886   2
  11   2  -1 -0.8094 2.63842   5
 -11  -2   1 0.34944 0.67433   6
 -11  -2   1 -0.3349 1.47373   2
  10   2  -1 14.3219 2.76620   2
  10   2  -1 13.8529 3.54993   5
  10   2  -1 14.4085 2.31579   2
 -10  -2   1 15.9158 1.28454   6
 -10  -2   1 12.0468 2.13618   2
   9   2  -1 56.3883 3.94770   2
   9   2  -1 59.2547 4.28789   2
   9   2  -1 62.6549 5.78816   5
  -9  -2   1 59.7640 5.19261   5
  -9  -2   1 64.1398 3.93491   2
  -9  -2   1 60.8521 2.48997   6
   8   2  -1 222.426 8.33128   2
   8   2  -1 204.607 8.12724   2
   8   2  -1 225.941 10.5114   5
   8   2  -1 208.426 7.01777   7
  -8  -2   1 215.949 9.46582   5
  -8  -2   1 227.687 8.05056   2
  -8  -2   1 218.086 7.94530   2
   7   2  -1 2.64347 0.85594   7
   7   2  -1 3.64110 2.00579   5
   7   2  -1 2.38781 1.21646   2
   7   2  -1 1.25977 1.77006   2
  -7  -2   1 -0.8933 1.12995   7
  -7  -2   1 0.87221 1.19651   2
  -7  -2   1 -0.0119 1.56438   2
  -7  -2   1 0.78821 1.44811   5
   6   2  -1 23.1610 1.80008   7
   6   2  -1 20.7050 2.08286   2
   6   2  -1 22.9374 2.28387   2
   6   2  -1 18.8715 2.76972   5
  -6  -2   1 19.8426 2.54807   5
  -6  -2   1 21.2139 2.14183   2
  -6  -2   1 22.6668 2.12236   2
  -6  -2   1 20.9607 1.80393   7
   5   2  -1 2500.51 68.3339   2
   5   2  -1 2629.30 69.5439   5
   5   2  -1 2605.65 67.5647   7
   5   2  -1 2607.34 68.3472   2
  -5  -2   1 2580.49 67.6136   7
  -5  -2   1 2563.85 68.3274   2
  -5  -2   1 2570.02 69.4182   5
  -5  -2   1 2526.64 68.2620   2
   4   2  -1 63.2592 2.45383   7
   4   2  -1 61.5366 4.41109   5
   4   2  -1 59.1535 3.24026   2
   4   2  -1 64.7032 3.44977   2
  -4  -2   1 61.6110 3.30063   2
  -4  -2   1 58.4480 3.53996   5
  -4  -2   1 65.9476 2.50554   7
  -4  -2   1 60.5137 3.31587   2
   3   2  -1 8.26781 1.20302   2
   3   2  -1 8.05659 0.80408   7
   3   2  -1 7.78981 1.34888   5
   3   2  -1 7.13243 1.34270   2
  -3  -2   1 7.55976 1.25345   5
  -3  -2   1 8.80718 1.20961   2
  -3  -2   1 7.52570 0.82988   7
  -3  -2   1 10.7135 1.46494   2
   2   2  -1 7.68326 0.94035   2
   2   2  -1 7.55004 0.91235   2
   2   2  -1 7.84666 1.13639   5
   2   2  -1 8.77520 0.77472   7
  -2  -2   1 7.78752 1.07951   2
  -2  -2   1 6.86372 1.05548   5
  -2  -2   1 9.36516 1.13187   2
  -2  -2   1 8.91625 0.71419   7
  -1  -2   1 422.593 11.0247   9
  -1  -2   1 412.734 11.2122   7
  -1  -2   1 426.186 11.5232   2
  -1  -2   1 417.149 11.5248   5
  -1  -2   1 407.944 11.4507   2
   0   2  -1 45.8732 1.95511   4
   0  -2   1 58.3192 1.89904   1
   0  -2   1 56.2596 1.82090   7
   0  -2   1 47.1090 1.95270   4
   0  -2   1 59.1952 1.82924   2
   0  -2   1 57.8126 1.89147   2
   0  -2   1 56.1493 1.81292   9
  -1   2  -1 257.902 7.49854   3
  -1   2  -1 265.664 7.54875   4
   1  -2   1 266.366 7.30798   1
   1  -2   1 270.048 6.95610   2
   1  -2   1 237.419 7.43335   3
   1  -2   1 261.885 7.51795   4
   1  -2   1 262.505 6.94346   2
  -2   2  -1 156.179 5.07277   4
  -2   2  -1 149.254 4.70914   1
  -2   2  -1 152.660 4.84132   3
   2  -2   1 153.290 4.65950   1
   2  -2   1 153.785 4.88370   3
   2  -2   1 148.847 4.92372   4
   2  -2   1 157.785 4.20257   2
   2  -2   1 151.589 4.15760   2
  -3   2  -1 4.40283 0.95993   3
  -3   2  -1 4.99469 0.54424   2
   3  -2   1 4.68525 0.57043   2
   3  -2   1 5.43648 0.95401   3
   3  -2   1 5.01790 0.60450   2
   3  -2   1 4.44832 1.01852   1
   3  -2   1 3.97365 1.56785   5
  -4   2  -1 13.2486 1.44601   3
  -4   2  -1 11.7935 0.95427   2
  -4   2  -1 13.9064 1.13147   2
   4  -2   1 14.1337 1.10100   2
   4  -2   1 15.1140 1.19795   2
   4  -2   1 13.9566 1.59409   3
   4  -2   1 11.0024 2.24938   5
  -5   2  -1 655.654 18.2743   2
  -5   2  -1 667.858 18.1652   2
  -5   2  -1 681.924 20.6351   5
  -5   2  -1 671.960 18.9196   3
   5  -2   1 668.958 18.3190   2
   5  -2   1 678.037 20.7377   5
   5  -2   1 684.458 18.3876   2
   5  -2   1 662.183 18.8621   3
  -6   2  -1 109.704 3.93469   2
  -6   2  -1 114.990 4.12223   2
  -6   2  -1 115.276 6.39449   5
  -6   2  -1 109.149 4.70403   3
   6  -2   1 111.659 4.12902   2
   6  -2   1 113.378 3.36816   6
   6  -2   1 116.899 4.26332   2
   6  -2   1 112.076 6.61679   5
  -7   2  -1 2.37091 1.52462   3
  -7   2  -1 0.13459 1.94590   5
  -7   2  -1 1.45465 0.88762   2
  -7   2  -1 1.68341 0.83375   2
   7  -2   1 1.59860 2.45841   5
   7  -2   1 3.16863 0.98087   2
   7  -2   1 2.07480 0.40554   6
   7  -2   1 1.52771 0.76107   2
  -8   2  -1 255.182 8.48938   2
  -8   2  -1 262.350 11.4759   5
  -8   2  -1 254.481 8.97175   3
  -8   2  -1 263.770 8.33686   2
   8  -2   1 265.481 7.15722   6
   8  -2   1 277.052 8.77641   2
   8  -2   1 282.322 11.9604   5
   8  -2   1 258.338 8.61498   2
  -9   2  -1 324.840 10.8864   2
  -9   2  -1 341.578 10.7509   2
  -9   2  -1 365.925 11.7618   3
   9  -2   1 360.102 9.25105   6
   9  -2   1 359.506 14.7314   5
   9  -2   1 355.024 11.2388   2
   9  -2   1 337.073 11.0922   2
 -10   2  -1 45.1366 2.99272   2
 -10   2  -1 42.8524 3.79668   3
  10  -2   1 43.6131 3.08436   2
  10  -2   1 41.5567 3.26046   2
  10  -2   1 38.0566 5.26857   5
 -11   2  -1 169.659 6.35508   2
 -11   2  -1 155.899 7.19787   3
  11  -2   1 161.313 6.86070   2
  11  -2   1 155.429 9.67529   5
  11  -2   1 150.524 6.62689   2
 -12   2  -1 152.049 7.37433   3
 -12   2  -1 145.304 6.05749   2
  12  -2   1 162.069 6.90964   2
  12  -2   1 152.638 6.66936   2
  12  -2   1 151.479 9.97042   5
 -13   2  -1 32.0204 3.06477   2
 -13   2  -1 34.0015 4.03536   3
  13  -2   1 28.7532 3.57842   2
  13  -2   1 28.9348 5.79441   5
  13  -2   1 25.0216 3.18754   2
 -14   2  -1 39.8658 4.07310   3
 -14   2  -1 39.5484 3.20475   2
  14  -2   1 43.1390 4.10216   2
  14  -2   1 32.8777 4.06265   2
  14  -2   1 41.4974 6.89170   5
 -15   2  -1 32.2823 3.40279   2
 -15   2  -1 34.9467 4.11220   3
  15  -2   1 32.7610 5.94110   5
  15  -2   1 35.2188 3.92850   2
  15  -2   1 30.5298 3.51016   2
 -16   2  -1 5.66914 3.53665   3
 -16   2  -1 5.86601 1.88930   2
  16  -2   1 2.37206 4.38354   5
  16  -2   1 5.90267 3.26358   2
 -17   2  -1 35.8246 5.16679   3
 -17   2  -1 27.6275 3.55693   2
  17  -2   1 31.5108 4.13156   2
  17  -2   1 30.4836 7.94132   5
 -18   2  -1 16.8331 2.66622   2
 -18   2  -1 14.2696 3.57211   3
  18  -2   1 4.72408 4.94096   5
  18  -2   1 8.56974 3.71622   2
 -19   2  -1 16.7216 4.61643   3
  19  -2   1 13.5126 4.12964   2
  19  -2   1 8.50103 5.61767   5
 -20   2  -1 10.0756 3.55135   3
  20  -2   1 6.64375 3.28265   2
  20  -2   1 -8.5762 7.13472   5
 -21   2  -1 -0.1065 4.12488   3
  21  -2   1 -1.3088 4.00193   2
  21  -2   1 -4.1465 5.50748   5
 -22   2  -1 3.51902 3.43620   3
  22  -2   1 6.96992 4.44071   2
  22  -2   1 -16.944 8.04979   5
 -23   2  -1 5.13375 4.74891   3
  23  -2   1 -11.432 9.08829   5
  23  -2   1 -4.3659 2.80623   2
 -24   2  -1 10.1482 4.19164   3
  24  -2   1 -4.9447 7.08153   5
  24  -2   1 8.57631 5.06391   2
  24   1  -1 -16.224 6.34679   5
  24   1  -1 1.01961 3.38541   2
 -24  -1   1 -3.3028 3.05773   3
  23   1  -1 -4.7107 3.02887   2
  23   1  -1 -6.4117 6.81201   5
 -23  -1   1 -2.6684 4.48688   3
  22   1  -1 3.44417 4.54933   2
  22   1  -1 -10.112 8.45807   5
 -22  -1   1 13.7525 4.81491   3
  21   1  -1 21.8732 5.34807   2
  21   1  -1 10.0211 6.70001   5
 -21  -1   1 14.3909 3.95720   3
  20   1  -1 -4.3405 7.47893   5
  20   1  -1 8.53382 3.57127   2
 -20  -1   1 -0.2011 2.21836   2
 -20  -1   1 0.44160 2.90756   3
  19   1  -1 18.0408 4.91579   2
  19   1  -1 1.41360 5.34567   5
 -19  -1   1 3.69844 3.25777   2
 -19  -1   1 8.04867 3.93399   3
  18   1  -1 9.72821 7.09623   5
  18   1  -1 16.5975 4.72310   2
 -18  -1   1 14.6090 3.70760   2
  17   1  -1 9.76749 5.36419   5
  17   1  -1 13.5592 3.50657   2
 -17  -1   1 11.2229 3.42713   2
  16   1  -1 71.6249 6.03975   2
  16   1  -1 82.9866 9.94885   5
 -16  -1   1 71.4615 5.30075   2
  15   1  -1 13.8285 6.29639   5
  15   1  -1 17.2610 4.02598   2
 -15  -1   1 15.8549 2.80885   2
  14   1  -1 211.812 12.6882   5
  14   1  -1 192.732 9.54402   2
 -14  -1   1 220.148 9.30759   2
  13   1  -1 37.4204 6.59773   5
  13   1  -1 43.0711 4.16838   2
 -13  -1   1 44.3909 4.18534   2
  12   1  -1 -0.1850 1.72482   2
  12   1  -1 0.76401 3.02908   5
 -12  -1   1 -0.9551 2.12107   2
 -12  -1   1 0.91756 0.49607   6
  11   1  -1 11.6918 2.74896   2
  11   1  -1 11.3391 2.57983   2
  11   1  -1 5.82078 4.13876   5
 -11  -1   1 9.39208 2.44227   2
 -11  -1   1 12.6247 0.93251   6
  10   1  -1 13.8334 2.56664   2
  10   1  -1 10.7966 3.17034   5
  10   1  -1 15.7755 2.87691   2
 -10  -1   1 13.3709 2.16423   2
 -10  -1   1 16.1609 1.10063   6
   9   1  -1 1.96295 3.24116   5
   9   1  -1 2.48484 1.35532   2
   9   1  -1 2.92277 1.51133   2
  -9  -1   1 0.29639 1.29338   2
  -9  -1   1 0.89550 2.36828   5
  -9  -1   1 2.78540 0.64906   6
   8   1  -1 10.9146 2.09387   2
   8   1  -1 11.2326 1.98946   2
   8   1  -1 10.6547 2.60113   5
   8   1  -1 14.7702 1.66570   7
  -8  -1   1 10.9146 2.10029   2
  -8  -1   1 11.0077 1.81764   2
  -8  -1   1 10.3275 2.34257   5
  -8  -1   1 10.3957 0.88732   6
   7   1  -1 40.7502 4.20972   5
   7   1  -1 45.8565 3.03616   2
   7   1  -1 47.7653 3.27420   2
   7   1  -1 42.8106 2.29170   7
  -7  -1   1 44.7868 3.18591   2
  -7  -1   1 45.7635 1.83004   6
  -7  -1   1 46.2845 4.46049   5
  -7  -1   1 49.3813 2.97019   2
   6   1  -1 145.300 5.53783   2
   6   1  -1 150.219 7.43788   5
   6   1  -1 133.740 5.56641   2
   6   1  -1 137.961 4.77694   7
  -6  -1   1 145.843 5.43650   2
  -6  -1   1 148.933 5.66796   2
  -6  -1   1 143.324 4.36882   6
  -6  -1   1 145.055 6.64375   5
  -6  -1   1 146.428 5.01384   7
   5   1  -1 3529.41 93.0554   2
   5   1  -1 3624.89 97.5761   5
   5   1  -1 3447.72 94.1718   7
  -5  -1   1 3481.36 94.8093   7
  -5  -1   1 3526.91 94.2524   5
  -5  -1   1 3586.65 93.0263   2
  -5  -1   1 3531.97 92.9613   2
   4   1  -1 2483.60 69.5500   5
   4   1  -1 2557.77 65.8029   2
   4   1  -1 2486.61 66.0006   7
   4   1  -1 2485.96 65.8261   2
  -4  -1   1 2463.03 66.6681   5
  -4  -1   1 2488.91 65.7399   2
  -4  -1   1 2517.46 65.8168   2
  -4  -1   1 2443.32 67.2031   7
   3   1  -1 108.769 3.92893   2
   3   1  -1 106.385 4.28061   5
   3   1  -1 111.912 3.84063   2
   3   1  -1 112.926 3.41045   7
  -3  -1   1 103.439 4.20909   5
  -3  -1   1 114.402 3.48660   7
  -3  -1   1 107.409 3.89173   2
  -3  -1   1 102.624 3.79752   2
   2   1  -1 22.3721 1.28409   2
   2   1  -1 18.7663 1.23355   2
  -2  -1   1 25.5187 1.53814   5
  -2  -1   1 25.7069 1.42566   2
  -2  -1   1 29.2019 1.08436   7
  -2  -1   1 24.3114 1.47123   2
   1   1  -1 0.11232 0.12790   7
   1   1  -1 -0.2061 0.27944   2
   1   1  -1 0.28132 0.31455   2
   1   1  -1 0.03278 0.15894   5
  -1  -1   1 0.06302 0.13351   7
  -1  -1   1 0.20271 0.17280   5
  -1  -1   1 0.29199 0.22745   2
  -1  -1   1 0.24357 0.33966   2
   0   1  -1 -0.2140 0.09025   1
   0   1  -1 0.00550 0.13376   2
   0   1  -1 0.03378 0.16434   4
   0   1  -1 0.04708 0.09973   7
   0  -1   1 -0.0964 0.12062   2
   0  -1   1 -0.1409 0.10226   9
   0  -1   1 -0.0338 0.12194   1
   0  -1   1 -0.0331 0.11031   4
   0  -1   1 -0.0204 0.17261   7
   0  -1   1 0.07469 0.19769   2
  -1   1  -1 -0.1205 0.13473   1
  -1   1  -1 0.31741 0.27877   5
  -1   1  -1 0.29143 0.24405   9
  -1   1  -1 -0.1275 0.10875   2
  -1   1  -1 -0.1165 0.18477   4
   1  -1   1 0.02720 0.24706   3
   1  -1   1 0.51404 0.20048   1
  -2   1  -1 0.97091 0.53397   5
  -2   1  -1 0.24460 0.19057   2
  -2   1  -1 -0.0659 0.21523   2
  -2   1  -1 2.01622 0.48534   3
   2  -1   1 2.10181 0.39939   2
   2  -1   1 0.66492 0.33748   3
   2  -1   1 2.42580 0.35118   2
   2  -1   1 2.09097 0.79681   5
  -3   1  -1 6.73095 1.19354   5
  -3   1  -1 8.39586 0.80108   2
  -3   1  -1 7.10337 1.03616   3
  -3   1  -1 7.17134 0.62346   2
   3  -1   1 6.47633 1.22485   5
   3  -1   1 7.16153 0.95911   3
   3  -1   1 7.67173 0.85894   2
   3  -1   1 6.83064 0.65044   2
  -4   1  -1 557.827 15.5565   2
  -4   1  -1 568.976 17.1827   5
  -4   1  -1 567.960 15.8163   3
  -4   1  -1 544.390 15.4290   2
   4  -1   1 577.938 15.5504   2
   4  -1   1 572.311 17.2275   5
   4  -1   1 582.811 15.6389   2
  -5   1  -1 418.741 11.9234   2
  -5   1  -1 414.158 12.1679   3
  -5   1  -1 421.235 13.7845   5
  -5   1  -1 404.030 11.7311   2
   5  -1   1 416.075 11.8688   2
   5  -1   1 413.635 14.0099   5
   5  -1   1 422.075 11.9406   2
   5  -1   1 417.575 10.9301   6
  -6   1  -1 274.686 8.67591   3
  -6   1  -1 268.939 8.23698   2
  -6   1  -1 265.519 8.37498   2
  -6   1  -1 263.050 10.4879   5
   6  -1   1 269.773 8.34352   2
   6  -1   1 273.305 10.5046   5
   6  -1   1 277.011 8.51036   2
  -7   1  -1 86.2167 3.61147   2
  -7   1  -1 85.7763 5.50056   5
  -7   1  -1 89.1629 3.78832   2
  -7   1  -1 90.9266 4.00528   3
   7  -1   1 94.6564 5.98131   5
   7  -1   1 92.2446 4.13059   2
   7  -1   1 89.7652 3.95419   2
  -8   1  -1 67.9689 3.60696   3
  -8   1  -1 66.9398 3.38085   2
  -8   1  -1 71.7981 5.80945   5
  -8   1  -1 64.8656 3.20514   2
   8  -1   1 68.8456 3.81498   2
   8  -1   1 67.9475 3.43053   2
   8  -1   1 64.9654 6.33339   5
  -9   1  -1 229.185 7.76408   2
  -9   1  -1 232.226 8.23255   3
  -9   1  -1 223.081 8.72030   2
   9  -1   1 228.456 10.8482   5
   9  -1   1 229.337 8.09026   2
   9  -1   1 223.725 7.99546   2
 -10   1  -1 160.670 6.63036   3
 -10   1  -1 159.629 6.33115   2
  10  -1   1 168.347 10.1942   5
  10  -1   1 165.270 6.85024   2
  10  -1   1 158.100 6.46461   2
 -11   1  -1 217.980 8.28882   3
 -11   1  -1 210.277 7.84385   2
  11  -1   1 204.148 8.04591   2
  11  -1   1 213.401 12.1354   5
  11  -1   1 201.577 7.97157   2
 -12   1  -1 300.382 11.0518   3
 -12   1  -1 301.757 10.2437   2
  12  -1   1 306.607 14.4382   5
  12  -1   1 276.754 10.5169   2
  12  -1   1 304.772 11.0014   2
 -13   1  -1 1.82795 2.53868   3
 -13   1  -1 0.50380 1.76453   2
  13  -1   1 3.03069 2.14689   2
  13  -1   1 -0.0266 4.53249   5
  13  -1   1 4.67442 1.95984   2
 -14   1  -1 -1.0304 1.22886   2
 -14   1  -1 0.09891 1.89636   3
  14  -1   1 3.15097 3.87415   5
  14  -1   1 1.40568 2.74865   2
  14  -1   1 2.58911 2.23744   2
 -15   1  -1 98.4966 6.74986   3
 -15   1  -1 95.4542 5.65067   2
  15  -1   1 75.6959 9.27157   5
  15  -1   1 92.5187 5.93698   2
 -16   1  -1 5.99003 2.63983   3
 -16   1  -1 5.63555 1.97769   2
  16  -1   1 6.52275 4.68282   5
  16  -1   1 5.43055 3.50098   2
 -17   1  -1 9.54450 2.77556   2
 -17   1  -1 8.05273 2.86771   3
  17  -1   1 4.74574 4.79087   5
  17  -1   1 5.31617 2.73551   2
 -18   1  -1 4.94126 3.58336   3
 -18   1  -1 2.42922 2.46370   2
  18  -1   1 -0.6319 3.47621   2
  18  -1   1 -6.7831 5.94418   5
 -19   1  -1 1.66640 2.78036   3
 -19   1  -1 2.14749 1.95914   2
  19  -1   1 5.16246 3.99239   2
  19  -1   1 -3.5911 4.84917   5
 -20   1  -1 7.59776 4.25145   3
  20  -1   1 5.04341 3.11157   2
  20  -1   1 -4.8973 7.39195   5
 -21   1  -1 3.18921 3.03750   3
  21  -1   1 2.66690 4.24877   2
  21  -1   1 3.87790 6.10901   5
 -22   1  -1 16.3488 5.00089   3
  22  -1   1 -1.3049 6.06697   5
  22  -1   1 8.40325 4.64200   2
 -23   1  -1 8.18824 3.79569   3
  23  -1   1 -5.5187 3.03519   2
 -24   1  -1 1.32866 3.46439   3
  24  -1   1 0.36264 4.73375   2
  24  -1   1 -3.8261 7.49236   5
 -25   0   1 -2.3425 5.02878   3
  24   0  -1 1.95966 4.87879   2
  24   0  -1 -25.799 9.29914   5
 -24   0   1 -1.2021 3.29988   3
  23   0  -1 1.87600 3.32071   2
  23   0  -1 -11.489 5.86595   5
 -23   0   1 2.93416 4.42710   3
  22   0  -1 -17.016 7.60792   5
  22   0  -1 1.57222 4.40687   2
 -22   0   1 5.31690 4.44800   3
  21   0  -1 -10.522 7.80826   5
  21   0  -1 1.49461 4.16741   2
 -21   0   1 -4.5707 2.20952   3
  20   0  -1 3.19788 3.94940   2
  20   0  -1 -6.0020 4.82158   5
 -20   0   1 -3.5102 2.58705   2
 -20   0   1 -0.6356 3.96210   3
  19   0  -1 -5.5277 6.66936   5
  19   0  -1 -3.1542 2.56300   2
 -19   0   1 -0.2013 2.71330   2
 -19   0   1 -2.4887 3.45527   3
  18   0  -1 0.79703 2.65350   2
  18   0  -1 1.55555 4.53896   5
 -18   0   1 -1.1218 2.14170   3
 -18   0   1 -2.6395 2.55168   2
  17   0  -1 0.18114 3.54477   2
  17   0  -1 4.96794 4.73048   5
 -17   0   1 -1.5884 1.81464   2
 -17   0   1 3.12554 3.49091   3
  16   0  -1 1.64794 6.32146   5
  16   0  -1 1.40420 3.45906   2
 -16   0   1 2.57854 1.98251   2
  15   0  -1 -2.4108 1.98790   2
  15   0  -1 -0.8470 3.69154   5
 -15   0   1 0.62266 2.50315   2
  14   0  -1 -2.4441 1.91883   2
  14   0  -1 -0.5897 3.39427   5
 -14   0   1 1.52724 2.34104   2
  13   0  -1 0.68584 4.40654   5
  13   0  -1 0.18497 1.52708   2
  13   0  -1 -1.7068 1.72089   2
 -13   0   1 0.11991 2.01124   2
  12   0  -1 1.92333 2.93328   5
  12   0  -1 -1.0540 2.42746   2
  12   0  -1 1.12093 1.97534   2
 -12   0   1 -2.6328 1.84352   2
  11   0  -1 0.05870 2.11138   2
  11   0  -1 -0.2432 1.77852   2
  11   0  -1 0.65664 2.51575   5
 -11   0   1 -0.0783 0.37570   6
 -11   0   1 -1.0266 1.20666   2
  10   0  -1 0.49586 1.22642   2
  10   0  -1 0.12272 2.05636   2
  10   0  -1 -0.0431 3.31997   5
 -10   0   1 0.53601 1.23147   2
 -10   0   1 -0.0290 0.45052   6
   9   0  -1 -0.4630 1.87115   2
   9   0  -1 1.41382 3.05975   5
   9   0  -1 -1.2374 1.47694   2
  -9   0   1 0.20650 1.07076   2
  -9   0   1 0.16357 0.40303   6
   8   0  -1 -0.8153 0.72164   7
   8   0  -1 -0.4341 1.65535   2
   8   0  -1 0.50448 1.39554   2
   8   0  -1 -1.0107 1.80522   5
  -8   0   1 1.79588 1.64530   5
  -8   0   1 0.61665 1.46027   2
  -8   0   1 0.24814 0.40198   6
  -8   0   1 -0.5343 1.34620   2
   7   0  -1 0.28348 0.72193   7
   7   0  -1 -1.4795 1.50963   2
   7   0  -1 1.98612 1.36654   2
   7   0  -1 -0.5473 1.67894   5
  -7   0   1 0.92552 1.31223   2
  -7   0   1 -0.0843 1.27673   5
  -7   0   1 -1.7552 1.18935   2
  -7   0   1 0.21069 0.35647   6
   6   0  -1 0.83594 0.94950   2
   6   0  -1 0.26846 0.72896   7
   6   0  -1 -0.3024 1.52542   5
   6   0  -1 0.57948 1.20565   2
  -6   0   1 1.36503 1.31741   2
  -6   0   1 1.06636 0.95293   2
  -6   0   1 -0.3912 0.44516   6
  -6   0   1 -0.6434 1.19443   5
   5   0  -1 0.34295 0.82580   2
   5   0  -1 -0.1779 0.66001   7
   5   0  -1 -1.2717 1.33544   2
   5   0  -1 0.99956 1.47786   5
  -5   0   1 0.28732 0.87095   2
  -5   0   1 -0.4269 0.40060   6
  -5   0   1 1.30705 1.24101   2
  -5   0   1 0.65881 1.33245   5
   4   0  -1 -0.1112 1.60739   5
   4   0  -1 0.52779 0.76973   7
   4   0  -1 0.69915 0.46339   6
   4   0  -1 0.01301 0.73093   2
   4   0  -1 0.55970 1.18730   2
  -4   0   1 0.38846 0.41339   6
  -4   0   1 0.52130 1.10394   2
  -4   0   1 0.16302 1.46073   5
  -4   0   1 1.69820 1.03888   2
   3   0  -1 0.33756 0.34113   6
   3   0  -1 0.58556 0.78954   2
   3   0  -1 1.08598 0.78099   2
   3   0  -1 1.10493 0.39805   7
   3   0  -1 0.29084 0.71300   5
  -3   0   1 0.33184 0.52138   2
  -3   0   1 -0.0502 0.50329   2
  -3   0   1 0.51002 0.31886   6
  -3   0   1 0.54863 0.91053   5
  -3   0   1 0.73579 0.55370   7
   2   0  -1 0.34937 0.34654   2
   2   0  -1 0.02004 0.17357   7
   2   0  -1 0.21366 0.44347   5
   2   0  -1 -0.0430 0.43014   2
   2   0  -1 0.09306 0.25686   6
  -2   0   1 -0.2840 0.33853   2
  -2   0   1 0.25935 0.30278   2
  -2   0   1 0.22288 0.19179   6
  -2   0   1 0.17846 0.19147   7
   1   0  -1 0.13836 0.08515   7
   1   0  -1 -0.0584 0.16577   2
   1   0  -1 0.02308 0.16341   6
   1   0  -1 -0.1853 0.22593   2
  -1   0   1 0.18609 0.17551   2
  -1   0   1 -0.0553 0.18310   2
  -1   0   1 0.23723 0.12557   7
   0   0  -1 0.02821 0.14032   2
   0   0  -1 0.08310 0.08698   7
   0   0  -1 0.15335 0.12094   6
   0   0   1 0.17087 0.09271   9
   0   0   1 -0.0016 0.09294   2
   0   0   1 -0.0393 0.16353   2
  -1   0  -1 -0.0251 0.09573   3
  -1   0  -1 -0.0620 0.11707   9
  -1   0  -1 -0.0371 0.16854   2
  -1   0  -1 -0.0932 0.08645   6
  -1   0  -1 -0.0404 0.11415   2
   1   0   1 0.17670 0.21209   2
   1   0   1 0.02097 0.10556   6
   1   0   1 -0.3957 0.25811   5
   1   0   1 -0.1075 0.14890   9
   1   0   1 -0.1204 0.16531   2
  -2   0  -1 -0.0384 0.10659   6
  -2   0  -1 1.03025 0.38673   3
  -2   0  -1 0.02566 0.19394   2
  -2   0  -1 -0.1245 0.22951   2
  -2   0  -1 0.34932 0.36308   5
   2   0   1 0.85312 0.74597   5
   2   0   1 0.76391 0.37506   2
   2   0   1 0.09520 0.44476   2
  -3   0  -1 0.44391 0.56974   2
  -3   0  -1 0.15749 0.78204   5
  -3   0  -1 -0.2716 0.64378   2
   3   0   1 0.11138 0.68638   2
   3   0   1 0.15835 0.41344   2
   3   0   1 -0.6541 1.17020   5
  -4   0  -1 -0.8461 0.95568   2
  -4   0  -1 0.49949 1.25089   5
  -4   0  -1 1.10130 0.89013   2
   4   0   1 0.28537 0.62325   2
   4   0   1 1.06762 2.04207   5
   4   0   1 0.56627 0.79275   2
  -5   0  -1 -0.6784 1.87854   5
  -5   0  -1 1.07955 1.05430   2
  -5   0  -1 2.46768 1.18020   2
   5   0   1 -0.2267 0.86688   2
   5   0   1 -0.6400 0.66340   2
   5   0   1 1.74789 1.72489   5
  -6   0  -1 -0.1205 1.99780   5
  -6   0  -1 -0.7861 0.67895   2
  -6   0  -1 -0.5309 1.17620   2
   6   0   1 0.03149 1.33993   2
   6   0   1 -0.4595 1.82057   5
   6   0   1 -0.0248 0.74820   2
  -7   0  -1 -1.2281 0.83776   2
  -7   0  -1 0.44235 0.85549   2
  -7   0  -1 -2.2626 2.01412   5
   7   0   1 1.21849 1.99266   5
   7   0   1 1.68674 0.97009   2
   7   0   1 0.24764 1.40722   2
  -8   0  -1 -0.3803 2.18040   5
  -8   0  -1 0.22644 1.00933   2
  -8   0  -1 1.76301 1.06238   2
   8   0   1 2.23187 1.72526   2
   8   0   1 -1.4322 1.26693   2
   8   0   1 0.86463 3.08599   5
  -9   0  -1 1.69663 1.57273   2
   9   0   1 2.26777 1.73346   2
   9   0   1 0.73993 1.88375   2
   9   0   1 1.86889 2.51548   5
 -10   0  -1 1.83490 1.68136   2
  10   0   1 0.10422 1.42411   2
  10   0   1 -0.7832 2.61101   5
  10   0   1 2.20826 1.70316   2
 -11   0  -1 -0.9273 1.15105   2
  11   0   1 3.64845 1.89755   2
  11   0   1 -1.5459 3.92661   5
  11   0   1 1.29741 2.18634   2
 -12   0  -1 1.35300 1.88560   2
  12   0   1 2.48057 2.02705   2
  12   0   1 -2.1463 2.89918   5
  12   0   1 2.19637 2.24559   2
 -13   0  -1 -0.5475 1.33936   2
 -13   0  -1 -1.7789 2.06105   3
  13   0   1 -1.0239 1.35470   2
  13   0   1 -0.0863 1.77895   2
  13   0   1 -3.6235 4.51849   5
 -14   0  -1 0.61747 2.07343   2
 -14   0  -1 0.48138 1.72006   3
  14   0   1 0.89095 2.89209   2
  14   0   1 0.27601 3.60200   5
 -15   0  -1 -0.3302 1.60122   2
 -15   0  -1 0.02257 2.97961   3
  15   0   1 1.71615 2.32490   2
  15   0   1 1.76505 5.76999   5
 -16   0  -1 0.35278 2.27959   3
 -16   0  -1 2.38539 2.60287   2
  16   0   1 1.25658 4.50361   5
  16   0   1 0.43502 3.32614   2
 -17   0  -1 -1.2087 1.59255   2
 -17   0  -1 -0.2105 3.15005   3
  17   0   1 2.92158 3.65879   2
  17   0   1 -0.6084 6.38183   5
 -18   0  -1 2.17548 3.46509   3
 -18   0  -1 0.57354 2.53970   2
  18   0   1 -1.9285 2.38585   2
  18   0   1 1.12038 4.83980   5
 -19   0  -1 -0.8851 2.62268   2
 -19   0  -1 -2.6717 2.25829   3
  19   0   1 0.98916 3.69360   2
  19   0   1 -9.6166 6.85713   5
 -20   0  -1 7.52760 4.03864   3
 -20   0  -1 2.86695 3.15816   2
  20   0   1 -1.0111 2.80423   2
 -21   0  -1 2.25415 2.92482   3
  21   0   1 -8.6494 3.67850   2
  21   0   1 -20.507 7.38012   5
 -22   0  -1 0.75265 4.07052   3
  22   0   1 -1.0307 4.14908   2
  22   0   1 -11.139 5.70988   5
 -23   0  -1 6.75653 3.66240   3
  23   0   1 -21.446 8.73547   5
  23   0   1 0.16779 3.40900   2
 -24   0  -1 -1.6125 3.22571   3
  24   0   1 6.34979 5.14420   2
  24   0   1 -12.937 6.78086   5
  25   0   1 5.88546 5.64167   9
  24  -1  -1 8.28225 5.09474   2
 -24   1   1 5.80381 3.79586   3
  23  -1  -1 -7.2221 6.32987   5
  23  -1  -1 -0.0814 3.10307   2
 -23   1   1 -2.8557 4.57167   3
  22  -1  -1 7.93288 3.49410   2
  22  -1  -1 -2.0207 6.03041   5
 -22   1   1 6.80785 3.56581   3
  21  -1  -1 18.4172 9.15698   5
  21  -1  -1 26.6604 5.20871   2
 -21   1   1 18.3606 5.18877   3
  20  -1  -1 -2.2380 5.23981   5
  20  -1  -1 8.50741 4.11327   2
 -20   1   1 -1.5272 3.84579   3
  19  -1  -1 11.2317 4.21848   2
  19  -1  -1 8.30884 5.64655   5
 -19   1   1 6.38686 2.31701   2
 -19   1   1 6.81395 3.12597   3
  18  -1  -1 8.09741 7.07242   5
  18  -1  -1 24.0352 3.81690   2
 -18   1   1 20.4807 4.53160   3
 -18   1   1 11.1908 3.14614   2
  17  -1  -1 7.12530 3.03819   2
  17  -1  -1 8.50890 6.46871   5
 -17   1   1 14.1398 3.22737   2
 -17   1   1 17.8380 3.50610   3
  16  -1  -1 86.9459 6.89014   2
  16  -1  -1 89.4765 9.83323   5
 -16   1   1 74.9460 6.79102   3
 -16   1   1 84.9978 5.83113   2
  15  -1  -1 18.8726 5.02651   5
  15  -1  -1 15.2813 3.63103   2
 -15   1   1 19.6796 3.27137   3
 -15   1   1 19.9905 3.23771   2
  14  -1  -1 198.509 9.03210   2
  14  -1  -1 179.921 8.70772   2
  14  -1  -1 186.974 13.3488   5
 -14   1   1 207.560 9.19215   3
 -14   1   1 188.048 7.94106   2
  13  -1  -1 44.8679 4.40081   2
  13  -1  -1 42.3082 3.85126   2
  13  -1  -1 46.2086 6.67504   5
 -13   1   1 48.3394 3.59380   2
  12  -1  -1 1.63870 2.87423   5
  12  -1  -1 1.52524 2.30786   2
  12  -1  -1 2.33396 1.98725   2
 -12   1   1 0.42221 1.31436   2
  11  -1  -1 13.1637 2.13839   2
  11  -1  -1 14.6815 2.63693   2
  11  -1  -1 12.8010 3.45973   5
 -11   1   1 11.6894 0.86399   6
 -11   1   1 9.71778 1.83216   2
  10  -1  -1 14.2156 2.30021   2
  10  -1  -1 13.4690 2.52847   2
  10  -1  -1 8.65303 2.97115   5
 -10   1   1 10.6507 1.77559   2
 -10   1   1 8.49283 0.70009   6
   9  -1  -1 1.26601 2.20232   5
   9  -1  -1 1.62681 1.60176   2
   9  -1  -1 2.04649 1.88449   2
  -9   1   1 1.23279 0.45384   6
  -9   1   1 1.59790 1.32093   2
  -9   1   1 0.51449 1.03600   2
   8  -1  -1 10.0682 0.82611   6
   8  -1  -1 11.9968 1.75307   2
   8  -1  -1 9.68237 1.76404   2
   8  -1  -1 8.74580 2.42762   5
   8  -1  -1 10.6556 1.55438   7
  -8   1   1 10.0924 1.48589   2
  -8   1   1 9.24535 0.75337   6
  -8   1   1 9.10673 1.46727   2
   7  -1  -1 58.3221 3.30195   2
   7  -1  -1 50.0981 1.85721   6
   7  -1  -1 51.9105 3.07564   2
   7  -1  -1 47.5695 2.41787   7
   7  -1  -1 53.0224 5.16338   5
  -7   1   1 46.2811 2.94290   2
  -7   1   1 47.0329 2.95532   2
  -7   1   1 48.7587 1.79064   6
   6  -1  -1 155.463 7.11967   5
   6  -1  -1 148.386 4.28378   6
   6  -1  -1 144.065 5.21474   2
   6  -1  -1 135.536 4.85950   7
   6  -1  -1 144.607 5.22373   2
  -6   1   1 141.987 4.22663   6
  -6   1   1 147.076 5.15494   2
  -6   1   1 143.112 5.12202   2
   5  -1  -1 3614.34 95.6706   2
   5  -1  -1 3468.40 94.5144   5
   5  -1  -1 3514.66 92.6757   2
   5  -1  -1 3538.88 93.8440   6
  -5   1   1 3570.73 93.9414   2
  -5   1   1 3551.04 94.0153   2
  -5   1   1 3458.33 93.8359   6
   4  -1  -1 2447.66 65.2954   6
   4  -1  -1 2444.61 64.2761   2
   4  -1  -1 2518.04 64.2547   2
   4  -1  -1 2503.45 65.9210   5
  -4   1   1 2418.64 64.2153   2
  -4   1   1 2372.77 64.1616   2
  -4   1   1 2394.78 65.3737   6
   3  -1  -1 126.106 3.94351   2
   3  -1  -1 122.366 3.56255   6
   3  -1  -1 126.110 3.91606   2
  -3   1   1 119.650 3.55193   6
  -3   1   1 120.146 3.88368   2
  -3   1   1 116.327 3.88833   2
   1  -1  -1 0.12834 0.17733   4
   1  -1  -1 -0.4408 0.19492   6
   1  -1  -1 0.13304 0.23931   2
   1  -1  -1 0.22033 0.24278   2
  -1   1   1 0.02339 0.18369   3
  -1   1   1 0.76780 0.30566   4
  -1   1   1 0.07035 0.20272   2
  -1   1   1 0.11015 0.13587   6
  -1   1   1 -0.1632 0.17801   2
   0  -1  -1 0.15115 0.14301   6
   0  -1  -1 0.16683 0.13120   9
   0  -1  -1 -0.0495 0.11531   2
   0  -1  -1 0.09266 0.14304   2
   0   1   1 0.07381 0.18217   6
   0   1   1 0.01471 0.14635   2
   0   1   1 0.04201 0.10611   2
   0   1   1 0.11163 0.12849   9
   0   1   1 -0.3482 0.16422   4
  -1  -1  -1 -0.1435 0.33432   5
  -1  -1  -1 0.12183 0.13303   9
  -1  -1  -1 0.03226 0.19812   6
  -1  -1  -1 0.03567 0.19216   2
  -1  -1  -1 0.08032 0.22080   2
   1   1   1 -0.2245 0.15555   2
   1   1   1 -0.2324 0.10457   9
   1   1   1 -0.0346 0.39339   5
   1   1   1 0.29610 0.14994   6
   1   1   1 -0.0512 0.21678   2
  -2  -1  -1 2.81975 0.76426   5
  -2  -1  -1 3.55803 0.71613   2
  -2  -1  -1 3.88166 0.56668   2
   2   1   1 3.79525 1.12905   5
   2   1   1 4.48693 0.41106   6
   2   1   1 3.92987 0.64342   2
   2   1   1 1.98645 0.45710   9
   2   1   1 4.28692 0.58163   2
  -3  -1  -1 7.58044 1.02026   2
  -3  -1  -1 5.43673 1.25858   5
  -3  -1  -1 7.79303 0.95431   2
  -3  -1  -1 6.24555 0.50565   6
   3   1   1 6.76222 0.98221   2
   3   1   1 7.33448 1.01028   2
   3   1   1 7.20976 1.38796   5
  -4  -1  -1 533.404 15.6120   2
  -4  -1  -1 564.529 15.5728   2
  -4  -1  -1 564.250 17.0779   5
  -4  -1  -1 557.236 14.7353   6
   4   1   1 546.945 15.6207   2
   4   1   1 575.480 17.2640   5
  -5  -1  -1 407.273 11.1293   6
  -5  -1  -1 409.300 12.2701   2
  -5  -1  -1 426.007 12.2654   2
  -5  -1  -1 421.375 13.9988   5
   5   1   1 412.870 12.2968   2
   5   1   1 426.060 12.3738   2
   5   1   1 426.097 14.0244   5
  -6  -1  -1 268.025 10.6125   5
  -6  -1  -1 269.788 8.69145   2
  -6  -1  -1 272.187 7.31992   6
  -6  -1  -1 266.778 8.65408   2
   6   1   1 268.994 8.67882   2
   6   1   1 275.536 8.92395   2
   6   1   1 285.466 10.7695   5
   6   1   1 260.947 8.13735   7
  -7  -1  -1 85.3283 4.10372   2
  -7  -1  -1 88.7211 4.24984   2
  -7  -1  -1 83.5320 2.53007   6
  -7  -1  -1 80.3284 5.37860   5
   7   1   1 96.7661 4.12334   2
   7   1   1 84.7794 3.43576   7
   7   1   1 89.7574 6.02848   5
   7   1   1 88.6442 4.42911   2
  -8  -1  -1 69.2089 2.09564   6
  -8  -1  -1 65.2926 3.96677   2
  -8  -1  -1 72.6351 4.01060   2
  -8  -1  -1 72.0068 5.99041   5
   8   1   1 79.1579 7.03275   5
   8   1   1 74.9588 4.09958   2
   8   1   1 72.0378 3.93529   2
   8   1   1 70.1955 3.38128   7
  -9  -1  -1 215.651 6.00567   6
  -9  -1  -1 227.524 8.27313   2
   9   1   1 235.921 11.7654   5
   9   1   1 225.380 8.43520   2
   9   1   1 236.954 8.67798   2
 -10  -1  -1 151.065 6.19675   2
  10   1   1 152.072 6.86927   2
  10   1   1 140.356 9.89367   5
  10   1   1 141.676 6.52380   2
 -11  -1  -1 209.411 8.23797   2
  11   1   1 197.484 8.14774   2
  11   1   1 208.357 11.3027   5
  11   1   1 211.140 8.39091   2
 -12  -1  -1 324.201 11.0043   2
  12   1   1 309.996 14.7081   5
  12   1   1 288.850 11.0955   2
  12   1   1 305.857 11.3092   2
 -13  -1  -1 0.47518 2.19181   2
  13   1   1 0.94976 4.97747   5
  13   1   1 6.86613 3.06012   2
 -14  -1  -1 0.36160 1.68766   2
  14   1   1 2.19145 5.56660   5
  14   1   1 -0.7892 1.89328   2
 -15  -1  -1 84.9736 6.04633   2
  15   1   1 99.0236 7.23814   2
  15   1   1 102.973 10.2228   5
 -16  -1  -1 7.75103 3.24380   3
 -16  -1  -1 7.13350 2.34140   2
  16   1   1 6.72883 2.87446   2
  16   1   1 2.34286 6.35799   5
 -17  -1  -1 0.73765 3.26791   3
 -17  -1  -1 1.23420 2.78023   2
  17   1   1 2.01520 3.68384   2
  17   1   1 7.52391 5.16452   5
 -18  -1  -1 1.98262 2.32438   3
 -18  -1  -1 0.63297 1.93775   2
  18   1   1 -1.5895 2.48538   2
  18   1   1 -9.2008 6.35248   5
 -19  -1  -1 3.79762 3.64196   3
 -19  -1  -1 1.83346 3.01872   2
  19   1   1 -4.9177 3.60460   2
  19   1   1 -7.8191 7.28225   5
 -20  -1  -1 5.20396 3.05641   3
 -20  -1  -1 5.01888 3.13791   2
  20   1   1 4.09310 3.23739   2
  20   1   1 -4.1841 5.41738   5
 -21  -1  -1 2.54876 2.90857   3
  21   1   1 7.59991 4.75410   2
  21   1   1 -10.444 7.98672   5
 -22  -1  -1 11.3042 4.55705   3
  22   1   1 -4.6608 6.72626   5
  22   1   1 8.11123 4.87468   2
 -23  -1  -1 -1.2680 2.93153   3
  23   1   1 2.39407 3.54482   2
  23   1   1 -27.024 9.12700   5
 -24  -1  -1 -1.9018 3.04894   3
  24   1   1 22.4046 5.93326   9
  24   1   1 6.00221 5.17981   2
  25   1   1 12.2084 4.27829   9
  24  -2  -1 1.10781 4.54691   2
 -24   2   1 -0.9067 3.38973   3
  23  -2  -1 -8.0620 6.02409   5
  23  -2  -1 5.24520 3.26900   2
 -23   2   1 -3.4355 4.54583   3
  22  -2  -1 4.22243 3.34861   2
  22  -2  -1 -13.053 5.21828   5
 -22   2   1 3.64077 3.36746   3
  21  -2  -1 -10.171 7.56605   5
  21  -2  -1 -2.1316 3.73653   2
 -21   2   1 2.88338 4.23796   3
  20  -2  -1 5.76093 7.99908   5
  20  -2  -1 8.06000 4.10620   2
 -20   2   1 11.8939 3.78453   3
  19  -2  -1 5.03225 3.68524   2
  19  -2  -1 0.42147 4.92917   5
 -19   2   1 -1.5845 3.69979   3
  18  -2  -1 19.2947 4.22989   2
  18  -2  -1 12.9171 5.60077   5
 -18   2   1 19.7776 3.79753   3
 -18   2   1 20.5109 3.01553   2
  17  -2  -1 7.55019 2.85566   2
  17  -2  -1 3.54105 6.22494   5
 -17   2   1 9.81656 2.29023   2
 -17   2   1 9.13691 3.78194   3
  16  -2  -1 30.7401 3.82695   2
  16  -2  -1 22.5223 6.94729   5
 -16   2   1 23.7762 3.90246   3
 -16   2   1 30.0923 3.25340   2
  15  -2  -1 11.0868 2.70965   2
  15  -2  -1 5.71894 5.54637   5
  15  -2  -1 8.62092 2.97900   2
 -15   2   1 13.9359 2.68354   2
 -15   2   1 9.92880 3.51434   3
  14  -2  -1 4.45566 1.79140   2
  14  -2  -1 4.51307 2.19649   2
  14  -2  -1 2.13722 3.52692   5
 -14   2   1 6.39021 2.29406   3
 -14   2   1 -0.3521 1.86628   2
  13  -2  -1 -0.9297 1.83653   2
  13  -2  -1 0.37735 1.72881   2
  13  -2  -1 -2.7707 2.75057   5
 -13   2   1 -1.7882 1.66047   3
 -13   2   1 2.10654 1.76741   2
  12  -2  -1 13.8793 2.33664   2
  12  -2  -1 14.8536 3.85164   5
  12  -2  -1 14.4564 2.55980   2
 -12   2   1 18.4855 3.08275   3
 -12   2   1 20.5367 2.51277   2
  11  -2  -1 0.91422 0.50042   6
  11  -2  -1 1.44426 2.56659   5
  11  -2  -1 0.27953 1.15351   2
  11  -2  -1 -0.3165 1.31444   2
 -11   2   1 -0.7687 1.45268   3
 -11   2   1 0.07175 1.49398   2
  10  -2  -1 12.1789 3.22914   5
  10  -2  -1 16.8901 1.13124   6
  10  -2  -1 16.1165 2.09554   2
  10  -2  -1 14.3919 2.39643   2
 -10   2   1 18.7019 2.35039   3
 -10   2   1 15.3596 2.14959   2
   9  -2  -1 70.6247 4.11347   2
   9  -2  -1 61.4983 3.87309   2
   9  -2  -1 71.4849 6.83770   5
   9  -2  -1 72.2826 2.52289   6
  -9   2   1 70.1147 2.48659   6
  -9   2   1 71.5864 3.82379   2
  -9   2   1 72.3166 3.81345   2
  -9   2   1 68.6845 3.93646   3
   8  -2  -1 193.408 7.08109   2
   8  -2  -1 202.205 9.66069   5
   8  -2  -1 209.290 7.30220   2
   8  -2  -1 207.608 5.94980   6
  -8   2   1 206.489 5.94281   6
  -8   2   1 207.018 7.63298   3
  -8   2   1 203.181 7.07047   2
  -8   2   1 205.964 6.95242   2
   7  -2  -1 0.21653 1.03142   2
   7  -2  -1 -0.1573 0.84803   2
   7  -2  -1 -0.3177 0.54865   6
   7  -2  -1 -0.4973 2.19825   5
  -7   2   1 0.64854 1.11503   3
  -7   2   1 1.27092 0.51264   6
  -7   2   1 -0.8493 0.96055   2
  -7   2   1 -0.2950 0.71413   2
   6  -2  -1 33.0493 1.53615   6
   6  -2  -1 37.2857 2.48173   2
   6  -2  -1 30.9715 2.04230   2
   6  -2  -1 32.0694 3.65672   5
  -6   2   1 34.2769 1.54878   6
  -6   2   1 32.6622 1.95690   2
  -6   2   1 36.2639 2.43840   3
  -6   2   1 36.3692 2.28449   2
   5  -2  -1 2600.76 69.7532   2
   5  -2  -1 2633.05 71.4742   6
   5  -2  -1 2600.13 69.8170   2
   5  -2  -1 2706.39 72.2523   5
  -5   2   1 2699.45 69.7329   2
  -5   2   1 2722.63 70.2310   3
  -5   2   1 2648.15 71.1130   6
  -5   2   1 2612.42 69.6903   2
   4  -2  -1 78.0236 3.01140   2
   4  -2  -1 80.4219 3.03076   2
   4  -2  -1 79.2598 2.63349   6
  -4   2   1 75.3653 2.91120   2
  -4   2   1 78.8612 2.70461   6
  -4   2   1 78.8064 2.84162   2
  -4   2   1 77.6884 3.41327   3
   3  -2  -1 9.75240 1.51131   4
   3  -2  -1 9.32527 0.88943   6
   3  -2  -1 10.1625 0.94019   2
   3  -2  -1 8.65653 0.88538   2
  -3   2   1 10.6941 0.92071   2
  -3   2   1 9.22770 0.87941   6
  -3   2   1 8.92486 1.04917   3
  -3   2   1 10.6114 0.90584   2
   2  -2  -1 9.95914 0.79168   2
   2  -2  -1 10.5657 0.77546   1
   2  -2  -1 9.80609 0.78099   6
   2  -2  -1 10.7371 0.78826   2
   2  -2  -1 11.2049 0.99514   3
   2  -2  -1 10.3159 1.15165   4
  -2   2   1 9.23445 0.71335   2
  -2   2   1 10.6051 0.87164   6
  -2   2   1 10.8546 1.03331   3
  -2   2   1 9.01324 1.17605   4
   1  -2  -1 436.654 11.3249   2
   1  -2  -1 438.821 11.3384   1
   1  -2  -1 425.526 11.5214   6
   1  -2  -1 404.412 11.3328   2
   1  -2  -1 422.886 11.4878   3
  -1   2   1 400.227 11.4755   3
  -1   2   1 430.846 11.7468   4
   0   2   1 34.1709 1.44315   6
  -1  -2  -1 284.176 7.20248   7
  -1  -2  -1 268.430 7.19277   9
  -1  -2  -1 278.639 7.61005   2
  -1  -2  -1 260.559 8.25970   5
  -1  -2  -1 278.988 7.66998   2
  -1  -2  -1 273.408 7.54136   6
   1   2   1 225.809 7.48786   2
   1   2   1 275.344 8.35297   5
  -2  -2  -1 147.791 4.48131   6
  -2  -2  -1 148.560 4.32974   7
  -2  -2  -1 150.882 4.90098   2
  -2  -2  -1 152.135 4.75842   2
  -2  -2  -1 152.894 5.79756   5
  -2  -2  -1 149.113 4.32123   9
   2   2   1 146.072 4.77993   2
   2   2   1 147.106 4.31228   9
   2   2   1 152.810 5.66143   5
   2   2   1 158.802 4.35433   7
   2   2   1 157.908 4.87500   2
  -3  -2  -1 5.35806 1.19906   2
  -3  -2  -1 5.57255 0.67243   7
  -3  -2  -1 4.80396 1.53687   5
  -3  -2  -1 5.22024 1.24852   2
   3   2   1 3.60104 0.80269   9
   3   2   1 5.52671 1.02419   2
   3   2   1 2.04705 2.13758   5
   3   2   1 6.22648 0.67861   7
   3   2   1 3.91444 0.86434   2
  -4  -2  -1 8.15535 1.99303   5
  -4  -2  -1 11.1084 1.45496   2
  -4  -2  -1 8.07670 1.55263   2
   4   2   1 8.36284 0.89794   7
   4   2   1 10.7553 1.48098   2
   4   2   1 8.30471 2.23031   5
   4   2   1 8.99058 1.44896   2
  -5  -2  -1 630.713 18.0564   2
  -5  -2  -1 630.488 17.9475   2
  -5  -2  -1 637.901 19.7374   5
   5   2   1 648.389 18.1419   2
   5   2   1 644.878 19.8036   5
   5   2   1 623.688 17.3510   7
   5   2   1 617.175 17.9918   2
  -6  -2  -1 95.0894 5.56008   5
  -6  -2  -1 90.3080 4.02000   2
  -6  -2  -1 89.7299 4.13310   2
   6   2   1 94.2978 4.57021   2
   6   2   1 90.0058 3.45438   7
   6   2   1 103.672 7.20897   5
   6   2   1 91.5362 4.26913   2
  -7  -2  -1 -0.9100 0.98592   2
  -7  -2  -1 0.89814 0.48671   6
  -7  -2  -1 1.57853 1.72999   5
  -7  -2  -1 0.57657 1.09182   2
   7   2   1 2.37735 1.30470   2
   7   2   1 1.45411 0.77391   7
   7   2   1 0.27973 1.37217   2
   7   2   1 0.15540 3.17791   5
  -8  -2  -1 260.747 9.24089   2
  -8  -2  -1 256.949 7.37298   6
  -8  -2  -1 261.495 8.98902   2
  -8  -2  -1 262.089 11.3877   5
   8   2   1 265.046 11.4944   5
   8   2   1 254.625 8.20246   7
   8   2   1 257.012 9.22374   2
   8   2   1 280.604 9.35089   2
  -9  -2  -1 332.165 9.15425   6
  -9  -2  -1 339.006 11.2623   2
   9   2   1 329.012 11.3038   2
   9   2   1 307.897 11.2419   2
   9   2   1 350.322 14.7153   5
 -10  -2  -1 33.4847 3.01141   2
 -10  -2  -1 33.6839 1.44168   6
  10   2   1 35.0757 3.34547   2
  10   2   1 30.5610 5.39587   5
  10   2   1 33.5096 3.41705   2
 -11  -2  -1 155.438 6.72416   2
 -11  -2  -1 142.274 4.40717   6
 -11  -2  -1 158.749 4.54537   6
  11   2   1 162.042 9.93232   5
  11   2   1 157.687 7.54257   2
 -12  -2  -1 149.074 4.27481   6
 -12  -2  -1 148.487 7.21426   2
  12   2   1 171.063 11.9862   5
  12   2   1 155.081 7.80172   2
 -13  -2  -1 28.5434 3.21869   2
  13   2   1 31.3051 6.53823   5
  13   2   1 24.2532 3.42947   2
 -14  -2  -1 42.2292 4.33260   2
  14   2   1 44.4837 7.45447   5
  14   2   1 41.7478 4.64368   2
 -15  -2  -1 37.5926 3.92624   2
  15   2   1 31.1043 6.37349   5
  15   2   1 31.5036 4.12743   2
 -16  -2  -1 11.6860 3.27096   2
  16   2   1 9.99278 5.26076   5
  16   2   1 6.22062 3.65066   2
 -17  -2  -1 33.7684 4.00299   2
  17   2   1 30.0323 8.39987   5
  17   2   1 26.5417 4.12364   2
 -18  -2  -1 19.2540 4.18704   3
 -18  -2  -1 14.4771 2.99130   2
  18   2   1 7.86475 5.95646   5
  18   2   1 13.4865 4.41820   2
 -19  -2  -1 14.7177 3.85174   2
 -19  -2  -1 7.45831 3.99692   3
  19   2   1 -2.8738 5.41098   5
  19   2   1 14.4013 3.81704   2
 -20  -2  -1 13.3847 3.15220   2
 -20  -2  -1 8.14624 3.02987   3
  20   2   1 -6.9000 8.35929   5
  20   2   1 7.15788 4.47061   2
 -21  -2  -1 1.32625 3.23231   2
 -21  -2  -1 4.74037 3.96677   3
  21   2   1 -5.4576 6.02697   5
  21   2   1 1.92032 3.30555   2
 -22  -2  -1 4.10932 4.11286   3
  22   2   1 4.00597 4.98314   2
  22   2   1 -19.266 8.30655   5
 -23  -2  -1 0.84529 2.99077   3
  23   2   1 1.10543 4.60631   9
  23   2   1 3.79390 3.77978   2
  23   2   1 -15.062 6.36479   5
 -24  -2  -1 2.41114 3.32741   3
  24   2   1 6.40383 5.59361   2
  24   2   1 5.73050 3.98070   9
  24  -3  -1 -2.6152 4.50864   2
 -24   3   1 5.20790 5.30131   3
  23  -3  -1 -15.803 5.69067   5
  23  -3  -1 5.91180 3.46566   2
 -23   3   1 5.12265 5.18960   3
  22  -3  -1 26.5612 4.64288   2
  22  -3  -1 13.6425 7.18339   5
 -22   3   1 33.9531 6.10284   3
  21  -3  -1 -9.4429 7.37691   5
  21  -3  -1 -1.7136 3.47361   2
 -21   3   1 2.52086 3.29062   3
  20  -3  -1 5.62410 4.01766   2
  20  -3  -1 9.83395 7.83196   5
 -20   3   1 13.0801 5.03331   3
  19  -3  -1 14.0137 7.77700   5
  19  -3  -1 13.9076 4.13095   2
 -19   3   1 21.6666 4.16254   3
  18  -3  -1 -0.3581 4.45650   5
  18  -3  -1 5.22735 3.45279   2
 -18   3   1 2.84694 3.70601   3
  17  -3  -1 7.94449 3.57417   2
  17  -3  -1 9.46453 5.03759   5
 -17   3   1 10.5349 2.54371   2
 -17   3   1 14.4045 3.41769   3
  16  -3  -1 28.9774 6.24269   5
  16  -3  -1 33.4969 4.33859   2
 -16   3   1 29.8876 4.99512   3
 -16   3   1 28.9520 3.03556   2
  15  -3  -1 28.4843 5.58812   5
  15  -3  -1 27.2151 3.96288   2
  15  -3  -1 32.8714 3.91879   2
 -15   3   1 31.4738 4.70018   3
 -15   3   1 28.9626 2.97477   2
  14  -3  -1 12.5880 2.77182   2
  14  -3  -1 10.7749 2.90777   2
  14  -3  -1 17.6449 4.61670   5
 -14   3   1 12.9953 2.37052   2
 -14   3   1 14.5048 2.92877   3
  13  -3  -1 3.24948 1.48157   2
  13  -3  -1 0.90333 2.93277   5
  13  -3  -1 1.78385 0.63363   6
  13  -3  -1 3.69191 2.30008   2
 -13   3   1 -0.3584 1.83604   3
 -13   3   1 1.72820 1.55059   2
  12  -3  -1 22.5444 2.95610   2
  12  -3  -1 19.2191 1.36175   6
  12  -3  -1 14.6845 3.84085   5
  12  -3  -1 24.8614 2.85761   2
 -12   3   1 19.6583 2.35061   2
 -12   3   1 13.3673 3.03575   3
  11  -3  -1 96.5303 7.73345   5
  11  -3  -1 105.700 5.28300   2
  11  -3  -1 98.9801 3.34345   6
  11  -3  -1 102.457 5.13240   2
 -11   3   1 98.8703 5.79341   3
 -11   3   1 91.6967 4.56290   2
  10  -3  -1 8.28732 3.57290   5
  10  -3  -1 11.5342 1.07816   6
  10  -3  -1 9.21736 1.88284   2
  10  -3  -1 8.14074 2.02882   2
 -10   3   1 12.1672 2.51485   3
 -10   3   1 11.9237 1.78672   2
   9  -3  -1 21.3325 1.49818   6
   9  -3  -1 23.3977 2.43306   2
   9  -3  -1 22.3538 2.32185   2
   9  -3  -1 15.4918 3.86680   5
  -9   3   1 16.0591 2.00378   2
  -9   3   1 18.1699 1.95092   2
  -9   3   1 23.7907 2.94511   3
   8  -3  -1 185.289 6.47914   2
   8  -3  -1 179.874 9.11726   5
   8  -3  -1 178.937 6.44780   2
   8  -3  -1 180.403 5.44455   6
  -8   3   1 173.690 6.10059   2
  -8   3   1 177.019 6.84572   3
  -8   3   1 168.949 6.14992   2
   7  -3  -1 80.9362 3.41063   2
   7  -3  -1 78.9308 2.85472   6
   7  -3  -1 77.2267 3.53276   2
   7  -3  -1 79.3073 5.62553   5
  -7   3   1 75.3567 3.34187   2
  -7   3   1 77.4254 3.28210   2
  -7   3   1 72.8277 3.82075   3
   6  -3  -1 188.274 6.36607   2
   6  -3  -1 196.921 5.95472   6
   6  -3  -1 207.085 6.36387   2
  -6   3   1 195.738 6.23269   2
  -6   3   1 205.372 6.24170   2
  -6   3   1 192.259 6.89994   3
   5  -3  -1 3.39864 1.30704   4
   5  -3  -1 0.56071 0.75447   6
   5  -3  -1 0.51528 0.53315   2
   5  -3  -1 2.23880 0.87989   2
  -5   3   1 -0.7935 0.69726   6
  -5   3   1 1.17616 0.67167   2
  -5   3   1 0.48041 1.00798   3
  -5   3   1 1.42030 0.55498   2
   4  -3  -1 41.5427 1.91402   2
   4  -3  -1 44.5617 1.97541   2
   4  -3  -1 44.2067 2.74719   4
   4  -3  -1 42.1364 1.86968   6
   4  -3  -1 40.6813 2.51411   3
  -4   3   1 40.8780 2.00867   6
  -4   3   1 41.7740 1.78793   2
  -4   3   1 39.0328 2.59791   3
   3  -3  -1 91.0216 4.11786   4
   3  -3  -1 93.3629 3.00201   2
   3  -3  -1 88.6575 3.21840   1
   3  -3  -1 95.2829 3.33639   6
   3  -3  -1 89.4463 3.00969   2
   3  -3  -1 93.6490 3.64538   3
  -3   3   1 86.4926 4.23517   4
  -3   3   1 89.1293 3.50540   3
   2  -3  -1 195.830 5.78480   1
   2  -3  -1 197.956 6.35921   4
   2  -3  -1 197.365 6.04701   3
   2  -3  -1 199.360 6.00239   6
   2  -3  -1 193.718 5.56855   2
  -2   3   1 194.715 5.80803   1
  -2   3   1 198.343 6.07049   3
  -2   3   1 200.750 6.58689   4
  -2   3   1 193.249 5.43720   2
   1  -3  -1 32.3266 1.90457   4
   1  -3  -1 32.7002 1.85107   6
   1  -3  -1 32.7190 1.60386   3
   1  -3  -1 34.9854 1.39054   2
   1  -3  -1 32.5643 1.53860   1
   1  -3  -1 34.3046 1.45199   2
  -1   3   1 32.7472 1.31693   2
  -1   3   1 33.5331 1.46343   1
  -1   3   1 34.9441 1.78908   3
  -1   3   1 34.5251 2.36163   4
   0  -3  -1 1319.94 33.3855   2
   0  -3  -1 1255.14 33.4092   3
   0  -3  -1 1268.14 33.6019   6
   0  -3  -1 1271.28 33.4359   2
   0  -3  -1 1243.06 33.9683   7
   0   3   1 1267.14 33.3513   2
   0   3   1 1298.50 33.8028   4
   0   3   1 1211.19 34.0854   7
   0   3   1 1260.44 33.4156   2
   0   3   1 1257.08 34.0044   1
  -1  -3  -1 1414.39 38.3270   9
  -1  -3  -1 1409.88 38.9066   5
  -1  -3  -1 1454.83 37.9707   2
  -1  -3  -1 1494.52 37.9020   2
  -1  -3  -1 1466.74 38.4726   7
   1   3   1 1391.54 38.3458   7
   1   3   1 1396.07 37.8481   2
   1   3   1 1420.53 37.9435   2
   1   3   1 1438.41 37.9420   9
  -2  -3  -1 6.18889 1.58084   5
  -2  -3  -1 7.16463 1.21344   2
  -2  -3  -1 6.04534 0.70365   7
  -2  -3  -1 5.07068 0.60158   9
  -2  -3  -1 5.00892 1.00457   2
   2   3   1 5.84914 1.62317   5
   2   3   1 6.04818 1.02818   2
   2   3   1 7.02590 1.17644   2
   2   3   1 5.56193 0.59283   9
   2   3   1 6.11694 0.58568   7
  -3  -3  -1 6.09290 1.22894   2
  -3  -3  -1 5.76075 1.10088   2
  -3  -3  -1 6.75984 0.77441   7
  -3  -3  -1 4.65758 2.53339   5
   3   3   1 7.22925 1.32162   2
   3   3   1 6.82454 2.11554   5
   3   3   1 6.29145 0.81061   9
   3   3   1 7.59670 1.14951   2
   3   3   1 10.1829 0.96855   7
  -4  -3  -1 58.5379 3.20374   2
  -4  -3  -1 64.5972 4.50914   5
  -4  -3  -1 62.2451 3.40110   2
  -4  -3  -1 60.8204 2.42378   7
   4   3   1 61.1177 2.46894   9
   4   3   1 71.6208 3.65335   2
   4   3   1 61.8640 2.39057   7
   4   3   1 60.9073 3.20142   2
   4   3   1 66.1794 5.07440   5
  -5  -3  -1 42.7825 3.17236   2
  -5  -3  -1 48.1660 2.18515   7
  -5  -3  -1 46.0834 2.73467   2
  -5  -3  -1 45.3179 4.15121   5
   5   3   1 47.2899 2.28075   7
   5   3   1 42.6213 2.93923   2
   5   3   1 45.2407 2.92652   2
   5   3   1 45.0579 4.84933   5
  -6  -3  -1 1192.80 34.9581   5
  -6  -3  -1 1160.23 33.0220   2
  -6  -3  -1 1212.50 32.9883   2
   6   3   1 1169.39 33.0199   2
   6   3   1 1248.60 35.4831   5
   6   3   1 1181.38 32.0955   7
   6   3   1 1210.11 33.1968   2
  -7  -3  -1 16.2179 2.80016   5
  -7  -3  -1 10.6603 1.73803   2
  -7  -3  -1 15.5457 2.34497   2
   7   3   1 15.5268 3.19475   5
   7   3   1 18.0127 2.29555   2
   7   3   1 12.4680 1.84074   2
   7   3   1 13.0073 1.56225   7
  -8  -3  -1 181.534 7.01204   2
  -8  -3  -1 173.535 7.14956   2
  -8  -3  -1 181.526 8.91531   5
   8   3   1 197.720 7.39983   2
   8   3   1 176.188 6.12794   7
   8   3   1 175.726 7.27546   2
   8   3   1 186.755 9.58993   5
  -9  -3  -1 539.515 16.6227   2
  -9  -3  -1 522.064 14.6552   6
   9   3   1 519.879 16.7328   2
   9   3   1 534.495 16.7622   2
   9   3   1 550.118 20.0836   5
 -10  -3  -1 160.121 6.98833   2
  10   3   1 146.888 9.49555   5
  10   3   1 149.558 6.87691   2
 -11  -3  -1 28.0367 2.98656   2
 -11  -3  -1 26.5288 1.58755   6
  11   3   1 25.5322 5.76230   5
  11   3   1 30.4989 3.33091   2
 -12  -3  -1 12.5815 1.05094   6
 -12  -3  -1 12.0348 2.92408   2
  12   3   1 9.60080 5.47917   5
  12   3   1 16.3004 3.41444   2
 -13  -3  -1 -1.2475 1.62879   2
 -13  -3  -1 1.99891 0.60875   6
 -13  -3  -1 2.14666 0.62929   6
  13   3   1 2.69097 5.58790   5
  13   3   1 6.31593 3.11209   2
 -14  -3  -1 0.13583 0.47708   6
 -14  -3  -1 -2.3832 2.36053   2
 -14  -3  -1 0.64882 0.44329   6
  14   3   1 -1.5868 2.13685   2
  14   3   1 4.91534 5.93940   5
 -15  -3  -1 22.3723 3.27854   2
  15   3   1 21.2346 4.33009   2
  15   3   1 18.0266 7.12458   5
 -16  -3  -1 12.6320 3.50465   2
  16   3   1 12.9973 4.29084   2
  16   3   1 16.5027 5.89685   5
 -17  -3  -1 2.06028 2.19842   2
  17   3   1 -0.4771 4.86962   5
  17   3   1 0.76269 2.70206   2
 -18  -3  -1 2.73372 3.30908   2
  18   3   1 -3.2226 7.30939   5
  18   3   1 4.07237 4.18709   2
 -19  -3  -1 6.26166 2.82146   2
  19   3   1 7.99742 3.64195   2
  19   3   1 8.08962 8.33046   5
 -20  -3  -1 20.3908 3.87608   3
 -20  -3  -1 21.4769 4.55173   2
  20   3   1 19.7098 5.55724   2
  20   3   1 9.30149 6.81966   5
 -21  -3  -1 8.88596 3.82989   2
 -21  -3  -1 5.23160 4.04400   3
  21   3   1 -14.190 8.74761   5
  21   3   1 5.66065 3.98718   2
 -22  -3  -1 16.7416 4.86848   3
  22   3   1 8.40364 5.48609   2
  22   3   1 3.99782 4.50562   9
  22   3   1 -13.369 9.47124   5
 -23  -3  -1 0.56684 3.15098   3
  23   3   1 2.65983 3.28824   9
  23   3   1 5.69568 5.41448   2
  23   3   1 -15.336 6.37002   5
 -24  -3  -1 0.95140 3.20053   3
  24   3   1 -2.4994 3.70545   2
  24   3   1 8.08466 4.97839   9
  25   3   1 13.5387 5.38342   9
  24  -4  -1 15.9828 4.30021   2
  24  -4  -1 -25.175 9.44997   5
 -24   4   1 20.1114 6.48600   3
  23  -4  -1 -1.5570 2.70823   2
  23  -4  -1 -9.9461 5.95087   5
 -23   4   1 4.78682 4.08857   3
  22  -4  -1 7.19234 4.21332   2
  22  -4  -1 -4.3724 5.78396   5
 -22   4   1 1.19819 4.95915   3
  21  -4  -1 -8.3070 7.23644   5
  21  -4  -1 3.53726 3.96186   2
 -21   4   1 9.54256 3.91767   3
  20  -4  -1 4.35423 3.69867   2
  20  -4  -1 5.87179 7.41208   5
 -20   4   1 2.38579 4.50678   3
  19  -4  -1 -4.0998 6.38471   5
  19  -4  -1 8.22283 3.62633   2
 -19   4   1 0.32750 3.90288   3
  18  -4  -1 1.26282 3.09518   2
  18  -4  -1 -2.6287 5.92849   5
 -18   4   1 1.77937 2.62618   3
  17  -4  -1 8.42330 3.41516   2
  17  -4  -1 8.86249 4.80099   5
 -17   4   1 13.3556 4.14989   3
 -17   4   1 11.6649 2.50181   2
  16  -4  -1 27.3624 3.92485   2
  16  -4  -1 19.4985 5.31171   5
 -16   4   1 20.8638 2.49084   2
 -16   4   1 16.7908 4.46658   3
  15  -4  -1 1.89394 3.47850   5
  15  -4  -1 5.83082 2.78031   2
  15  -4  -1 0.20214 1.56030   2
  15  -4  -1 2.12889 0.68070   6
 -15   4   1 0.88139 1.57379   2
 -15   4   1 1.02725 2.39202   3
  14  -4  -1 34.3264 5.73840   5
  14  -4  -1 44.7761 4.16377   2
  14  -4  -1 44.0624 4.03692   2
  14  -4  -1 38.9755 1.94431   6
 -14   4   1 39.6775 3.29043   2
 -14   4   1 38.8926 4.26870   3
  13  -4  -1 2.80146 4.34874   5
  13  -4  -1 5.13253 2.30895   2
  13  -4  -1 -2.4457 1.58048   2
  13  -4  -1 0.48112 0.70873   6
 -13   4   1 2.22114 1.45512   2
 -13   4   1 -0.2990 1.85163   3
  12  -4  -1 18.2244 5.01397   5
  12  -4  -1 21.2617 1.57183   6
  12  -4  -1 18.5132 2.41119   2
  12  -4  -1 19.0847 2.54897   2
 -12   4   1 14.8103 2.71521   3
 -12   4   1 19.8353 2.19253   2
  11  -4  -1 52.5388 3.66829   2
  11  -4  -1 57.6375 6.69131   5
  11  -4  -1 57.8183 2.56993   6
  11  -4  -1 61.4902 3.99822   2
 -11   4   1 59.4916 3.31517   2
 -11   4   1 57.3600 4.29556   3
  10  -4  -1 16.6284 1.40739   6
  10  -4  -1 13.0229 1.83180   2
  10  -4  -1 14.7613 2.04922   2
  10  -4  -1 15.1128 3.57968   5
 -10   4   1 14.7995 1.76450   2
 -10   4   1 14.3596 2.42869   3
   9  -4  -1 6.08049 1.67359   2
   9  -4  -1 7.71945 3.47842   5
   9  -4  -1 9.41715 1.15586   6
   9  -4  -1 5.94043 1.50464   2
  -9   4   1 7.74692 1.45103   2
  -9   4   1 7.30322 1.32729   2
  -9   4   1 5.02859 2.34672   3
   8  -4  -1 109.559 4.54389   2
   8  -4  -1 112.233 7.96510   5
   8  -4  -1 111.285 4.00485   6
   8  -4  -1 117.653 4.64875   2
  -8   4   1 111.679 4.18807   2
  -8   4   1 117.898 4.35669   2
  -8   4   1 113.178 5.24571   3
   7  -4  -1 88.3393 3.58905   2
   7  -4  -1 91.3775 3.73102   2
   7  -4  -1 90.6695 3.34315   6
  -7   4   1 94.6865 4.75625   3
  -7   4   1 94.6662 3.53599   2
  -7   4   1 88.0419 3.38416   2
   6  -4  -1 48.0233 2.36557   2
   6  -4  -1 42.9945 2.25141   2
   6  -4  -1 49.9635 2.34666   6
   6  -4  -1 47.2340 3.30044   4
  -6   4   1 50.7941 3.34238   3
  -6   4   1 44.0482 2.09421   2
   5  -4  -1 599.382 17.6659   4
   5  -4  -1 558.914 16.6752   1
   5  -4  -1 600.126 16.4426   6
   5  -4  -1 609.302 16.2709   2
   5  -4  -1 585.544 16.2711   2
   5  -4  -1 581.648 17.0516   3
  -5   4   1 601.198 16.0355   2
  -5   4   1 608.737 17.2161   3
   4  -4  -1 562.681 16.7732   4
   4  -4  -1 574.073 15.9436   6
   4  -4  -1 555.149 16.0191   1
   4  -4  -1 586.265 15.5864   2
   4  -4  -1 565.696 16.3750   3
   4  -4  -1 599.254 15.5877   2
  -4   4   1 585.349 17.0249   4
  -4   4   1 570.805 15.2822   2
  -4   4   1 564.153 16.4343   3
   3  -4  -1 7.40758 0.70605   2
   3  -4  -1 8.04745 0.74192   2
   3  -4  -1 8.55617 1.05347   6
   3  -4  -1 6.04802 1.39171   4
   3  -4  -1 7.42615 1.15016   3
   3  -4  -1 9.48329 1.27737   1
  -3   4   1 5.32914 1.42652   4
  -3   4   1 7.13480 0.55488   2
  -3   4   1 6.71240 1.01510   1
  -3   4   1 8.18089 1.27400   3
   2  -4  -1 24.3495 1.94373   6
   2  -4  -1 21.7157 2.27592   4
   2  -4  -1 24.5000 1.48995   1
   2  -4  -1 26.6236 1.21710   2
   2  -4  -1 23.8128 1.31772   2
   2  -4  -1 23.1278 1.98664   3
  -2   4   1 24.9691 1.54993   1
  -2   4   1 24.3403 1.79406   3
  -2   4   1 25.0849 1.09973   2
  -2   4   1 24.9653 2.13062   4
   1  -4  -1 187.817 6.20648   4
   1  -4  -1 183.483 5.22326   7
   1  -4  -1 184.118 5.78413   3
   1  -4  -1 186.528 5.49970   1
   1  -4  -1 176.402 5.82494   6
   1  -4  -1 185.523 5.34246   2
   1  -4  -1 187.652 5.45472   2
  -1   4   1 187.240 5.90778   3
  -1   4   1 187.597 5.32307   2
  -1   4   1 182.812 6.26985   4
  -1   4   1 166.570 5.52249   2
  -1   4   1 183.722 5.53890   1
   0  -4  -1 211.492 6.16727   2
   0  -4  -1 201.060 6.21754   2
   0  -4  -1 205.725 5.77951   7
   0  -4  -1 203.583 6.29898   3
   0   4   1 206.094 6.80482   4
   0   4   1 209.693 6.17683   2
   0   4   1 205.236 5.82170   7
   0   4   1 212.546 6.26832   2
   0   4   1 218.904 6.15540   1
  -1  -4  -1 25.6795 1.08406   7
  -1  -4  -1 21.2395 1.63830   2
  -1  -4  -1 22.9932 0.98808   9
  -1  -4  -1 21.6772 1.74824   2
  -1  -4  -1 23.9161 2.77552   5
   1   4   1 22.9942 1.64938   2
   1   4   1 24.1429 1.17788   7
   1   4   1 23.8060 1.69182   2
  -2  -4  -1 550.206 15.2187   2
  -2  -4  -1 526.563 15.2783   2
  -2  -4  -1 521.091 14.2024   9
  -2  -4  -1 545.905 14.5144   7
  -2  -4  -1 545.624 16.6320   5
   2   4   1 537.861 15.2433   2
   2   4   1 525.252 15.1414   2
   2   4   1 548.540 14.5025   7
   2   4   1 544.855 16.5193   5
   2   4   1 543.372 14.3747   9
  -3  -4  -1 2.34109 0.73176   7
  -3  -4  -1 -0.6860 1.88422   5
  -3  -4  -1 1.68159 0.84525   2
  -3  -4  -1 1.68338 1.40038   2
   3   4   1 2.16056 1.15061   2
   3   4   1 -0.1857 2.63333   5
   3   4   1 2.32201 0.55971   7
   3   4   1 2.58999 1.40103   2
   3   4   1 2.44777 0.54470   9
  -4  -4  -1 0.46677 1.19647   2
  -4  -4  -1 -0.9321 1.37942   2
  -4  -4  -1 1.74525 0.81416   7
  -4  -4  -1 1.70556 2.04849   5
   4   4   1 1.57143 1.61809   2
   4   4   1 1.28170 0.71792   9
   4   4   1 1.03996 0.55047   7
   4   4   1 2.97902 3.08620   5
   4   4   1 1.13290 1.22187   2
  -5  -4  -1 166.489 6.01418   2
  -5  -4  -1 157.561 8.08672   5
  -5  -4  -1 163.984 5.22054   7
  -5  -4  -1 158.203 6.04434   2
   5   4   1 161.653 6.35781   2
   5   4   1 171.336 8.92208   5
   5   4   1 162.356 5.13372   7
   5   4   1 153.035 5.02036   9
   5   4   1 153.565 6.06686   2
  -6  -4  -1 368.503 11.5007   2
  -6  -4  -1 349.820 11.5187   2
  -6  -4  -1 354.348 13.1488   5
  -6  -4  -1 367.152 10.6211   7
   6   4   1 361.475 13.6724   5
   6   4   1 357.763 11.6228   2
   6   4   1 365.627 10.5636   7
   6   4   1 361.838 11.7555   2
  -7  -4  -1 100.923 4.76876   2
  -7  -4  -1 101.210 4.19564   7
  -7  -4  -1 102.567 4.91890   2
  -7  -4  -1 101.114 7.07809   5
   7   4   1 101.324 4.07470   7
   7   4   1 104.951 4.88181   2
   7   4   1 108.408 8.49020   5
   7   4   1 102.618 5.01189   2
  -8  -4  -1 21.8961 4.02326   5
  -8  -4  -1 24.5793 2.60159   2
   8   4   1 21.0713 2.54331   2
   8   4   1 24.4336 1.93524   7
   8   4   1 32.7837 5.24175   5
   8   4   1 26.4585 2.80622   2
  -9  -4  -1 133.841 6.50044   2
   9   4   1 153.329 10.5033   5
   9   4   1 138.306 6.48155   2
 -10  -4  -1 196.521 8.12425   2
 -10  -4  -1 185.771 6.07122   6
  10   4   1 191.007 8.10228   2
  10   4   1 192.312 12.2345   5
 -11  -4  -1 40.5411 3.65337   2
  11   4   1 38.0868 3.80192   2
  11   4   1 38.8399 5.61537   5
 -12  -4  -1 2.27798 0.94276   6
 -12  -4  -1 0.54471 2.32312   2
  12   4   1 0.88991 3.84564   5
  12   4   1 3.09427 2.28267   2
 -13  -4  -1 8.43621 1.17254   6
 -13  -4  -1 9.74011 2.54558   2
  13   4   1 9.45651 6.28129   5
  13   4   1 11.2626 2.89579   2
 -14  -4  -1 15.2451 1.31339   6
 -14  -4  -1 17.4157 3.56211   2
  14   4   1 17.1464 7.05412   5
  14   4   1 17.8526 4.25715   2
 -15  -4  -1 -2.9503 1.89212   2
 -15  -4  -1 0.55757 0.67608   6
 -15  -4  -1 0.78003 0.66887   6
  15   4   1 1.60281 6.74980   5
  15   4   1 -3.6006 2.64353   2
 -16  -4  -1 5.99525 3.53477   2
 -16  -4  -1 7.49717 0.79643   6
  16   4   1 9.63459 3.20823   2
  16   4   1 4.25692 7.30121   5
 -17  -4  -1 38.8692 4.53719   2
  17   4   1 30.2066 7.26246   5
  17   4   1 42.7515 6.03810   2
 -18  -4  -1 -1.7807 3.18021   2
  18   4   1 -2.5192 5.31406   5
  18   4   1 4.65677 3.22213   2
 -19  -4  -1 1.73355 2.53789   2
  19   4   1 6.97504 4.76802   2
  19   4   1 2.46777 6.02143   5
 -20  -4  -1 36.7337 5.41316   2
  20   4   1 34.8739 5.40583   2
  20   4   1 28.3082 10.1272   5
 -21  -4  -1 -1.0111 3.76982   3
 -21  -4  -1 6.35037 4.08109   2
  21   4   1 12.6259 4.49307   9
  21   4   1 -8.1109 4.66384   2
  21   4   1 -16.760 8.40866   5
 -22  -4  -1 24.0076 5.19542   3
 -22  -4  -1 15.3809 3.78362   2
  22   4   1 27.8716 5.28531   9
  22   4   1 21.3832 5.04849   2
  22   4   1 14.9656 8.24230   5
 -23  -4  -1 11.5741 3.80126   3
  23   4   1 -5.2284 10.4950   5
  23   4   1 16.5095 5.25041   9
  23   4   1 13.9642 6.11081   2
 -24  -4  -1 3.27023 3.32007   3
  24   4   1 0.45077 7.77322   5
  24   4   1 2.72666 3.93879   2
  24   4   1 19.6236 5.33057   9
  24  -5  -1 -13.034 7.06988   5
  24  -5  -1 -1.3826 4.25417   2
 -24   5   1 3.59705 5.78509   3
  23  -5  -1 0.78656 6.07757   5
  23  -5  -1 -1.6277 3.86067   2
 -23   5   1 -0.3812 3.81230   3
  22  -5  -1 1.73012 3.83649   2
  22  -5  -1 -0.7419 5.64482   5
 -22   5   1 2.12035 5.21545   3
  21  -5  -1 16.8765 4.46189   2
  21  -5  -1 1.22335 7.64508   5
 -21   5   1 -2.3786 4.72432   3
  20  -5  -1 19.0756 4.42023   2
  20  -5  -1 13.8005 7.60080   5
 -20   5   1 17.1944 4.17935   3
  19  -5  -1 -1.0135 6.29954   5
  19  -5  -1 3.32734 3.27434   2
 -19   5   1 10.7993 4.59459   3
  18  -5  -1 2.04078 2.94522   2
  18  -5  -1 0.37716 5.92611   5
 -18   5   1 3.18176 3.86788   3
  17  -5  -1 0.78260 2.83738   2
  17  -5  -1 -4.3400 5.45777   5
 -17   5   1 0.46334 2.59838   3
  16  -5  -1 42.3441 4.46912   2
  16  -5  -1 38.5448 7.56432   5
 -16   5   1 39.9346 3.39546   2
 -16   5   1 45.2524 5.02626   3
  15  -5  -1 9.89652 2.79696   2
  15  -5  -1 2.05807 5.02192   5
  15  -5  -1 6.69818 1.11361   6
 -15   5   1 6.25680 2.84469   3
 -15   5   1 7.83178 1.83060   2
  14  -5  -1 0.83963 0.91678   6
  14  -5  -1 0.36054 2.10595   2
  14  -5  -1 2.29420 1.96002   2
  14  -5  -1 2.99565 4.61833   5
 -14   5   1 3.72973 1.49104   2
 -14   5   1 -0.2572 2.15692   3
  13  -5  -1 -1.9672 4.22677   5
  13  -5  -1 -0.3736 1.93839   2
  13  -5  -1 4.51746 0.97867   6
  13  -5  -1 1.31780 1.62625   2
 -13   5   1 3.87933 1.32767   2
 -13   5   1 2.59030 2.28770   3
  12  -5  -1 11.4348 1.41021   6
  12  -5  -1 8.28535 2.17611   2
  12  -5  -1 7.09577 3.31244   5
  12  -5  -1 11.6700 2.16260   2
 -12   5   1 8.84193 1.52845   2
 -12   5   1 7.55721 2.34856   3
  11  -5  -1 54.0400 3.66758   2
  11  -5  -1 43.9152 5.66423   5
  11  -5  -1 51.8537 3.43155   2
  11  -5  -1 57.5445 2.63853   6
 -11   5   1 47.0742 2.74608   2
 -11   5   1 47.1938 4.13508   3
  10  -5  -1 4.00111 1.10942   6
  10  -5  -1 6.21656 1.68919   2
  10  -5  -1 3.42344 1.43133   2
  10  -5  -1 4.40242 3.57325   5
 -10   5   1 5.48333 1.09901   2
 -10   5   1 6.39147 2.61536   3
   9  -5  -1 18.2194 1.92446   2
   9  -5  -1 16.1717 1.61021   6
   9  -5  -1 20.3818 2.06815   2
   9  -5  -1 14.9055 3.39763   5
  -9   5   1 16.7723 1.50347   2
  -9   5   1 16.4102 2.55162   3
  -9   5   1 15.9303 1.59818   2
   8  -5  -1 166.088 5.57914   6
   8  -5  -1 162.239 5.72449   2
   8  -5  -1 165.935 5.74158   2
  -8   5   1 165.282 7.07067   3
  -8   5   1 155.270 5.28538   2
   7  -5  -1 9.96885 1.22766   6
   7  -5  -1 7.75194 1.30366   2
   7  -5  -1 7.64255 1.22281   2
  -7   5   1 7.78365 2.29472   3
  -7   5   1 8.91084 1.06415   2
   6  -5  -1 51.5848 3.36276   3
   6  -5  -1 49.6544 2.40863   2
   6  -5  -1 47.9432 2.44140   6
   6  -5  -1 46.0086 2.69316   1
   6  -5  -1 48.5602 2.24365   2
  -6   5   1 47.3618 1.87011   2
  -6   5   1 50.4053 3.63325   3
   5  -5  -1 32.0263 2.83440   4
   5  -5  -1 30.6821 1.68956   2
   5  -5  -1 35.0950 1.71148   2
   5  -5  -1 35.4843 2.78230   3
   5  -5  -1 31.1902 1.97595   6
   5  -5  -1 33.8987 2.42754   1
  -5   5   1 28.6779 1.39011   2
  -5   5   1 32.5617 3.20309   4
  -5   5   1 32.8168 1.26740   2
  -5   5   1 35.9150 3.03901   3
   4  -5  -1 553.147 14.4613   2
   4  -5  -1 522.138 14.4063   2
   4  -5  -1 525.108 15.4928   3
   4  -5  -1 553.149 15.2040   6
   4  -5  -1 533.926 16.0391   4
   4  -5  -1 525.290 15.0769   1
  -4   5   1 535.931 14.0298   2
  -4   5   1 507.108 15.1203   1
  -4   5   1 542.667 16.1260   4
  -4   5   1 520.128 14.0847   2
  -4   5   1 533.062 15.6354   3
   3  -5  -1 11.9703 1.44447   1
   3  -5  -1 12.0016 1.00376   2
   3  -5  -1 11.0265 0.85216   2
   3  -5  -1 10.8584 1.51845   6
   3  -5  -1 11.7415 1.66750   3
   3  -5  -1 11.7772 1.76402   4
  -3   5   1 11.6836 1.31556   1
  -3   5   1 8.17257 1.67424   4
  -3   5   1 11.5618 0.64204   2
  -3   5   1 10.7947 1.77376   3
   2  -5  -1 72.2865 3.35160   3
   2  -5  -1 71.2969 2.47027   2
   2  -5  -1 72.0052 2.60519   2
   2  -5  -1 71.3297 3.59043   4
   2  -5  -1 74.0925 3.00203   1
   2  -5  -1 66.9970 3.25640   6
  -2   5   1 71.3509 4.09804   4
  -2   5   1 72.3672 3.44000   3
  -2   5   1 70.0245 2.90139   1
  -2   5   1 71.0939 2.35518   2
   1  -5  -1 15.6015 1.16197   2
   1  -5  -1 15.9646 0.96010   7
   1  -5  -1 13.7798 2.14942   4
   1  -5  -1 16.9464 1.31099   1
   1  -5  -1 15.5351 1.52131   3
   1  -5  -1 15.5785 1.21591   2
  -1   5   1 15.4752 1.30856   1
  -1   5   1 15.1958 1.17945   2
  -1   5   1 14.7870 2.13991   4
  -1   5   1 14.7346 1.09269   2
   0  -5  -1 859.747 22.5335   7
   0  -5  -1 867.423 22.9666   2
   0  -5  -1 843.052 23.2073   3
   0  -5  -1 834.300 23.0324   2
   0   5   1 805.812 22.5387   7
   0   5   1 861.981 23.8356   4
   0   5   1 881.107 22.9802   1
   0   5   1 849.377 22.9874   2
   0   5   1 850.740 22.9400   2
  -1  -5  -1 -1.0566 1.01926   2
  -1  -5  -1 -0.4974 1.54257   5
  -1  -5  -1 0.40729 0.39482   7
  -1  -5  -1 0.80880 0.91900   2
  -1  -5  -1 0.16128 0.39418   9
   1   5   1 1.83653 0.68573   2
   1   5   1 1.25660 1.12244   2
   1   5   1 0.10704 0.54041   7
  -2  -5  -1 939.544 24.3200   7
  -2  -5  -1 935.506 25.1000   2
  -2  -5  -1 890.723 24.2237   9
  -2  -5  -1 900.304 26.5212   5
  -2  -5  -1 932.696 25.2175   2
   2   5   1 919.844 24.2933   7
   2   5   1 912.919 25.1187   2
   2   5   1 880.350 25.0222   2
  -3  -5  -1 12.1991 1.65281   2
  -3  -5  -1 10.9744 2.40114   5
  -3  -5  -1 11.7729 1.84229   2
  -3  -5  -1 14.5839 1.17035   7
   3   5   1 10.8588 2.96284   5
   3   5   1 13.8056 1.96788   2
   3   5   1 13.4181 1.70569   2
   3   5   1 11.5630 0.60392   9
   3   5   1 13.2098 1.01888   7
  -4  -5  -1 332.555 10.5920   2
  -4  -5  -1 332.469 9.48168   7
  -4  -5  -1 324.339 12.4132   5
  -4  -5  -1 325.416 10.3199   2
   4   5   1 339.387 9.47383   7
   4   5   1 335.192 10.6151   2
   4   5   1 321.442 10.4278   2
   4   5   1 342.139 12.5656   5
   4   5   1 317.244 8.97731   9
  -5  -5  -1 18.2932 2.18705   2
  -5  -5  -1 22.3417 2.23867   2
  -5  -5  -1 21.8008 1.53693   7
  -5  -5  -1 14.9226 3.47051   5
   5   5   1 19.2256 2.26631   2
   5   5   1 18.9640 2.49925   2
   5   5   1 19.7276 1.57198   7
   5   5   1 17.7847 1.42497   9
   5   5   1 20.2884 3.94175   5
  -6  -5  -1 4.24130 3.02787   5
  -6  -5  -1 1.52913 1.89015   2
  -6  -5  -1 0.76057 0.84184   7
  -6  -5  -1 -3.2234 1.53714   2
   6   5   1 2.64384 0.87876   7
   6   5   1 0.02875 1.08433   2
   6   5   1 1.88401 1.99121   2
   6   5   1 3.09347 0.97145   9
   6   5   1 2.50679 2.66524   5
  -7  -5  -1 104.467 5.03995   2
  -7  -5  -1 97.8903 4.00371   7
  -7  -5  -1 96.3039 6.53364   5
  -7  -5  -1 101.291 4.92144   2
   7   5   1 110.304 7.55745   5
   7   5   1 101.082 4.07441   7
   7   5   1 101.196 5.14249   2
   7   5   1 93.6616 3.83441   9
  -8  -5  -1 2.22900 2.02487   2
  -8  -5  -1 3.66313 1.49206   7
   8   5   1 3.54543 1.83891   2
   8   5   1 6.97783 4.52790   5
  -9  -5  -1 -0.3256 1.93883   2
   9   5   1 3.34994 3.42758   5
   9   5   1 2.32775 2.49221   2
 -10  -5  -1 0.44011 1.56043   2
  10   5   1 3.85801 4.98510   5
  10   5   1 0.71709 2.50975   2
 -11  -5  -1 13.9343 2.50596   2
 -11  -5  -1 15.2540 1.60475   6
  11   5   1 18.3407 3.70889   2
  11   5   1 14.1591 5.87355   5
 -12  -5  -1 3.56390 1.09718   6
 -12  -5  -1 2.31931 2.39010   2
  12   5   1 3.98695 3.10925   2
  12   5   1 3.18843 4.17068   5
 -13  -5  -1 38.3618 2.49873   6
 -13  -5  -1 37.9109 4.09358   2
  13   5   1 32.6024 4.09456   2
  13   5   1 30.4496 6.20608   5
 -14  -5  -1 2.86956 3.16236   2
 -14  -5  -1 6.42138 1.28024   6
  14   5   1 4.04597 2.75625   2
  14   5   1 8.70483 7.10559   5
 -15  -5  -1 5.48749 2.65934   2
 -15  -5  -1 5.23803 1.18907   6
  15   5   1 8.10698 7.23401   5
  15   5   1 3.50097 3.98480   2
 -16  -5  -1 43.9678 2.31340   6
 -16  -5  -1 45.8762 5.43334   2
  16   5   1 37.1347 5.69499   2
  16   5   1 40.6872 9.34119   5
 -17  -5  -1 2.06524 2.49870   2
  17   5   1 -2.3356 2.83612   2
  17   5   1 2.62132 7.81273   5
 -18  -5  -1 3.17620 3.60396   2
  18   5   1 7.35103 8.46879   5
  18   5   1 -1.8472 4.44761   2
 -19  -5  -1 7.10300 2.99106   2
  19   5   1 -1.2646 3.08174   2
  19   5   1 1.75198 3.68460   9
  19   5   1 2.55648 6.09674   5
 -20  -5  -1 -1.7583 3.98953   2
  20   5   1 0.76574 2.56168   9
  20   5   1 -2.3426 4.87066   2
  20   5   1 2.21988 6.26402   5
 -21  -5  -1 1.28731 3.07054   2
  21   5   1 4.08136 3.88785   2
  21   5   1 15.2974 4.49962   9
  21   5   1 -3.1691 9.04161   5
 -22  -5  -1 2.41795 3.18522   2
 -22  -5  -1 8.79229 4.54771   3
  22   5   1 -0.4105 9.59121   5
  22   5   1 6.91459 6.09652   2
  22   5   1 1.51662 3.11815   9
 -23  -5  -1 4.02846 4.38083   3
  23   5   1 2.04240 4.37963   2
  23   5   1 0.69876 7.18006   5
 -24  -5  -1 0.81190 3.19966   3
  24   5   1 0.84440 7.67111   5
  24   5   1 12.2609 4.60113   9
  24  -6  -1 -1.9124 3.88541   2
 -24   6   1 4.76267 5.88085   3
  23  -6  -1 3.02988 4.26046   2
  23  -6  -1 3.73653 7.89793   5
 -23   6   1 1.97755 5.47354   3
  22  -6  -1 46.1280 10.0557   5
  22  -6  -1 52.0031 5.49225   2
 -22   6   1 41.0916 6.35151   3
  21  -6  -1 26.3481 4.17347   2
  21  -6  -1 25.6564 8.56254   5
 -21   6   1 13.5054 5.63341   3
  20  -6  -1 22.2883 7.87552   5
  20  -6  -1 14.2054 3.30612   2
 -20   6   1 18.1698 5.65352   3
  19  -6  -1 -0.0509 2.01435   2
  19  -6  -1 8.07921 6.48767   5
 -19   6   1 -1.6547 2.89867   3
  18  -6  -1 0.81728 2.03377   2
  18  -6  -1 0.16589 5.77829   5
 -18   6   1 0.99327 2.78917   3
  17  -6  -1 4.87817 2.20445   2
  17  -6  -1 3.56354 5.49279   5
 -17   6   1 5.19159 2.91717   3
  16  -6  -1 6.17589 5.86536   5
  16  -6  -1 8.43054 2.86551   2
 -16   6   1 5.41541 3.96485   3
  15  -6  -1 12.8957 2.86903   2
  15  -6  -1 6.28299 1.30297   6
  15  -6  -1 12.6140 6.06628   5
 -15   6   1 6.33874 4.03856   3
 -15   6   1 8.95026 1.67678   2
  14  -6  -1 46.0397 2.55497   6
  14  -6  -1 48.0845 4.05571   2
  14  -6  -1 39.6545 7.22602   5
  14  -6  -1 53.6308 4.35111   2
 -14   6   1 43.5270 5.24751   3
 -14   6   1 43.7748 2.89326   2
  13  -6  -1 0.10253 1.18405   6
  13  -6  -1 1.51912 1.58946   2
  13  -6  -1 2.47670 1.88547   2
  13  -6  -1 1.87278 3.15945   5
 -13   6   1 0.11536 2.09279   3
 -13   6   1 -1.8002 0.89688   2
  12  -6  -1 5.39640 1.44763   6
  12  -6  -1 1.49551 3.02627   5
  12  -6  -1 5.18209 1.67806   2
  12  -6  -1 3.76931 1.87135   2
 -12   6   1 1.42772 2.11132   3
 -12   6   1 3.52420 1.04821   2
  11  -6  -1 60.1253 7.06458   5
  11  -6  -1 59.3249 3.60784   2
  11  -6  -1 65.1080 3.83348   2
  11  -6  -1 71.4831 3.30221   6
 -11   6   1 68.6296 4.94331   3
  10  -6  -1 22.8326 2.20738   2
  10  -6  -1 20.1087 2.07495   2
  10  -6  -1 23.9329 2.06222   6
  10  -6  -1 19.9038 4.08821   5
 -10   6   1 20.1882 1.68344   2
 -10   6   1 22.6201 3.40264   3
   9  -6  -1 44.2932 5.63593   5
   9  -6  -1 60.8266 3.17006   6
   9  -6  -1 54.4704 2.98474   2
   9  -6  -1 64.5037 3.19024   2
  -9   6   1 58.2631 2.52230   2
  -9   6   1 63.3140 4.92723   3
   8  -6  -1 126.163 4.85976   6
   8  -6  -1 128.198 4.68321   2
   8  -6  -1 121.993 4.54730   2
  -8   6   1 123.498 5.90183   3
  -8   6   1 119.049 3.96481   2
   7  -6  -1 4.78036 1.34858   6
   7  -6  -1 4.31857 0.88907   2
   7  -6  -1 4.19485 0.95465   2
  -7   6   1 2.87163 0.47327   2
  -7   6   1 3.61189 0.50600   2
  -7   6   1 0.72378 1.58860   3
   6  -6  -1 357.395 10.3320   2
   6  -6  -1 364.473 11.0927   6
   6  -6  -1 379.846 10.3886   2
  -6   6   1 346.493 9.60740   2
  -6   6   1 357.861 9.60753   2
  -6   6   1 385.268 12.1188   3
   5  -6  -1 625.958 17.7902   6
   5  -6  -1 611.036 18.2865   3
   5  -6  -1 643.205 16.9012   2
   5  -6  -1 598.461 16.8269   2
   5  -6  -1 608.825 17.6666   1
  -5   6   1 630.461 18.4791   3
  -5   6   1 637.933 19.1801   4
   4  -6  -1 409.339 11.3856   2
   4  -6  -1 424.379 12.4476   6
   4  -6  -1 415.595 13.3019   4
   4  -6  -1 408.286 12.1348   1
   4  -6  -1 416.349 11.4249   2
   4  -6  -1 409.858 12.6632   3
  -4   6   1 419.896 12.8724   3
  -4   6   1 412.598 12.2764   1
  -4   6   1 414.944 13.3523   4
   3  -6  -1 -0.3172 1.06906   1
   3  -6  -1 0.79892 0.61659   2
   3  -6  -1 0.03290 0.85684   3
   3  -6  -1 -0.8009 1.67516   4
   3  -6  -1 0.38737 0.89773   6
   3  -6  -1 -0.4077 0.41950   2
  -3   6   1 0.10080 0.30741   2
  -3   6   1 -1.4175 1.79419   4
  -3   6   1 0.96981 0.89351   1
  -3   6   1 0.57270 1.50456   3
  -3   6   1 0.15982 0.31342   2
   2  -6  -1 23.9965 1.49242   2
   2  -6  -1 24.0634 1.96168   6
   2  -6  -1 25.1951 1.70901   1
   2  -6  -1 26.2542 1.52988   2
   2  -6  -1 24.0801 2.33073   4
   2  -6  -1 27.5801 2.37898   3
   2  -6  -1 26.2095 1.53918   7
  -2   6   1 26.7149 1.25506   2
  -2   6   1 27.0857 2.16626   1
  -2   6   1 24.2994 2.70175   4
  -2   6   1 24.9606 2.13170   3
   1  -6  -1 -0.2999 0.59490   7
   1  -6  -1 0.38058 0.76466   2
   1  -6  -1 0.23569 1.17360   3
   1  -6  -1 0.42022 0.66986   2
   1  -6  -1 -0.5326 1.15867   4
   1  -6  -1 -0.5487 0.96961   1
  -1   6   1 0.41495 1.76405   4
  -1   6   1 0.33997 1.08309   1
  -1   6   1 0.05612 0.77183   2
  -1   6   1 0.63105 0.57474   2
   0  -6  -1 94.4334 4.00650   3
   0  -6  -1 102.124 3.16720   7
   0  -6  -1 97.4879 3.54869   2
   0  -6  -1 97.3717 3.77071   2
   0   6   1 93.6668 4.87093   4
   0   6   1 101.449 3.79368   1
   0   6   1 92.8782 3.54931   2
   0   6   1 99.8013 3.68971   2
   0   6   1 91.5369 3.21528   7
  -1  -6  -1 16.1576 1.60197   2
  -1  -6  -1 15.8388 1.01490   7
  -1  -6  -1 16.3588 2.46490   5
  -1  -6  -1 15.3260 1.72482   2
  -1  -6  -1 14.4886 0.87056   9
   1   6   1 17.1739 1.58306   2
   1   6   1 14.9626 2.43907   4
   1   6   1 18.3166 1.64983   1
   1   6   1 14.4320 1.17309   7
   1   6   1 15.6011 1.67588   2
  -2  -6  -1 54.6730 2.08933   7
  -2  -6  -1 52.3734 2.85483   2
  -2  -6  -1 54.9117 2.75316   2
  -2  -6  -1 51.3012 1.64943   9
  -2  -6  -1 51.2594 4.19023   5
   2   6   1 49.0958 2.81301   2
   2   6   1 53.1910 2.17327   7
   2   6   1 54.6855 2.87042   2
  -3  -6  -1 11.9380 3.07046   5
  -3  -6  -1 10.2731 1.11108   7
  -3  -6  -1 10.5082 1.44381   2
  -3  -6  -1 10.3310 1.53683   2
   3   6   1 9.67634 1.45997   2
   3   6   1 9.37925 2.85287   5
   3   6   1 10.4939 1.07351   7
   3   6   1 12.4193 1.90963   2
  -4  -6  -1 240.083 10.5187   5
  -4  -6  -1 238.186 8.38047   2
  -4  -6  -1 253.859 8.35579   2
  -4  -6  -1 246.008 7.36202   7
   4   6   1 245.569 8.45825   2
   4   6   1 247.899 8.45979   2
   4   6   1 249.330 10.5422   5
   4   6   1 243.634 6.56384   9
   4   6   1 243.789 7.30364   7
  -5  -6  -1 244.267 10.8845   5
  -5  -6  -1 233.452 7.34449   7
  -5  -6  -1 241.818 8.37797   2
  -5  -6  -1 239.779 8.68197   2
   5   6   1 231.648 6.71604   9
   5   6   1 247.496 11.0042   5
   5   6   1 238.850 8.43073   2
   5   6   1 241.324 7.35968   7
   5   6   1 239.078 8.72269   2
  -6  -6  -1 9.40735 1.28300   7
  -6  -6  -1 5.14094 1.96901   2
  -6  -6  -1 6.64129 3.57282   5
  -6  -6  -1 7.92147 2.29885   2
   6   6   1 9.03023 1.16935   7
   6   6   1 6.66096 1.85429   2
   6   6   1 8.26372 2.97115   5
   6   6   1 8.52307 1.06306   9
  -7  -6  -1 30.8644 2.24981   7
  -7  -6  -1 33.0609 3.21501   2
  -7  -6  -1 32.8417 3.20868   2
  -7  -6  -1 32.0362 4.74492   5
   7   6   1 33.2787 2.42786   7
   7   6   1 33.7193 2.02687   9
   7   6   1 35.0673 3.26823   2
   7   6   1 34.9094 4.53495   5
  -8  -6  -1 1.81729 1.12020   7
  -8  -6  -1 0.55533 2.11354   2
   8   6   1 3.10179 1.85337   2
   8   6   1 2.73883 1.23303   9
   8   6   1 2.67495 4.48214   5
  -9  -6  -1 69.8121 4.43168   2
  -9  -6  -1 61.8956 3.75379   7
   9   6   1 61.4168 7.30580   5
   9   6   1 71.6538 5.48790   2
   9   6   1 61.0384 3.30972   9
 -10  -6  -1 74.4449 4.79108   2
  10   6   1 73.3045 8.24238   5
  10   6   1 65.3049 3.44690   9
  10   6   1 84.7293 6.09825   2
 -11  -6  -1 149.166 5.68496   6
 -11  -6  -1 165.077 7.86029   2
  11   6   1 147.705 6.14465   9
  11   6   1 150.972 10.9891   5
  11   6   1 152.809 8.23362   2
 -12  -6  -1 1.08753 1.23055   6
 -12  -6  -1 -0.4787 2.52986   2
  12   6   1 -1.8859 2.95081   2
  12   6   1 -3.4159 5.93124   5
 -13  -6  -1 56.5728 4.82683   2
 -13  -6  -1 54.5250 3.12536   6
  13   6   1 58.9673 5.88069   2
  13   6   1 50.9755 7.35978   5
 -14  -6  -1 -1.7711 3.06812   2
 -14  -6  -1 0.82315 1.12559   6
  14   6   1 0.96754 2.90123   2
  14   6   1 -1.3634 7.05395   5
 -15  -6  -1 9.51567 2.99000   2
 -15  -6  -1 7.73906 1.42393   6
  15   6   1 9.17992 2.93218   9
  15   6   1 15.5702 3.85149   2
  15   6   1 7.54434 7.60208   5
 -16  -6  -1 86.8724 7.36062   2
 -16  -6  -1 84.7638 3.66483   6
  16   6   1 86.2260 7.68032   2
  16   6   1 69.2609 5.72163   9
  16   6   1 82.8133 11.2287   5
 -17  -6  -1 7.81256 3.07737   2
  17   6   1 0.47178 8.12197   5
  17   6   1 2.67130 4.58466   2
  17   6   1 5.10511 2.44442   9
 -18  -6  -1 5.33672 3.94776   2
  18   6   1 6.59045 3.36571   9
  18   6   1 0.49538 8.32059   5
  18   6   1 5.35017 3.64537   2
 -19  -6  -1 1.07838 2.90230   2
  19   6   1 1.39251 5.08775   2
  19   6   1 5.49768 3.66999   9
  19   6   1 -5.8108 8.76631   5
 -20  -6  -1 46.4606 6.43350   2
  20   6   1 35.0459 11.4303   5
  20   6   1 48.8475 5.69502   9
  20   6   1 37.3460 5.95647   2
 -21  -6  -1 20.1381 4.43153   2
  21   6   1 14.8401 4.32011   9
  21   6   1 2.61281 10.2995   5
  21   6   1 17.1835 6.22256   2
 -22  -6  -1 14.5259 5.34502   2
  22   6   1 -1.3961 7.35062   5
  22   6   1 13.3581 3.58251   9
  22   6   1 15.4303 6.44083   2
 -23  -6  -1 2.82521 4.52050   2
 -23  -6  -1 -1.0195 4.05596   3
  23   6   1 -23.198 10.3325   5
  23   6   1 -0.1921 4.17280   2
 -24  -6  -1 -2.8734 4.32676   3
  24   6   1 -13.677 11.3538   5
  23  -7  -1 7.90307 7.82229   5
  23  -7  -1 -2.3868 3.53555   2
 -23   7   1 -3.8744 5.41379   3
  22  -7  -1 30.4622 8.82269   5
  22  -7  -1 8.08554 3.97726   2
 -22   7   1 5.68187 4.33738   3
  21  -7  -1 31.8595 8.52332   5
  21  -7  -1 19.0845 4.44017   2
 -21   7   1 24.8506 5.35552   3
  20  -7  -1 15.4149 3.95037   2
  20  -7  -1 14.6453 5.96012   5
 -20   7   1 8.60680 5.30294   3
  19  -7  -1 12.1311 3.56981   2
  19  -7  -1 0.47083 4.59391   5
 -19   7   1 13.2753 5.08979   3
  18  -7  -1 2.44856 4.25074   5
  18  -7  -1 1.07043 2.75467   2
 -18   7   1 5.68877 4.52037   3
  17  -7  -1 2.74092 4.11324   5
  17  -7  -1 0.99520 2.52352   2
 -17   7   1 1.65390 4.28147   3
  16  -7  -1 1.17382 2.31298   2
  16  -7  -1 0.59959 5.19362   5
 -16   7   1 2.28952 4.07368   3
  15  -7  -1 54.2989 8.25498   5
  15  -7  -1 62.8494 3.36682   6
  15  -7  -1 66.8321 4.28833   2
 -15   7   1 54.6993 6.24129   3
  14  -7  -1 1.30454 1.22735   6
  14  -7  -1 1.30557 4.93938   5
  14  -7  -1 4.23571 2.10251   2
 -14   7   1 3.43484 3.75683   3
  13  -7  -1 58.7262 3.93595   2
  13  -7  -1 68.3859 8.18254   5
  13  -7  -1 63.0409 4.18365   2
  13  -7  -1 64.2948 3.41593   6
 -13   7   1 79.4516 6.63969   3
  12  -7  -1 47.4366 3.01036   6
  12  -7  -1 49.9275 3.50021   2
  12  -7  -1 53.2095 3.39983   2
  12  -7  -1 37.7424 5.93218   5
 -12   7   1 48.0593 4.69147   3
  11  -7  -1 119.361 10.2028   5
  11  -7  -1 112.738 4.80615   6
  11  -7  -1 116.447 4.96567   2
  11  -7  -1 112.786 4.89637   2
 -11   7   1 131.132 7.33234   3
 -11   7   1 113.779 3.93958   2
 -11   7   1 114.183 4.19737   2
  10  -7  -1 2.65716 1.34420   2
  10  -7  -1 1.04994 2.68506   5
  10  -7  -1 4.93447 1.39759   2
  10  -7  -1 4.35281 1.47917   6
 -10   7   1 5.84554 2.26363   3
 -10   7   1 5.14520 0.81447   2
 -10   7   1 4.65875 0.73935   2
   9  -7  -1 52.4173 3.22328   6
   9  -7  -1 50.1276 2.72103   2
   9  -7  -1 49.8394 2.79483   2
  -9   7   1 49.3364 1.76460   2
  -9   7   1 55.2994 4.94527   3
  -9   7   1 48.6277 1.74124   2
   8  -7  -1 58.5949 3.41480   6
   8  -7  -1 55.2164 2.69155   2
   8  -7  -1 54.4978 2.63167   2
  -8   7   1 55.1072 4.71635   3
   7  -7  -1 157.244 5.87397   6
   7  -7  -1 159.839 5.14535   2
   7  -7  -1 153.014 5.10588   2
  -7   7   1 167.068 7.22353   3
   6  -7  -1 30.5160 1.65562   2
   6  -7  -1 37.1092 2.89695   6
   6  -7  -1 29.5732 1.75004   2
  -6   7   1 29.2121 3.70662   4
  -6   7   1 31.8285 3.03951   3
   5  -7  -1 214.763 6.45643   2
   5  -7  -1 222.487 6.54431   2
   5  -7  -1 230.755 7.65247   6
  -5   7   1 227.881 8.84501   4
  -5   7   1 215.775 8.08565   3
   4  -7  -1 93.3884 3.17303   2
   4  -7  -1 92.3100 4.16047   6
   4  -7  -1 89.3279 4.34100   3
  -4   7   1 94.2804 4.35011   1
  -4   7   1 96.2741 4.55481   3
  -4   7   1 92.1117 5.12673   4
   3  -7  -1 108.024 4.61292   3
   3  -7  -1 102.544 3.52796   2
   3  -7  -1 106.644 3.52657   2
   3  -7  -1 108.842 4.75628   6
   3  -7  -1 102.678 4.08661   1
  -3   7   1 108.208 5.87329   4
  -3   7   1 97.2363 3.09863   2
  -3   7   1 110.094 4.31313   1
  -3   7   1 108.510 3.14655   2
  -3   7   1 103.977 4.67267   3
   2  -7  -1 33.6750 1.82031   2
   2  -7  -1 28.5370 2.66442   3
   2  -7  -1 31.7842 2.01936   1
   2  -7  -1 30.8801 1.68181   2
   2  -7  -1 24.5164 2.48753   6
   2  -7  -1 31.2715 1.77681   7
   2  -7  -1 29.9469 3.16357   4
  -2   7   1 29.5856 1.46301   2
  -2   7   1 27.9145 2.79965   4
  -2   7   1 31.9662 2.17592   1
   1  -7  -1 13.5790 1.19114   7
   1  -7  -1 13.4895 1.30746   2
   1  -7  -1 13.8146 2.05789   4
   1  -7  -1 12.9863 1.64330   3
   1  -7  -1 13.1417 1.38674   2
  -1   7   1 13.4281 1.22569   2
  -1   7   1 12.2026 1.17896   2
  -1   7   1 15.9973 1.79340   1
  -1   7   1 16.7019 2.68161   4
   0  -7  -1 0.84981 0.67676   7
   0  -7  -1 0.49341 0.97773   3
   0  -7  -1 1.26197 0.91240   2
   0  -7  -1 -0.5151 0.96303   2
   0   7   1 1.99493 1.50021   4
   0   7   1 2.57552 1.25987   1
   0   7   1 0.95399 0.69827   2
   0   7   1 0.43709 0.79879   2
   0   7   1 1.92177 0.57876   7
  -1  -7  -1 1201.61 31.6669   2
  -1  -7  -1 1165.06 30.5864   9
  -1  -7  -1 1184.41 30.9162   7
  -1  -7  -1 1112.33 31.6827   2
  -1  -7  -1 1156.12 33.7905   5
   1   7   1 1178.02 32.6475   4
   1   7   1 1155.65 31.6561   2
   1   7   1 1113.88 30.9242   7
   1   7   1 1149.38 31.6353   2
   1   7   1 1216.86 31.5158   1
  -2  -7  -1 92.6610 2.70372   9
  -2  -7  -1 92.7922 3.24834   7
  -2  -7  -1 91.9262 4.13074   2
  -2  -7  -1 95.0515 4.22143   2
  -2  -7  -1 88.5559 6.27507   5
   2   7   1 93.3763 3.99289   2
   2   7   1 93.3066 3.35072   7
   2   7   1 99.6091 4.40495   2
  -3  -7  -1 -0.5782 1.03195   2
  -3  -7  -1 2.72592 2.99375   5
  -3  -7  -1 1.35774 1.40507   2
  -3  -7  -1 0.16572 0.59225   7
   3   7   1 0.94628 0.58880   7
   3   7   1 -0.6844 1.08793   2
   3   7   1 1.94871 1.38037   2
  -4  -7  -1 42.1680 3.31762   2
  -4  -7  -1 35.9730 4.64862   5
  -4  -7  -1 31.2117 2.12690   7
  -4  -7  -1 33.1653 2.69444   2
   4   7   1 36.2839 2.09602   7
   4   7   1 34.0203 2.93023   2
   4   7   1 30.2764 4.21377   5
  -5  -7  -1 1082.55 30.6119   2
  -5  -7  -1 1041.56 32.7013   5
  -5  -7  -1 1056.21 30.3775   2
  -5  -7  -1 1107.12 29.2332   7
   5   7   1 1081.67 28.4475   9
   5   7   1 1120.57 32.8792   5
   5   7   1 1076.49 29.1169   7
   5   7   1 1054.89 30.4565   2
  -6  -7  -1 28.6827 2.79375   2
  -6  -7  -1 38.4558 2.25208   7
  -6  -7  -1 37.3521 3.26360   2
  -6  -7  -1 34.5691 4.33553   5
   6   7   1 31.8393 4.23283   5
   6   7   1 35.4540 1.62024   9
   6   7   1 41.6715 3.51196   2
   6   7   1 37.6368 2.37558   7
  -7  -7  -1 66.4117 4.86058   2
  -7  -7  -1 59.2074 3.92213   2
  -7  -7  -1 58.8523 3.03168   7
   7   7   1 59.1362 4.84570   2
   7   7   1 59.0352 2.45867   9
   7   7   1 60.0272 6.30041   5
  -8  -7  -1 5.46465 1.85835   2
  -8  -7  -1 4.63525 1.60015   7
   8   7   1 3.65771 2.06117   2
   8   7   1 4.15304 1.18028   9
   8   7   1 5.70710 3.43576   5
  -9  -7  -1 67.2498 3.52043   7
  -9  -7  -1 67.5741 4.52305   2
   9   7   1 53.1212 7.12279   5
   9   7   1 68.3789 5.43764   2
   9   7   1 58.2408 3.08489   9
 -10  -7  -1 225.499 8.11873   7
 -10  -7  -1 219.807 9.53173   2
  10   7   1 230.125 10.0130   2
  10   7   1 233.673 14.3937   5
  10   7   1 204.924 7.37239   9
 -11  -7  -1 118.825 7.01100   2
 -11  -7  -1 110.345 5.02471   6
  11   7   1 108.556 4.97792   9
  11   7   1 134.422 12.6043   5
  11   7   1 116.266 6.77716   2
 -12  -7  -1 43.0048 4.30210   2
 -12  -7  -1 35.6127 2.96220   6
  12   7   1 40.5982 3.40565   9
  12   7   1 37.5561 6.62366   5
  12   7   1 29.9745 4.07749   2
 -13  -7  -1 12.1154 3.51576   2
 -13  -7  -1 12.9160 2.04338   6
  13   7   1 13.7549 7.52543   5
  13   7   1 12.4131 2.63950   9
  13   7   1 11.4242 4.18934   2
 -14  -7  -1 28.1632 3.92538   2
 -14  -7  -1 19.4577 2.26597   6
  14   7   1 26.4644 6.64999   5
  14   7   1 22.2509 4.84688   2
  14   7   1 15.9735 3.07517   9
 -15  -7  -1 4.76285 1.57858   6
 -15  -7  -1 5.31197 2.85579   2
  15   7   1 18.2301 8.22207   5
  15   7   1 8.16940 4.47260   2
  15   7   1 11.9736 2.89740   9
 -16  -7  -1 36.5147 5.40526   2
 -16  -7  -1 42.3932 3.26836   6
  16   7   1 35.4154 5.20605   2
  16   7   1 36.5903 4.11035   9
  16   7   1 39.6255 9.66536   5
 -17  -7  -1 13.0172 3.54238   2
  17   7   1 15.7637 4.25808   2
  17   7   1 10.9746 6.72969   5
  17   7   1 16.0655 3.53359   9
 -18  -7  -1 4.69519 3.94338   2
  18   7   1 0.44272 4.85154   2
  18   7   1 7.64142 3.27735   9
  18   7   1 -5.2133 6.21950   5
 -19  -7  -1 3.13584 2.83767   2
  19   7   1 -3.8431 6.36846   5
  19   7   1 0.62931 3.69838   2
  19   7   1 9.91136 2.68998   9
 -20  -7  -1 16.7087 5.11573   2
  20   7   1 1.23360 7.38412   5
  20   7   1 20.4564 4.27150   9
  20   7   1 20.3245 6.24528   2
 -21  -7  -1 65.5466 6.64667   2
  21   7   1 61.6486 8.46091   2
  21   7   1 63.0923 13.5412   5
  21   7   1 65.1808 6.38831   9
 -22  -7  -1 16.4867 4.29542   2
  22   7   1 16.7040 5.49304   2
  22   7   1 -5.3729 11.5015   5
 -23  -7  -1 4.16381 4.76035   2
  23   7   1 -11.349 11.6891   5
  23  -8  -1 -5.8559 3.16547   2
 -23   8   1 0.06815 5.65060   3
  22  -8  -1 -2.1138 5.07686   5
  22  -8  -1 8.82962 3.69948   2
 -22   8   1 4.90395 5.34813   3
  21  -8  -1 7.08959 3.56502   2
  21  -8  -1 7.60200 5.82778   5
 -21   8   1 8.62782 4.29737   3
  20  -8  -1 13.8732 3.63038   2
  20  -8  -1 14.6392 5.80961   5
 -20   8   1 8.40652 4.01252   3
  19  -8  -1 33.6972 4.33107   2
  19  -8  -1 26.2756 7.02224   5
 -19   8   1 44.4753 6.03201   3
  18  -8  -1 8.63446 2.94671   2
  18  -8  -1 12.4215 5.35479   5
 -18   8   1 14.8130 4.13191   3
  17  -8  -1 10.5318 4.92323   5
  17  -8  -1 10.5850 2.80363   2
 -17   8   1 9.29716 3.88582   3
  16  -8  -1 6.47999 2.50668   2
  16  -8  -1 9.44498 4.49121   5
 -16   8   1 7.74053 3.32737   3
  15  -8  -1 5.14669 4.38538   5
  15  -8  -1 6.14090 2.26811   2
  15  -8  -1 6.65195 1.84409   6
 -15   8   1 8.23045 3.48284   3
  14  -8  -1 0.81242 1.37676   6
  14  -8  -1 0.80597 5.06155   5
  14  -8  -1 -2.1619 1.64977   2
 -14   8   1 -0.8074 2.63053   3
  13  -8  -1 8.06620 5.17784   5
  13  -8  -1 8.84638 2.02613   2
  13  -8  -1 3.54371 2.03321   2
  13  -8  -1 7.91119 1.77770   6
 -13   8   1 3.18946 3.81100   3
 -13   8   1 6.74639 0.86706   2
  12  -8  -1 -1.8186 2.81891   5
  12  -8  -1 0.56377 1.18570   2
  12  -8  -1 0.20611 1.40939   2
  12  -8  -1 -0.3378 1.39497   6
 -12   8   1 -0.3516 2.22060   3
 -12   8   1 -0.2818 0.50742   2
 -12   8   1 0.12526 0.43568   2
  11  -8  -1 0.36273 1.19483   2
  11  -8  -1 0.42854 1.48154   6
  11  -8  -1 -0.0061 1.00967   2
  11  -8  -1 -1.6486 3.95862   5
 -11   8   1 -1.9407 2.91782   3
  10  -8  -1 84.0198 3.84997   2
  10  -8  -1 84.2967 3.75004   2
  10  -8  -1 81.6894 4.29066   6
 -10   8   1 84.2366 5.51116   3
   9  -8  -1 51.0357 2.60649   2
   9  -8  -1 48.3733 2.65585   2
   9  -8  -1 44.9289 3.36955   6
  -9   8   1 53.6876 4.82535   3
   8  -8  -1 48.8765 2.45212   2
   8  -8  -1 47.2914 3.37058   6
   8  -8  -1 48.0395 2.35322   2
  -8   8   1 52.0559 4.79500   3
   7  -8  -1 24.6080 1.66649   2
   7  -8  -1 27.2361 2.62741   6
   7  -8  -1 24.5341 1.54577   2
  -7   8   1 25.5418 3.06092   3
   6  -8  -1 162.701 5.02150   2
   6  -8  -1 152.376 4.90185   2
   6  -8  -1 164.730 6.22627   6
  -6   8   1 164.236 7.28973   3
  -6   8   1 159.497 8.07052   4
   5  -8  -1 22.2819 1.40526   2
   5  -8  -1 22.5132 1.48978   2
   5  -8  -1 21.0598 2.49680   6
  -5   8   1 20.2688 2.48288   1
  -5   8   1 21.3896 3.00124   4
  -5   8   1 22.3637 3.06139   3
   4  -8  -1 472.102 14.5645   6
   4  -8  -1 459.107 13.1061   2
   4  -8  -1 482.168 13.1061   2
  -4   8   1 480.224 15.6117   4
  -4   8   1 480.604 14.9632   3
  -4   8   1 476.822 14.3522   1
   3  -8  -1 49.2691 2.23839   2
   3  -8  -1 45.8473 3.47958   6
   3  -8  -1 48.7804 2.24133   2
   3  -8  -1 44.2527 2.22790   7
  -3   8   1 49.5881 1.73333   2
  -3   8   1 49.7263 3.37442   3
  -3   8   1 45.2890 2.89531   1
  -3   8   1 51.5305 4.04872   4
  -3   8   1 45.9604 1.66738   2
   2  -8  -1 20.0924 1.62078   2
   2  -8  -1 17.7016 2.37737   6
   2  -8  -1 22.1921 2.54012   3
   2  -8  -1 22.1393 1.61610   2
   2  -8  -1 23.1185 1.49068   7
  -2   8   1 19.6513 1.40960   2
  -2   8   1 22.2330 2.81232   4
  -2   8   1 18.5731 2.28242   1
   1  -8  -1 30.6910 2.51315   3
   1  -8  -1 28.4478 1.92196   2
   1  -8  -1 33.7173 2.09603   2
   1  -8  -1 36.2801 1.93523   7
  -1   8   1 32.1076 1.91032   2
  -1   8   1 29.5037 1.88062   2
  -1   8   1 28.6761 3.01439   4
  -1   8   1 29.3617 2.30770   1
   0  -8  -1 6.10290 1.02190   7
   0  -8  -1 3.18259 1.72136   3
   0  -8  -1 3.79419 1.33244   2
   0  -8  -1 5.10076 1.25906   2
   0   8   1 4.57403 0.81495   7
   0   8   1 3.30787 2.54006   4
   0   8   1 3.37194 1.25657   1
   0   8   1 4.30185 1.26163   2
   0   8   1 4.01514 1.11389   2
  -1  -8  -1 971.351 25.8079   2
  -1  -8  -1 928.513 24.5534   9
  -1  -8  -1 961.983 24.9722   7
  -1  -8  -1 917.554 25.8723   2
  -1  -8  -1 896.849 28.0504   5
   1   8   1 950.957 26.9932   4
   1   8   1 927.421 25.7312   2
   1   8   1 885.076 25.6649   2
   1   8   1 890.860 24.9755   7
   1   8   1 945.280 25.6554   1
  -2  -8  -1 493.284 17.2405   5
  -2  -8  -1 527.119 14.3014   7
  -2  -8  -1 510.776 13.5527   9
  -2  -8  -1 524.740 15.2084   2
  -2  -8  -1 510.601 15.3265   2
   2   8   1 521.678 16.3089   4
   2   8   1 534.706 15.3752   2
   2   8   1 490.766 15.1919   2
   2   8   1 501.010 14.2955   7
  -3  -8  -1 0.89837 1.71981   2
  -3  -8  -1 4.16771 1.05431   7
  -3  -8  -1 1.70925 1.12491   2
  -3  -8  -1 2.43637 3.12919   5
   3   8   1 1.30616 0.67507   7
   3   8   1 4.78624 1.48498   2
  -4  -8  -1 177.753 7.10407   2
  -4  -8  -1 187.463 6.07087   7
  -4  -8  -1 181.137 9.74911   5
  -4  -8  -1 190.437 7.23228   2
   4   8   1 190.494 7.40242   2
   4   8   1 184.355 6.01780   7
  -5  -8  -1 30.2596 2.78641   2
  -5  -8  -1 29.8130 2.26109   7
  -5  -8  -1 34.7768 3.15878   2
  -5  -8  -1 35.6001 5.10943   5
   5   8   1 27.3359 3.91815   5
   5   8   1 33.1600 2.20503   7
   5   8   1 29.7481 2.99548   2
  -6  -8  -1 11.2258 2.15244   2
  -6  -8  -1 12.2508 2.34753   2
  -6  -8  -1 11.1011 1.68014   7
   6   8   1 8.48678 2.09844   2
   6   8   1 9.81429 1.32518   7
   6   8   1 10.9230 4.22036   5
  -7  -8  -1 26.6256 3.20310   2
  -7  -8  -1 32.1656 2.56394   7
   7   8   1 37.7342 4.05149   2
   7   8   1 27.4517 5.22859   5
   7   8   1 31.8300 1.54956   9
  -8  -8  -1 -0.9958 2.13133   2
  -8  -8  -1 -1.3520 1.34425   7
   8   8   1 1.09141 1.90506   2
   8   8   1 1.35386 4.53072   5
   8   8   1 0.27531 1.01417   9
  -9  -8  -1 1.81416 2.38358   2
  -9  -8  -1 0.79984 1.12343   7
   9   8   1 0.00232 1.31374   9
   9   8   1 -3.4245 4.88153   5
   9   8   1 -3.6862 2.69685   2
 -10  -8  -1 -0.1152 1.74909   7
 -10  -8  -1 -1.5061 1.67019   2
  10   8   1 1.33356 1.35376   9
  10   8   1 -4.2631 3.54613   5
  10   8   1 1.81663 2.25222   2
 -11  -8  -1 -0.2734 1.62160   6
 -11  -8  -1 4.65314 2.15153   2
  11   8   1 1.22269 1.56446   9
  11   8   1 -0.1680 4.29499   5
  11   8   1 0.90393 2.40139   2
 -12  -8  -1 123.964 7.70721   2
  12   8   1 127.177 7.53072   2
  12   8   1 120.064 5.38681   9
  12   8   1 136.929 11.4824   5
 -13  -8  -1 0.68659 3.04074   2
 -13  -8  -1 -0.2526 1.67029   6
  13   8   1 -0.1538 1.98062   9
  13   8   1 1.79606 2.57474   2
  13   8   1 3.33634 7.06798   5
 -14  -8  -1 27.7510 2.85907   6
 -14  -8  -1 33.6872 4.37511   2
  14   8   1 24.3431 3.25050   9
  14   8   1 30.8063 4.46008   2
  14   8   1 25.8059 6.72831   5
 -15  -8  -1 3.25140 3.85764   2
 -15  -8  -1 2.03517 1.77433   6
  15   8   1 2.72522 4.37084   2
  15   8   1 0.12316 2.33486   9
  15   8   1 -7.5578 7.48073   5
 -16  -8  -1 22.8897 2.53438   6
 -16  -8  -1 21.9608 4.02584   2
  16   8   1 24.0122 3.50616   9
  16   8   1 23.1696 5.65675   2
  16   8   1 14.7593 6.92006   5
 -17  -8  -1 139.577 9.60656   2
  17   8   1 115.890 8.85446   2
  17   8   1 124.473 6.90019   9
  17   8   1 134.113 13.9495   5
 -18  -8  -1 9.43558 3.39473   2
  18   8   1 10.2123 3.19466   9
  18   8   1 -0.5212 6.04468   5
  18   8   1 2.74621 3.72684   2
 -19  -8  -1 10.8139 4.84029   2
  19   8   1 12.4432 3.39848   9
  19   8   1 3.64144 9.60848   5
  19   8   1 2.36298 5.59992   2
 -20  -8  -1 26.5814 4.79985   2
  20   8   1 47.5595 11.7631   5
  20   8   1 18.8165 5.05473   2
 -21  -8  -1 12.5025 4.96234   2
  21   8   1 -0.6133 7.16741   5
  21   8   1 -3.3240 3.90727   2
 -22  -8  -1 14.8075 4.26953   2
  22   8   1 14.0112 8.49334   5
 -23  -8  -1 18.1994 5.56412   2
  23   8   1 -3.5449 7.95226   5
  23   8   1 -1.3133 4.49876   2
  22  -9  -1 -0.8140 3.01792   2
  22  -9  -1 4.28658 6.71319   5
 -22   9   1 1.77144 5.67134   3
  21  -9  -1 13.9024 3.58776   2
  21  -9  -1 17.3651 7.78443   5
 -21   9   1 20.0047 6.56054   3
  20  -9  -1 44.1743 4.68983   2
  20  -9  -1 42.8225 9.04218   5
 -20   9   1 52.1416 7.67716   3
  19  -9  -1 3.67841 3.12202   2
  19  -9  -1 14.5806 6.70504   5
 -19   9   1 3.09797 5.08491   3
  18  -9  -1 6.18143 6.15253   5
  18  -9  -1 -0.6209 2.28466   2
 -18   9   1 1.01326 4.70649   3
  17  -9  -1 3.87564 5.77109   5
  17  -9  -1 4.70864 2.42804   2
 -17   9   1 -2.8828 4.54501   3
  16  -9  -1 41.4372 3.79934   2
  16  -9  -1 46.5404 7.46265   5
 -16   9   1 46.7290 6.46986   3
  15  -9  -1 42.3327 3.30414   6
  15  -9  -1 48.0681 7.36272   5
  15  -9  -1 44.0985 3.72722   2
 -15   9   1 52.5235 6.43155   3
  14  -9  -1 15.8850 2.60538   2
  14  -9  -1 23.5532 5.64507   5
  14  -9  -1 17.3561 2.34692   6
 -14   9   1 20.2522 4.06453   3
  13  -9  -1 1.49758 1.22491   6
  13  -9  -1 -1.8693 4.41366   5
  13  -9  -1 1.80869 1.51398   2
 -13   9   1 1.98386 2.61758   3
  12  -9  -1 0.12148 1.30341   2
  12  -9  -1 0.28210 1.65299   6
  12  -9  -1 -0.0666 1.29042   2
  12  -9  -1 -0.6518 2.88618   5
 -12   9   1 5.91073 3.63695   3
  11  -9  -1 11.4829 1.87438   6
  11  -9  -1 7.74599 4.58066   5
  11  -9  -1 8.31977 1.49263   2
  11  -9  -1 10.3545 1.70331   2
 -11   9   1 8.83724 2.95054   3
  10  -9  -1 45.5051 2.56828   2
  10  -9  -1 43.1066 2.64402   2
  10  -9  -1 42.6834 3.43591   6
 -10   9   1 48.8482 4.62696   3
   9  -9  -1 16.9365 1.49262   2
   9  -9  -1 22.3866 2.65177   6
   9  -9  -1 20.3475 1.59677   2
  -9   9   1 16.1169 3.02158   3
   8  -9  -1 62.8091 2.65008   2
   8  -9  -1 55.8630 2.46576   2
   8  -9  -1 59.8752 3.62961   6
  -8   9   1 65.2588 4.70841   3
   7  -9  -1 37.0917 1.98336   2
   7  -9  -1 36.6382 1.79477   2
   7  -9  -1 37.5202 2.99870   6
  -7   9   1 39.9489 3.80871   3
  -7   9   1 36.9886 4.11881   4
   6  -9  -1 385.447 10.8504   2
   6  -9  -1 392.542 12.5827   6
   6  -9  -1 376.831 10.7458   2
  -6   9   1 400.256 13.4047   3
  -6   9   1 365.122 12.4304   1
  -6   9   1 397.612 14.3344   4
   5  -9  -1 222.978 6.77679   2
   5  -9  -1 233.206 6.87839   2
   5  -9  -1 229.679 8.51008   6
  -5   9   1 234.016 9.15861   3
  -5   9   1 234.046 9.66154   4
  -5   9   1 227.700 8.37968   1
   4  -9  -1 507.696 14.5850   7
   4  -9  -1 504.884 14.1713   2
   4  -9  -1 504.900 15.7619   6
   4  -9  -1 514.382 14.1166   2
  -4   9   1 541.516 16.2745   3
  -4   9   1 498.687 15.3234   1
  -4   9   1 497.562 16.9872   4
   3  -9  -1 89.5391 3.62454   7
   3  -9  -1 89.0920 3.40000   2
   3  -9  -1 95.0893 4.91349   6
   3  -9  -1 87.9559 3.50704   2
  -3   9   1 82.8211 2.73286   2
  -3   9   1 93.1450 5.40161   4
  -3   9   1 90.9317 2.83579   2
  -3   9   1 90.2868 4.55997   1
   2  -9  -1 7.78314 1.21261   7
   2  -9  -1 6.62896 1.19138   2
   2  -9  -1 6.72726 1.09704   2
   2  -9  -1 4.57144 1.49774   6
  -2   9   1 6.96556 2.23115   4
  -2   9   1 8.37751 1.02152   2
  -2   9   1 6.63323 1.90643   1
   1  -9  -1 24.4156 1.80058   7
   1  -9  -1 24.1520 2.06082   2
   1  -9  -1 26.5462 1.99979   2
  -1   9   1 24.7012 1.79423   2
  -1   9   1 23.1915 1.76064   2
  -1   9   1 24.6286 2.26745   1
  -1   9   1 26.0243 3.05094   4
   0  -9  -1 0.62572 0.88324   7
   0  -9  -1 1.86810 0.96253   2
   0  -9  -1 1.41348 1.12807   2
   0  -9  -1 1.58265 1.67699   3
   0   9   1 1.60791 1.01552   2
   0   9   1 0.59938 2.43733   4
   0   9   1 0.75298 1.08828   2
   0   9   1 1.20649 1.63793   1
  -1  -9  -1 5.98091 1.49081   3
  -1  -9  -1 4.42803 3.08487   5
  -1  -9  -1 5.15644 1.53643   2
  -1  -9  -1 8.25887 1.75211   2
  -1  -9  -1 7.05955 0.72861   9
  -1  -9  -1 6.09928 0.94607   7
   1   9   1 6.19405 1.82255   1
   1   9   1 8.99524 1.67386   2
   1   9   1 7.20348 1.14420   7
   1   9   1 6.23778 2.72246   4
  -2  -9  -1 118.109 5.15344   2
  -2  -9  -1 112.134 6.98843   5
  -2  -9  -1 119.160 5.17502   2
  -2  -9  -1 125.115 4.22994   7
  -2  -9  -1 119.289 3.47667   9
   2   9   1 119.789 4.32986   7
   2   9   1 129.080 6.22331   4
   2   9   1 123.174 5.34573   2
   2   9   1 131.935 5.25801   1
  -3  -9  -1 34.5298 3.13871   2
  -3  -9  -1 33.3017 4.80433   5
  -3  -9  -1 35.1706 2.18545   7
  -3  -9  -1 34.1079 2.71830   2
   3   9   1 37.6338 3.21072   2
   3   9   1 33.7447 2.15414   7
  -4  -9  -1 148.624 5.22131   7
  -4  -9  -1 145.170 6.14475   2
  -4  -9  -1 152.918 6.67618   2
   4   9   1 151.906 6.61391   2
   4   9   1 145.665 5.07658   7
  -5  -9  -1 1.98791 2.00551   2
  -5  -9  -1 3.28630 1.33035   7
  -5  -9  -1 1.99959 1.92261   2
   5   9   1 4.99012 1.27305   7
   5   9   1 4.83460 2.37663   2
  -6  -9  -1 32.2394 3.55370   2
  -6  -9  -1 30.7915 2.20073   7
  -6  -9  -1 29.6337 3.28500   2
   6   9   1 24.7247 4.12912   5
   6   9   1 31.8897 3.66218   2
  -7  -9  -1 7.76510 1.95629   2
  -7  -9  -1 4.66543 1.22530   7
   7   9   1 6.73262 3.31388   5
   7   9   1 1.59564 2.62215   2
  -8  -9  -1 -0.3255 1.49419   7
  -8  -9  -1 -2.2493 1.43304   2
   8   9   1 -0.2531 0.59683   9
   8   9   1 -3.3622 1.75111   2
   8   9   1 4.38997 4.67748   5
  -9  -9  -1 21.4517 3.05994   2
  -9  -9  -1 27.7284 2.74155   7
   9   9   1 21.5438 5.97432   5
   9   9   1 20.7236 1.74509   9
   9   9   1 23.9535 4.03792   2
 -10  -9  -1 3.13041 1.42428   7
 -10  -9  -1 -3.2359 2.40725   2
  10   9   1 0.02032 5.40524   5
  10   9   1 -0.1141 2.30378   2
  10   9   1 0.93124 1.37232   9
 -11  -9  -1 0.53740 1.48641   7
 -11  -9  -1 -2.1439 2.85368   2
 -11  -9  -1 2.24406 1.97127   6
  11   9   1 1.60125 1.45563   9
  11   9   1 -0.7550 5.99264   5
  11   9   1 -4.1127 2.24608   2
 -12  -9  -1 1.91570 2.09377   6
 -12  -9  -1 1.06994 2.27459   2
  12   9   1 -0.2540 2.68979   2
  12   9   1 0.37780 1.97803   9
  12   9   1 -0.1331 6.48677   5
 -13  -9  -1 100.892 6.66815   2
  13   9   1 75.3988 10.0408   5
  13   9   1 99.5309 7.08562   2
  13   9   1 83.9863 4.55170   9
 -14  -9  -1 22.2031 4.68181   2
 -14  -9  -1 19.7729 2.81485   6
  14   9   1 28.7328 4.58233   2
  14   9   1 27.9378 6.80710   5
  14   9   1 21.5951 2.81358   9
 -15  -9  -1 8.19870 2.17989   6
 -15  -9  -1 1.25008 2.73096   2
  15   9   1 4.76384 2.33378   9
  15   9   1 6.90522 7.76779   5
  15   9   1 -0.8947 3.27262   2
 -16  -9  -1 62.1613 6.15509   2
 -16  -9  -1 60.5059 4.19881   6
  16   9   1 50.6699 4.45327   9
  16   9   1 60.4596 7.19875   2
  16   9   1 50.2188 8.69339   5
 -17  -9  -1 30.9110 5.69694   2
  17   9   1 30.0037 4.13124   9
  17   9   1 30.2544 7.95200   5
  17   9   1 32.1848 6.60318   2
 -18  -9  -1 13.9478 3.66124   2
  18   9   1 4.66588 3.94853   2
  18   9   1 -5.4418 8.85904   5
 -19  -9  -1 4.52489 4.42426   2
  19   9   1 2.58716 9.44011   5
  19   9   1 9.69735 4.52713   2
 -20  -9  -1 -2.6844 2.69221   2
  20   9   1 -4.5652 5.21344   2
  20   9   1 -16.562 9.10817   5
 -21  -9  -1 -2.9473 4.53649   2
  21   9   1 -2.5802 3.86632   2
  21   9   1 -1.5174 9.85491   5
 -22  -9  -1 8.47081 3.84595   2
  22   9   1 10.7373 4.89049   2
  22   9   1 21.1931 11.2647   5
  23   9   1 13.6202 10.1689   5
  22 -10  -1 2.53391 2.87850   2
  22 -10  -1 15.0790 6.43024   5
 -22  10   1 -1.2325 3.99818   3
  21 -10  -1 2.07757 2.79889   2
  21 -10  -1 19.7378 5.61462   5
 -21  10   1 7.07704 4.41717   3
  20 -10  -1 9.88431 5.00695   5
  20 -10  -1 3.84345 2.69697   2
 -20  10   1 0.28905 3.87334   3
  19 -10  -1 8.00889 2.59580   2
  19 -10  -1 9.75247 4.96681   5
 -19  10   1 15.2602 6.07244   3
  18 -10  -1 4.60403 4.61102   5
  18 -10  -1 1.71692 2.16871   2
 -18  10   1 5.97205 3.60444   3
  17 -10  -1 7.05855 6.22847   5
  17 -10  -1 4.06176 2.52043   2
 -17  10   1 2.84160 3.55120   3
  16 -10  -1 16.1705 7.02084   5
  16 -10  -1 20.6381 2.77636   2
 -16  10   1 29.7662 4.98400   3
  15 -10  -1 -0.7538 5.55871   5
  15 -10  -1 -3.1726 1.44813   2
  15 -10  -1 1.45901 1.78745   6
 -15  10   1 1.30519 3.03867   3
  14 -10  -1 12.8301 2.32668   6
  14 -10  -1 11.4130 4.78950   5
  14 -10  -1 6.95561 2.04255   2
 -14  10   1 10.4462 4.61478   3
  13 -10  -1 0.61232 1.24533   2
  13 -10  -1 -0.6885 1.73373   6
  13 -10  -1 -2.4046 3.28761   5
 -13  10   1 -3.3351 2.56475   3
  12 -10  -1 5.74147 2.06570   6
  12 -10  -1 2.38255 4.72136   5
  12 -10  -1 4.14607 1.28038   2
 -12  10   1 9.02233 3.96846   3
  11 -10  -1 11.8836 1.46511   2
  11 -10  -1 12.2047 1.59202   2
  11 -10  -1 10.2613 2.39359   6
 -11  10   1 12.4408 3.23482   3
  10 -10  -1 41.7043 2.22066   2
  10 -10  -1 49.3528 3.87036   6
  10 -10  -1 41.6670 2.35368   2
 -10  10   1 39.9019 4.46361   3
   9 -10  -1 37.7491 3.26205   6
   9 -10  -1 36.6338 1.92014   2
   9 -10  -1 37.2421 2.13361   2
  -9  10   1 38.3838 4.66084   3
   8 -10  -1 7.59239 1.00543   2
   8 -10  -1 5.16182 0.88853   2
   8 -10  -1 5.29671 1.66143   6
  -8  10   1 8.14770 3.16122   3
   7 -10  -1 16.6521 2.69267   6
   7 -10  -1 15.8989 1.25453   2
   7 -10  -1 17.0231 1.34895   2
  -7  10   1 18.0718 2.96004   3
  -7  10   1 11.3021 2.97862   4
   6 -10  -1 16.5897 2.64792   6
   6 -10  -1 13.8711 1.29555   2
   6 -10  -1 13.8688 1.22183   2
  -6  10   1 13.8433 3.30396   3
  -6  10   1 14.6291 2.66857   1
  -6  10   1 16.3963 3.13346   4
   5 -10  -1 63.7352 4.36308   6
   5 -10  -1 53.5213 2.45436   2
   5 -10  -1 53.6453 2.86889   7
  -5  10   1 59.5951 5.43416   4
  -5  10   1 64.9549 5.14005   3
  -5  10   1 59.8755 3.75971   1
   4 -10  -1 65.7655 2.70790   2
   4 -10  -1 53.5618 4.25244   6
   4 -10  -1 56.9962 2.64441   2
   4 -10  -1 63.2502 3.14943   7
  -4  10   1 57.7239 4.16214   1
  -4  10   1 64.3052 5.05084   4
   3 -10  -1 1.99495 0.83323   2
   3 -10  -1 -0.3490 1.29954   6
   3 -10  -1 0.61401 0.86462   2
   3 -10  -1 0.15528 0.75962   7
  -3  10   1 0.78350 0.38523   2
  -3  10   1 0.98214 1.86573   1
  -3  10   1 1.49788 0.45596   2
  -3  10   1 0.56968 2.93320   4
   2 -10  -1 8.43459 1.79968   6
   2 -10  -1 9.44201 1.31276   2
   2 -10  -1 7.50120 1.33457   2
   2 -10  -1 9.06937 1.15907   7
  -2  10   1 7.11611 0.94096   2
  -2  10   1 10.5631 2.19117   1
  -2  10   1 9.79295 2.71082   4
   1 -10  -1 -0.4117 0.96665   2
   1 -10  -1 -0.7417 1.07296   2
   1 -10  -1 -2.1310 1.78662   6
   1 -10  -1 -0.8782 0.90643   7
  -1  10   1 -0.6131 2.66883   4
  -1  10   1 -0.3413 0.76302   2
  -1  10   1 0.40267 1.76921   1
   0 -10  -1 0.87766 1.28111   2
   0 -10  -1 1.21651 0.98498   7
   0 -10  -1 2.29704 1.21639   2
   0  10   1 2.03325 1.80215   1
   0  10   1 1.34092 1.11731   2
   0  10   1 -0.4876 1.90974   4
  -1 -10  -1 44.0603 2.93901   2
  -1 -10  -1 47.0512 2.83395   2
  -1 -10  -1 42.4651 2.41366   7
  -1 -10  -1 46.4975 1.82162   9
   1  10   1 43.3471 2.46564   7
   1  10   1 43.5009 4.42843   4
   1  10   1 42.2672 3.45208   1
   1  10   1 48.2063 3.12919   2
  -2 -10  -1 1.81220 1.23407   2
  -2 -10  -1 0.75967 0.49941   9
  -2 -10  -1 0.73572 0.43725   9
  -2 -10  -1 -0.7256 1.40549   2
  -2 -10  -1 0.95216 1.00048   7
   2  10   1 0.98366 1.61724   2
   2  10   1 -0.7709 1.74470   1
   2  10   1 0.49754 0.97246   7
   2  10   1 2.20849 2.14217   4
  -3 -10  -1 74.3095 3.20824   7
  -3 -10  -1 68.5222 4.11510   2
  -3 -10  -1 61.5465 3.89976   2
   3  10   1 66.3460 4.97409   4
   3  10   1 70.1901 4.36201   2
   3  10   1 62.6976 3.08091   7
  -4 -10  -1 5.70596 1.66937   2
  -4 -10  -1 6.62708 1.66447   2
  -4 -10  -1 5.10253 1.31759   7
   4  10   1 7.10019 1.82841   2
   4  10   1 3.31810 1.23366   7
  -5 -10  -1 1.19514 1.46820   2
  -5 -10  -1 -0.0115 1.85847   2
  -5 -10  -1 -0.0217 0.82513   7
   5  10   1 -0.6548 2.19214   2
  -6 -10  -1 48.4670 3.07539   7
  -6 -10  -1 42.8250 3.61726   2
  -6 -10  -1 45.9940 4.06110   2
   6  10   1 48.6459 4.40676   2
  -7 -10  -1 -0.5730 1.39196   7
  -7 -10  -1 1.67990 1.52509   2
   7  10   1 3.43337 4.25451   5
   7  10   1 1.25080 2.59814   2
  -8 -10  -1 3.77279 1.90200   2
  -8 -10  -1 5.48174 1.39798   7
   8  10   1 3.30263 2.28232   2
   8  10   1 4.74610 4.94888   5
  -9 -10  -1 50.9993 4.59666   2
  -9 -10  -1 50.6789 3.77507   7
   9  10   1 46.8181 5.08144   2
   9  10   1 47.3016 1.46636   9
   9  10   1 52.6805 6.34472   5
 -10 -10  -1 20.3832 2.33264   7
 -10 -10  -1 14.1234 2.79282   6
 -10 -10  -1 13.2831 2.85113   2
  10  10   1 13.0152 1.30886   9
  10  10   1 16.6670 6.25624   5
  10  10   1 16.5916 3.50266   2
 -11 -10  -1 0.32258 2.13112   7
 -11 -10  -1 0.12640 1.48037   6
 -11 -10  -1 3.09475 2.39440   2
  11  10   1 -1.6687 2.49606   2
  11  10   1 -1.0812 5.77842   5
  11  10   1 1.89567 1.27516   9
 -12 -10  -1 -1.8581 2.17165   6
 -12 -10  -1 4.19057 3.25249   2
  12  10   1 -3.3952 5.95639   5
  12  10   1 -1.4574 2.62335   2
  12  10   1 -0.3317 1.54644   9
 -13 -10  -1 4.87101 3.68901   2
 -13 -10  -1 4.68815 2.35720   6
  13  10   1 2.28438 3.06397   2
  13  10   1 -0.9258 6.73140   5
  13  10   1 4.61883 2.04454   9
 -14 -10  -1 8.93062 3.25976   2
 -14 -10  -1 4.28946 2.30441   6
  14  10   1 2.15576 1.85682   9
  14  10   1 6.09392 5.22746   5
  14  10   1 1.92155 3.10680   2
 -15 -10  -1 189.651 8.17601   6
 -15 -10  -1 201.749 10.3094   2
  15  10   1 210.233 17.2425   5
  15  10   1 204.642 10.9730   2
 -16 -10  -1 16.2059 4.75789   2
 -16 -10  -1 10.1972 2.50411   6
  16  10   1 11.4330 4.00318   2
  16  10   1 14.1950 6.29077   5
 -17 -10  -1 6.83232 3.22819   2
  17  10   1 4.54525 7.91378   5
  17  10   1 -0.9534 3.37039   2
 -18 -10  -1 11.1793 4.84278   2
  18  10   1 13.3519 5.99999   2
  18  10   1 15.5172 8.80393   5
 -19 -10  -1 3.02786 3.07174   2
  19  10   1 -3.4488 5.25538   2
  19  10   1 -3.8924 8.60001   5
 -20 -10  -1 6.37927 4.59728   2
  20  10   1 3.90261 7.11121   5
  20  10   1 -4.5922 3.77775   2
 -21 -10  -1 0.44181 3.18147   2
  21  10   1 -9.8334 6.81640   5
 -22 -10  -1 2.00596 4.71297   2
  22  10   1 6.90266 6.61513   2
  22  10   1 1.48107 7.93526   5
  21 -11  -1 11.1977 7.58214   5
 -21  11   1 10.5660 4.45918   3
  20 -11  -1 0.28834 6.48188   5
 -20  11   1 0.76151 3.73862   3
  19 -11  -1 14.0146 7.29531   5
  19 -11  -1 5.22880 2.78208   2
 -19  11   1 3.34892 3.74600   3
  18 -11  -1 -0.1212 1.91325   2
  18 -11  -1 2.12269 6.48864   5
 -18  11   1 2.64868 3.58109   3
  17 -11  -1 4.35143 4.65607   5
  17 -11  -1 5.40369 1.98815   2
 -17  11   1 12.6061 5.26708   3
  16 -11  -1 0.77045 1.54502   2
  16 -11  -1 0.93640 4.01459   5
 -16  11   1 4.68914 4.89800   3
  15 -11  -1 6.54755 2.19579   6
  15 -11  -1 8.74097 2.01668   2
  15 -11  -1 8.22901 4.86527   5
 -15  11   1 8.43815 3.84209   3
  14 -11  -1 5.44665 5.80184   5
  14 -11  -1 0.11088 1.41291   2
  14 -11  -1 -0.6233 1.94719   6
 -14  11   1 -1.9356 2.92976   3
  13 -11  -1 8.11144 2.49066   6
  13 -11  -1 7.18209 1.55054   2
  13 -11  -1 4.04023 5.50246   5
 -13  11   1 3.58480 4.12568   3
  12 -11  -1 0.17959 1.08971   2
  12 -11  -1 -2.8140 3.22349   5
  12 -11  -1 0.09467 2.00965   6
 -12  11   1 -1.9491 2.60938   3
  11 -11  -1 47.0516 4.09986   6
  11 -11  -1 46.8261 2.35065   2
  11 -11  -1 47.6341 2.47626   2
 -11  11   1 56.1108 5.99479   3
  10 -11  -1 1.36149 0.88658   2
  10 -11  -1 -2.5867 2.05956   6
  10 -11  -1 1.97859 0.81170   2
 -10  11   1 -3.4489 3.39841   3
   9 -11  -1 16.1795 1.33916   2
   9 -11  -1 13.6390 1.16322   2
   9 -11  -1 16.0098 2.53150   6
  -9  11   1 12.1376 3.97349   3
   8 -11  -1 0.78716 0.66146   2
   8 -11  -1 -2.0728 2.09189   6
   8 -11  -1 -0.7255 0.62710   2
  -8  11   1 -0.0010 3.54509   4
  -8  11   1 -5.1661 2.93869   3
   7 -11  -1 28.1412 1.64960   2
   7 -11  -1 29.4843 1.70404   2
   7 -11  -1 29.1695 3.42422   6
  -7  11   1 29.4500 3.74189   3
  -7  11   1 26.0175 4.80459   4
   6 -11  -1 2.32628 2.27050   6
   6 -11  -1 1.64033 1.07415   7
   6 -11  -1 0.24100 0.73126   2
   6 -11  -1 -0.1691 0.67171   2
  -6  11   1 -1.2518 2.77287   3
  -6  11   1 0.16006 2.41161   4
  -6  11   1 -0.7115 1.53852   1
   5 -11  -1 0.78737 2.30644   6
   5 -11  -1 6.81884 1.08292   2
   5 -11  -1 5.39805 1.62644   7
  -5  11   1 8.45706 2.47693   1
  -5  11   1 6.61395 2.75584   4
   4 -11  -1 17.6938 1.48518   2
   4 -11  -1 16.0002 1.89866   7
   4 -11  -1 20.9946 2.75730   6
   4 -11  -1 14.5502 1.48592   2
  -4  11   1 18.2319 2.45284   1
  -4  11   1 18.6446 3.24069   4
   3 -11  -1 43.2912 3.74760   6
   3 -11  -1 42.0034 2.51728   2
   3 -11  -1 48.3586 2.79676   7
   3 -11  -1 45.4328 2.45157   2
  -3  11   1 41.1940 1.50943   2
  -3  11   1 46.4287 3.76477   1
  -3  11   1 40.3918 4.77615   4
  -3  11   1 47.0496 1.62960   2
   2 -11  -1 69.8116 3.31384   2
   2 -11  -1 74.3539 3.33263   7
   2 -11  -1 69.3355 3.45969   2
   2 -11  -1 66.4572 4.82234   6
  -2  11   1 77.8005 6.30094   4
  -2  11   1 67.8518 2.93920   2
  -2  11   1 74.5866 4.52778   1
   1 -11  -1 67.7375 3.10857   7
   1 -11  -1 61.9683 3.26580   2
   1 -11  -1 60.9336 4.17491   6
   1 -11  -1 64.3011 3.35796   2
  -1  11   1 66.5041 5.20716   4
[truncated: 3,931,201 more chars]
