# Supplementary material for: Synthesis, structure, and antioxidant activity of methoxy- and hydroxyl-substituted 2'-aminochalcones
Source: Monatsh Chem. 2016 Aug 26;147(10):1747–57. doi: 10.1007/s00706-016-1812-9 (PMC5028401; doi:10.1007/s00706-016-1812-9)
Supplement: Supplementary file 5 — Supplementary material 5 (XLS 46 kb) [file 706_2016_1812_MOESM5_ESM.xls]

## Sheet: Page 1
Monatshefte für Chemie - Chemical Monthly
Checklist for compound characterization
 For each compound synthesized or isolated in the manuscript, complete one line below: enter the compound number, state whether the compound is new or known in literature, confirm that you have given it a systematic name, and mark with "x" all columns corresponding to data included in the manuscript.
 For new compounds 1H and 13C NMR data as well as elemental analyses or HRMS data is required; where appropriate, also include a corrected melting point and an Rf value.
 For known compounds either (a) a melting point together with a literature m.p. and the respective reference, or (b) a reference to the respective nmr data have to be given.
 Either complete the checklist electronically, or print the empty list, complete by hand, and scan it to a pdf file. Upload the checklist together with the manuscript as "Electronic Supplementary Material".
Compound				New compounds								Known compounds
Compound number	Systematic name given	New	Known	1H NMR	13C NMR	IR	MS	UV-Vis	Melting point	Rf value	Elemental analysis	Melting point	Reference to melting point in literature	Reference to NMR data in literature
2	x	x		x	x		x
2a	x	x		x	x		x
4	x	x		x	x		x
4a	x	x		x	x		x
5	x	x		x	x	x	x	x		R1=5.79	x
5a	x	x		x	x	x	x	x			x
6	x	x		x	x	x	x	x		R1=4.03	x

## Sheet: Page 2
Monatshefte für Chemie - Chemical Monthly
Checklist for compound characterization
Compound				New compounds								Known compounds
Compound number	Systematic name given	New	Known	1H NMR	13C NMR	IR	MS	UV-Vis	Melting point	Rf value	Elemental analysis	Melting point	Reference to melting point in literature	Reference to NMR data in literature
